# Supplementary material for: Dysregulated mitochondrial energy metabolism drives the progression of mucosal field effects to invasive bladder cancer
Source: J Pathol. 2025 Sep 25;267(3):329–46. doi: 10.1002/path.6474 (PMC12531120; doi:10.1002/path.6474)
Supplement: Supplementary file 1 — Supplementary materials and methods Figure S1. Histograms of VAFs of α, β, and γ mutations in individual cystectomy samples Figure S2. Mutational landscape of bladder cancer evolution from field effects after filtration for COSMIC mutation Figure S3. Analysis of pathways affected by α, β, and γ mutations after filtration for COSMIC mutations Figure S4. Mutational signature of bladder cancer evolution from mucosal field effects Figure S5. Expression profile for monotonically dysregulated genes identified via RNA‐seq of all mucosal samples from a cystectomy sample Figure S6. Expression profiles for selected genes identified via RNA‐seq of all mucosal samples from a cystectomy sample Figure S7. Immune landscape of bladder cancer evolution from field effects Figure S8. T‐cell exhaustion signatures in progression to bladder cancer from mucosal field effects Figure S9. Immunohistochemical validation of the basal field effects, immune infiltration, and retention of microsatellite stability gene Figure S10. Expression patterns for proteins identified by sequencing of all mucosal samples from a cystectomy sample Figure S11. Proteome profiling of a whole‐organ map of a cystectomy sample obtained from a patient with bladder cancer Figure S12. Heatmap of proteins showing alterations in the same direction as their respective mRNA Figure S13. Metabolomic profile of bladder cancer evolution from mucosal field effects Figure S14. Expression pattern of mRNA encoding enzymes involved in mitochondrial oxidative phosphorylation in the TCGA cohort (n = 408) Figure S15. Enlarged views of panels B and D from Figure 2 Figure S16. Enlarged views of panels A and B from Figure 6 Table S1. Summary of mutations identified in the cystectomy specimen Table S2. List of α mutations and their VAFs in individual mucosal samples of the cystectomy Table S3. List of β mutations and their VAFs in individual mucosal samples of the cystectomy Table S4. List of γ mutations and their VAFs in individual mucos [file PATH-267-329-s001.zip]

Archive with 10 entries (10 files):
- path6474-sup-0001-SuppMatMethFiguresS1-S16TablesS1-S9.docx
- path6474-sup-0002-TableS2.xlsx
- path6474-sup-0003-TableS3.xlsx
- path6474-sup-0004-TableS4.xlsx
- path6474-sup-0005-TableS5.xlsx
- path6474-sup-0006-TableS6.xlsx
- path6474-sup-0007-TableS7.xlsx
- path6474-sup-0008-TableS8.xlsx
- path6474-sup-0009-TableS10.xlsx
- path6474-sup-0010-TableS11.xlsx
