# Supplementary material for: Dysregulated mitochondrial energy metabolism drives the progression of mucosal field effects to invasive bladder cancer
Source: J Pathol. 2025 Sep 25;267(3):329–46. doi: 10.1002/path.6474 (PMC12531120; doi:10.1002/path.6474)
Supplement: Supplementary file 1 — Supplementary materials and methods Figure S1. Histograms of VAFs of α, β, and γ mutations in individual cystectomy samples Figure S2. Mutational landscape of bladder cancer evolution from field effects after filtration for COSMIC mutation Figure S3. Analysis of pathways affected by α, β, and γ mutations after filtration for COSMIC mutations Figure S4. Mutational signature of bladder cancer evolution from mucosal field effects Figure S5. Expression profile for monotonically dysregulated genes identified via RNA‐seq of all mucosal samples from a cystectomy sample Figure S6. Expression profiles for selected genes identified via RNA‐seq of all mucosal samples from a cystectomy sample Figure S7. Immune landscape of bladder cancer evolution from field effects Figure S8. T‐cell exhaustion signatures in progression to bladder cancer from mucosal field effects Figure S9. Immunohistochemical validation of the basal field effects, immune infiltration, and retention of microsatellite stability gene Figure S10. Expression patterns for proteins identified by sequencing of all mucosal samples from a cystectomy sample Figure S11. Proteome profiling of a whole‐organ map of a cystectomy sample obtained from a patient with bladder cancer Figure S12. Heatmap of proteins showing alterations in the same direction as their respective mRNA Figure S13. Metabolomic profile of bladder cancer evolution from mucosal field effects Figure S14. Expression pattern of mRNA encoding enzymes involved in mitochondrial oxidative phosphorylation in the TCGA cohort (n = 408) Figure S15. Enlarged views of panels B and D from Figure 2 Figure S16. Enlarged views of panels A and B from Figure 6 Table S1. Summary of mutations identified in the cystectomy specimen Table S2. List of α mutations and their VAFs in individual mucosal samples of the cystectomy Table S3. List of β mutations and their VAFs in individual mucosal samples of the cystectomy Table S4. List of γ mutations and their VAFs in individual mucos [file PATH-267-329-s001.zip › path6474-sup-0008-TableS8.xlsx]

## Sheet: Cover page
	Dysregulated mitochondrial energy metabolism drives the progression of mucosal field effects to invasive bladder cancer
	S Lee, SY Jung, P Kuś et al. J Pathol https://doi.org/10.1002/path.6474
	Table S8. Expression levels of 8,475 proteins in individual mucosal samples

## Sheet: AllGenes
Table S8: Expression Levels of 8,475 Proteins in Individual Mucosal Samples
IDs	EntrezGeneID	Symbol	UC.AverageExprs(norm)	HGIN.AverageExprs(norm)	NU_LGIN.AverageExprs(norm)	NU_LGIN_HGIN_UC_vs_C.logFC	NU_LGIN_HGIN_UC_vs_C.pval	NU_LGIN_HGIN_UC_vs_C.padj	HGIN_UC_vs_C.logFC	HGIN_UC_vs_C.pval	HGIN_UC_vs_C.padj	NU_LGIN_vs_C.logFC	NU_LGIN_vs_C.pval	NU_LGIN_vs_C.padj	HGIN_vs_C.logFC	HGIN_vs_C.pval	HGIN_vs_C.padj	UC_vs_C.logFC	UC_vs_C.pval	UC_vs_C.padj	HGIN_vs_NU_LGIN.logFC	HGIN_vs_NU_LGIN.pval	HGIN_vs_NU_LGIN.padj	UC_vs_NU_LGIN.logFC	UC_vs_NU_LGIN.pval	UC_vs_NU_LGIN.padj	UC_vs_HGIN.logFC	UC_vs_HGIN.pval	UC_vs_HGIN.padj	38455_D5	38456_D3	38457_D1	38517_D2	38625_D4	38626_D4	39167_D1	39183_D2	39184_D3	39185_D5	39249_D1	39337_N	39338_N	39339_N	39340_N	39341_N	39342_D3	39343_N	39344_D4	39345_D1
A1BG	1	A1BG	0.219007	0.099967	0.0429966	-0.0645992	0.344085	0.46428	-0.00540039	0.948174	0.95671	-0.114451	0.133285	0.320713	-0.0574804	0.45938	0.562409	0.0615596	0.67025	0.726601	0.0569704	0.350471	0.530421	0.17601	0.226793	0.566317	0.11904	0.419336	0.755617	0.465483	-0.157447	-0.143092	-0.157447	0.264786	-0.157447	-0.157447	-0.157447	-0.157447	-0.0464161	-0.157447	-0.157447	0.0566774	-0.100864	0.0441865	-0.157447	-0.157447	-0.0331193	-0.157447	0.175976
A1CF	29974	A1CF	0.0929664	0.0108456	0.000755542	0.0122693	0.564154	0.629554	0.0372504	0.386042	0.515718	-0.00876751	0.454582	0.529248	0.00132259	0.92941	0.946778	0.0834433	0.40563	0.516718	0.0100901	0.380258	0.545157	0.0922108	0.359569	0.568549	0.0821207	0.413165	0.753154	-0.00952305	-0.00952305	-0.00952305	-0.00952305	-0.00952305	-0.00952305	-0.00952305	-0.00952305	-0.00952305	-0.00952305	-0.00952305	-0.00952305	-0.00952305	-0.00952305	0.0190461	-0.00952305	-0.00952305	-0.00952305	-0.00952305	-0.00952305
A2M	2	A2M	0.348372	0.28811	0.179816	0.241374	0.000491334	0.00685848	0.314474	0.0133431	0.0852367	0.179816	0.0139862	0.090529	0.28811	0.0405849	0.204394	0.348372	0.161473	0.408968	0.108293	0.437688	0.581502	0.168556	0.483324	0.633658	0.0602622	0.813297	0.939747	0.910733	0.632268	0.443607	0	0.189034	0.189034	0	0.0703893	0	0.111031	0.0565835	0.111031	0	0	0	0.454176	0	0.226509	0.0565835	0.604071
A2ML1	144568	A2ML1	2.71456	2.15014	0.829313	1.52714	9.05725e-08	4.52327e-06	2.37821	1.13816e-06	5.39421e-05	0.810452	0.00195213	0.0222178	2.13128	0.00189843	0.0284165	2.69569	0.000247136	0.00655447	1.32083	0.026306	0.527513	1.88524	0.00079957	0.0404422	0.564411	0.352071	0.731914	3.30307	4.25912	1.59938	2.5443	3.72099	2.2798	-0.0188612	0.497154	-0.00450588	2.88803	0.796714	0.694835	0.0377224	-0.0188612	-0.0188612	0.105467	0.59467	0.738162	1.45102	2.17017
AAAS	8086	AAAS	0.152028	0.514416	0.146746	-0.575932	0.0421219	0.152383	-0.462407	0.0639743	0.20808	-0.671532	0.0304721	0.142935	-0.303862	0.275247	0.493969	-0.66625	0.0215215	0.134914	0.36767	0.131016	0.527513	0.00528144	0.968112	0.980104	-0.362388	0.156744	0.731914	-0.51962	0.747319	-0.707247	-0.818278	0.771486	-0.747889	-0.818278	-0.18601	-0.818278	-0.818278	-0.818278	-0.818278	-0.233315	0.286059	-0.0527432	-0.818278	-0.818278	-0.775634	-0.707247	0.231353
AACS	65985	AACS	0.0220278	0.114346	0.000755542	-0.0159677	0.789253	0.825644	0.0237699	0.732501	0.778194	-0.049431	0.428491	0.510812	0.064159	0.493999	0.589555	-0.0281588	0.637109	0.698321	0.11359	0.167639	0.527513	0.0212722	0.203741	0.566317	-0.0923178	0.258552	0.731914	0.00639697	0.00639697	-0.0358313	-0.0501866	0.0202028	-0.0501866	-0.0501866	-0.0501866	-0.0501866	-0.0501866	-0.0501866	-0.0501866	0.100373	-0.0501866	-0.0501866	-0.0501866	-0.0501866	-0.0501866	0.645807	-0.0501866
AAGAB	79719	AAGAB	0.120913	0.13191	0.0150367	0.0662652	0.010543	0.0664549	0.127099	0.0189384	0.105548	0.0150367	0.198708	0.38715	0.13191	0.0429262	0.211882	0.120913	0.22954	0.449335	0.116873	0.0677166	0.527513	0.105877	0.288038	0.566317	-0.0109968	0.919201	0.975885	0.214125	0	0	0	0.422233	0.250962	0	0	0	0	0	0	0	0	0	0	0	0.201634	0	0.0840643
AAK1	22848	AAK1	0.0141754	0.0459389	0.014704	-0.177683	0.0511038	0.16961	-0.168271	0.0497203	0.18451	-0.185609	0.0465266	0.181902	-0.154374	0.0480211	0.222535	-0.186138	0.0449503	0.204848	0.0312349	0.212464	0.527513	-0.000528576	0.966055	0.979351	-0.0317635	0.212607	0.731914	-0.14373	-0.0892819	-0.157669	-0.200313	-0.200313	-0.200313	-0.200313	-0.200313	-0.200313	-0.200313	-0.157669	-0.200313	0.086568	-0.0368145	-0.0497535	-0.200313	-0.200313	-0.200313	-0.185958	-0.0628097
AAMP	14	AAMP	0.00408131	0.0794558	0.0373195	-0.0143647	0.719987	0.767472	-0.00939213	0.846058	0.873439	-0.0185521	0.647688	0.694575	0.0235842	0.734679	0.789581	-0.0517903	0.246287	0.465236	0.0421364	0.516455	0.63957	-0.0332382	0.104571	0.566317	-0.0753745	0.242197	0.731914	-0.0273025	-0.0558716	0.0417392	-0.0558716	-0.0558716	-0.0558716	-0.0558716	-0.0558716	-0.0558716	-0.0558716	0.0946881	-0.0558716	0.0551597	-0.0558716	0.000711915	-0.0558716	-0.0558716	-0.0558716	-0.0558716	0.254469
AAR2	25980	AAR2	0.00408131	0.0370471	0.00150364	-0.0995012	0.033747	0.133786	-0.0880356	0.0299223	0.137722	-0.109156	0.0416177	0.172073	-0.073613	0.124092	0.355751	-0.106579	0.0404154	0.193486	0.0355434	0.36573	0.537919	0.00257767	0.57043	0.696237	-0.0329658	0.401643	0.747051	-0.082091	-0.11066	-0.11066	-0.11066	0.222764	-0.11066	-0.11066	-0.11066	-0.11066	-0.11066	-0.11066	-0.11066	0.000371207	0.0398996	-0.0402708	-0.11066	-0.11066	-0.11066	-0.11066	-0.11066
AARS	16	AARS	0.423589	0.409466	0.103154	0.19035	0.019164	0.0983417	0.359987	0.0124307	0.0815025	0.0474969	0.4301	0.511875	0.353808	0.0414463	0.207052	0.367931	0.157438	0.405088	0.306311	0.0710135	0.527513	0.320435	0.210973	0.566317	0.0141233	0.959017	0.988847	1.06867	1.21338	0.387949	-0.0556575	0.195304	0.34488	-0.0556575	-0.0556575	-0.0556575	0.311714	0.0686706	0.0147318	0.0686706	-0.0556575	-0.0130132	-0.0413022	-0.0556575	0.120665	0.120665	0.490311
AARS2	57505	AARS2	0.0643062	0.128825	0.0519564	-1.33463	0.0113372	0.0692375	-1.30823	0.0082289	0.0612112	-1.35687	0.0111761	0.0784006	-1.28	0.00371401	0.0449245	-1.34452	0.0103979	0.0868868	0.0768686	0.410514	0.56379	0.0123498	0.763361	0.841194	-0.0645188	0.497147	0.788414	-1.24533	-1.31122	-1.24533	-1.40883	-1.36618	-1.40883	-1.40883	-1.39447	-1.40883	-1.31122	-1.2325	-1.32476	-0.194702	0.30487	-0.110168	-1.40883	-1.40883	-1.40883	-1.35224	-0.9974
AARSD1	80755	AARSD1	0.0620955	0.0600949	0.0161467	0.0271144	0.112218	0.263748	0.0514471	0.0727549	0.223553	0.00662364	0.622438	0.672079	0.0505719	0.147027	0.384677	0.0525724	0.292651	0.507445	0.0439482	0.197745	0.527513	0.0459488	0.35124	0.566317	0.00200054	0.971272	0.991931	0.114805	0.179511	0.0331213	-0.00952305	-0.00952305	0.0331213	-0.00952305	-0.00952305	-0.00952305	-0.00952305	0.0331213	-0.00952305	0.0190461	-0.00952305	-0.00952305	0.0470605	-0.00952305	0.00483224	-0.00952305	0.141037
AASDHPPT	60496	AASDHPPT	0.0258445	0.0155112	0.000755542	0.00956764	0.0601275	0.185278	0.020032	0.0703956	0.219371	0.000755542	0.330565	0.461179	0.0155112	0.24451	0.469717	0.0258445	0.206423	0.43245	0.0147556	0.26691	0.527513	0.025089	0.218457	0.566317	0.0103334	0.648205	0.869295	0.0565835	0.0285692	0.0143553	0	0	0	0	0	0	0	0	0	0	0	0	0	0	0	0	0
AASS	10157	AASS	0	0.0195914	0.0107047	-0.417597	0.196017	0.355628	-0.417426	0.195974	0.381127	-0.417741	0.195812	0.385184	-0.408855	0.201366	0.434011	-0.428446	0.188934	0.421527	0.00888673	0.692764	0.775338	-0.0107047	0.295538	0.566317	-0.0195914	0.346594	0.731914	-0.428446	-0.428446	-0.428446	-0.428446	-0.428446	-0.428446	-0.428446	-0.428446	-0.428446	-0.428446	-0.428446	-0.428446	-0.385802	0.0151606	0.370641	-0.428446	-0.428446	-0.428446	-0.428446	-0.239412
AATF	26574	AATF	0.00408131	0.01402	0.00297808	-0.38734	0.0636869	0.191944	-0.383706	0.0643984	0.209018	-0.3904	0.0628108	0.214079	-0.379358	0.064723	0.259149	-0.389297	0.0630319	0.247447	0.0110419	0.353945	0.532074	0.00110323	0.830572	0.886169	-0.00993869	0.41337	0.753154	-0.364809	-0.295767	-0.336794	-0.393378	-0.393378	-0.393378	-0.393378	-0.393378	-0.393378	-0.393378	-0.393378	-0.393378	0.122637	0.0817069	-0.204344	-0.393378	-0.393378	-0.393378	-0.393378	-0.393378
ABAT	18	ABAT	0	0.260363	0.147366	-2.41177	0.016153	0.0881263	-2.41226	0.0118847	0.0793406	-2.41135	0.0159593	0.0979601	-2.29835	0.0066212	0.0671948	-2.55872	0.0164419	0.113674	0.112996	0.572655	0.683897	-0.147366	0.0249993	0.430094	-0.260363	0.1947	0.731914	-2.55872	-2.54436	-2.13648	-2.55872	-2.55872	-2.55872	-2.55872	-2.55872	-2.02266	-2.55872	-2.1802	-2.39522	-0.512573	0.622387	-0.109814	-2.55872	-2.55872	-2.50213	-2.42121	-1.55872
ABCA12	26154	ABCA12	0.0560453	0.0291918	0.00151108	0.0195358	0.0675716	0.19905	0.0409403	0.07933	0.233659	0.00151108	0.162829	0.358147	0.0291918	0.14912	0.386903	0.0560453	0.263266	0.481854	0.0276808	0.16897	0.527513	0.0545343	0.275095	0.566317	0.0268535	0.598385	0.837845	0.0703893	0.163499	0	0	0	0	0	0	0	0	0	0	0	0	0	0	0	0	0.0565835	0.0143553
ABCA13	154664	ABCA13	0.0100556	0.00159503	0.0622456	0.0314266	0.298905	0.445375	0.000511441	0.939929	0.950356	0.0574605	0.302989	0.461179	-0.00319007	0.580868	0.660342	0.00527052	0.648938	0.707851	-0.0606506	0.276308	0.527513	-0.05219	0.353848	0.566317	0.00846059	0.436322	0.75817	-0.0047851	-0.0047851	0.0095702	-0.0047851	-0.0047851	-0.0047851	-0.0047851	-0.0047851	-0.0047851	-0.0047851	-0.0047851	-0.0047851	0.0095702	-0.0047851	-0.0047851	-0.0047851	-0.0047851	0.0095702	-0.0047851	0.0095702
ABCA2	20	ABCA2	0	0	0	0			0			0			0			0			0			0			0			0	0	0	0	0	0	0	0	0	0	0	0	0	0	0	0	0	0	0	0
ABCA8	10351	ABCA8	0	0	0.000755542	0.000410151	0.324375	0.445375	0			0.000755542	0.330565	0.461179	0			0			-0.000755542	0.330565	0.527513	-0.000755542	0.330565	0.566317	0			0	0	0	0	0	0	0	0	0	0	0	0.0143553	0	0	0	0	0	0	0	0
ABCB10	23456	ABCB10	0.0254077	0.0339721	0.0428084	-0.141506	0.109198	0.260347	-0.148336	0.10337	0.271002	-0.135753	0.106558	0.283217	-0.144589	0.104182	0.326423	-0.153154	0.087513	0.295319	-0.00883632	0.797359	0.854274	-0.0174007	0.644536	0.752902	-0.00856437	0.77323	0.92353	-0.164206	-0.108172	-0.164206	-0.178562	-0.178562	-0.178562	-0.178562	-0.178562	-0.178562	-0.178562	-0.178562	-0.178562	-0.108172	0.047947	0.0602253	-0.178562	-0.178562	-0.178562	-0.178562	0.166267
ABCB6	10058	ABCB6	0.0121064	0.0428171	0.0372084	-0.210023	0.173696	0.335776	-0.214272	0.167707	0.355246	-0.206445	0.176638	0.372028	-0.200836	0.182238	0.419814	-0.231547	0.149372	0.394846	0.00560867	0.841079	0.887017	-0.025102	0.203313	0.566317	-0.0307107	0.231355	0.731914	-0.173264	-0.132622	-0.146043	-0.243654	-0.243654	-0.201009	-0.243654	-0.18707	-0.243654	-0.243654	-0.10615	-0.201009	-0.0673308	0.199953	-0.132622	-0.243654	-0.243654	-0.243654	-0.243654	-0.146043
ABCB7	22	ABCB7	0.309594	0.526161	0.105585	0.00715613	0.961617	0.96891	0.184034	0.42233	0.526029	-0.141794	0.312353	0.461179	0.278782	0.429422	0.539066	0.0622151	0.792278	0.833199	0.420576	0.230888	0.527513	0.204009	0.36559	0.570257	-0.216567	0.578224	0.834902	1.03358	1.69373	0.543394	-0.247379	2.21467	-0.218809	-0.247379	-0.190795	-0.247379	0.624465	-0.233023	-0.247379	-0.176989	0.185581	-0.00859167	-0.247379	-0.247379	-0.247379	-0.233023	-0.218809
ABCB8	11194	ABCB8	0.00410151	0.0559616	0.00884373	-0.100653	0.2985	0.445375	-0.0873915	0.353998	0.486909	-0.111821	0.262933	0.441202	-0.0647027	0.507173	0.599805	-0.116563	0.249517	0.468302	0.0471178	0.397921	0.554875	-0.00474222	0.484952	0.635669	-0.05186	0.352483	0.731914	-0.106309	0.354421	-0.106309	-0.120664	-0.120664	-0.120664	-0.120664	-0.120664	-0.120664	-0.120664	-0.07802	-0.120664	-0.00963298	0.130297	-0.120664	-0.120664	-0.120664	-0.120664	-0.120664	-0.00963298
ABCC1	4363	ABCC1	0.00613206	0.0126358	0.00373362	-0.0727862	0.0553408	0.177461	-0.0694983	0.0562252	0.195435	-0.075555	0.0505915	0.191463	-0.0666529	0.0527141	0.233221	-0.0731566	0.050796	0.218564	0.00890214	0.260235	0.527513	0.00239844	0.653824	0.760366	-0.0065037	0.435461	0.75817	-0.0507195	-0.0507195	-0.0792886	-0.0792886	-0.0792886	-0.0792886	-0.0792886	-0.0792886	-0.0792886	-0.0792886	-0.0792886	-0.0792886	0.0183222	0.0183222	-0.0366443	-0.0792886	-0.0792886	-0.0792886	-0.0507195	-0.0227051
ABCC10	89845	ABCC10	0	0.00473826	0.0122582	0.00787288	0.149636	0.312353	0.00266527	0.33317	0.467803	0.0122582	0.217289	0.403679	0.00473826	0.346594	0.499699	0			-0.00751997	0.488561	0.618112	-0.0122582	0.217289	0.566317	-0.00473826	0.346594	0.731914	0	0	0	0	0	0	0	0	0	0	0.0565835	0	0	0	0	0	0	0	0	0
ABCC12	94160	ABCC12	0	0.00317435	0	0.000816261	0.324375	0.445375	0.00178557	0.33317	0.467803	0			0.00317435	0.346594	0.499699	0			0.00317435	0.346594	0.527513	0			-0.00317435	0.346594	0.731914	0	0	0	0	0	0	0	0	0	0	0	0	0	0	0	0	0	0	0	0
ABCC3	8714	ABCC3	0.00205076	0.031059	0.0291327	-0.619532	0.00129315	0.0146893	-0.625376	0.00073939	0.00990711	-0.614611	0.000387913	0.00613488	-0.612685	6.11713e-05	0.00308456	-0.641693	0.00301217	0.0392226	0.00192624	0.954971	0.970484	-0.027082	0.173623	0.566317	-0.0290082	0.325994	0.731914	-0.643744	-0.643744	-0.559679	-0.643744	-0.643744	-0.615174	-0.643744	-0.643744	-0.643744	-0.643744	-0.615174	-0.629388	0.0522502	0.016181	-0.0684312	-0.643744	-0.643744	-0.643744	-0.643744	-0.2876
ABCC4	10257	ABCC4	0.00609205	0.0224038	0.0694362	-0.334837	0.0595453	0.184224	-0.364243	0.0617344	0.204157	-0.310074	0.0552405	0.200568	-0.357107	0.0595988	0.247602	-0.373418	0.0606973	0.242042	-0.0470325	0.49555	0.623724	-0.0633442	0.337733	0.566317	-0.0163117	0.499788	0.788515	-0.37951	-0.37951	-0.37951	-0.37951	-0.37951	-0.37951	-0.37951	-0.37951	-0.37951	-0.37951	-0.37951	-0.37951	-0.190477	0.0640962	0.12638	-0.37951	-0.37951	-0.37951	-0.37951	-0.309121
ABCC9	10060	ABCC9	0	0	0	-0.0237378	0.198999	0.358495	-0.0237378	0.198999	0.383569	-0.0237378	0.198999	0.38715	-0.0237378	0.198999	0.4305	-0.0237378	0.198999	0.426868	0			0			0			-0.0237378	-0.0237378	-0.0237378	-0.0237378	-0.0237378	-0.0237378	-0.0237378	-0.0237378	-0.0237378	-0.0237378	-0.0237378	-0.0237378	-0.0237378	0.0189065	0.00483132	-0.0237378	-0.0237378	-0.0237378	-0.0237378	-0.0237378
ABCD1	215	ABCD1	0.0121647	0.0126666	0.0152156	-0.0693126	0.174178	0.336321	-0.0708155	0.169422	0.356577	-0.0680469	0.174161	0.368766	-0.0705959	0.169026	0.409274	-0.0710978	0.16423	0.414118	-0.00254902	0.828432	0.87628	-0.00305094	0.817468	0.878115	-0.000501916	0.962169	0.989041	-0.0546934	-0.0406182	-0.0689072	-0.0832625	-0.0832625	-0.0832625	-0.0832625	-0.0832625	-0.0832625	-0.0832625	-0.0546934	-0.0546934	-0.0406182	0.0672972	-0.026679	-0.0832625	-0.0832625	-0.0832625	-0.0689072	-0.0546934
ABCD3	5825	ABCD3	0.332781	0.922005	0.229932	-2.32618	0.0232379	0.10897	-2.09043	0.0208884	0.112499	-2.52471	0.0192421	0.109346	-1.83264	0.0210546	0.138077	-2.42186	0.0146228	0.107738	0.692073	0.0320316	0.527513	0.102849	0.628217	0.740451	-0.589224	0.0827374	0.731914	-1.98065	-1.56561	-2.36508	-2.75465	-1.84391	-1.52814	-2.75465	-2.74029	-2.64361	-2.34322	-2.46776	-2.54052	-0.794875	0.551325	0.24355	-2.75465	-2.28998	-2.69806	-2.61714	-0.980649
ABCD4	5826	ABCD4	0.00808336	0	0	-0.0172445	0.457279	0.543365	-0.0153247	0.503419	0.586262	-0.0188612	0.42265	0.507652	-0.0188612	0.42265	0.533804	-0.0107778	0.638527	0.698321	0			0.00808336	0.355918	0.566317	0.00808336	0.355918	0.731914	-0.0188612	-0.0188612	-0.0188612	-0.0188612	-0.0188612	-0.0188612	-0.0188612	-0.0188612	-0.0188612	-0.0188612	-0.0188612	-0.0188612	-0.0188612	0.0377224	-0.0188612	-0.0188612	-0.0188612	-0.0188612	-0.0188612	-0.0188612
ABCE1	6059	ABCE1	0.517406	0.773777	0.194556	-0.0193128	0.890723	0.911458	0.234233	0.284309	0.462002	-0.232825	0.0989546	0.272382	0.346396	0.192505	0.426568	0.0900248	0.803652	0.842565	0.579221	0.0392943	0.527513	0.32285	0.383316	0.576475	-0.256371	0.542588	0.816179	1.57622	0.994852	0.147931	-0.427381	0.817506	1.02679	-0.427381	-0.427381	-0.427381	-0.427381	-0.0825526	-0.213256	0.17669	-0.0712373	-0.105453	-0.427381	-0.225747	-0.128723	-0.427381	0.865401
ABCF1	23	ABCF1	0.627106	0.966486	0.332845	-0.653689	0.177807	0.340756	-0.390315	0.373373	0.504933	-0.875478	0.104924	0.281509	-0.241837	0.597321	0.675145	-0.581217	0.23224	0.452053	0.633642	0.0551732	0.527513	0.294262	0.334914	0.566317	-0.33938	0.385283	0.741707	-0.0512791	0.5487	-0.733238	-1.20832	1.2166	-0.289937	-1.20832	-1.07082	-1.17975	-0.662354	0.639674	-0.945288	0.219283	-0.652507	0.433223	-1.12426	-1.11071	-0.957361	-0.78609	-0.165678
ABCF2	10061	ABCF2	0.168967	0.299341	0.0475337	0.131786	0.00587163	0.0452821	0.237517	0.0169303	0.0990967	0.0427486	0.0741505	0.234447	0.294556	0.0639352	0.257252	0.164182	0.165643	0.416094	0.251807	0.105447	0.527513	0.121433	0.293427	0.566317	-0.130374	0.46138	0.76938	0.599286	0.843212	0.0237841	-0.0047851	1.09283	-0.0047851	-0.0047851	-0.0047851	-0.0047851	0.0378592	0.0237841	0.0237841	0.0095702	-0.0047851	-0.0047851	-0.0047851	-0.0047851	0.0095702	0.0656042	0.0378592
ABCF3	55324	ABCF3	0.355258	0.544368	0.113357	0.239762	0.00182382	0.0191885	0.428826	0.00256698	0.0267134	0.080551	0.150305	0.343177	0.511561	0.0189749	0.1304	0.322452	0.0814804	0.285607	0.43101	0.0402236	0.527513	0.241901	0.174812	0.566317	-0.18911	0.429399	0.757973	0.732728	1.16254	0.4108	-0.0328065	1.05805	0.265852	-0.0328065	-0.0328065	-0.0328065	0.023777	-0.0328065	0.0375828	0.0512577	-0.0328065	-0.0184512	-0.0328065	0.0512577	0.0915216	0.230228	0.462889
ABCG4	64137	ABCG4	0	0.0138142	0	-0.0199109	0.486355	0.566263	-0.0156926	0.579558	0.649397	-0.0234631	0.42265	0.507652	-0.00964887	0.743242	0.796239	-0.0234631	0.42265	0.516718	0.0138142	0.346594	0.527513	0			-0.0138142	0.346594	0.731914	-0.0234631	-0.0234631	-0.0234631	-0.0234631	-0.0234631	-0.0234631	-0.0234631	-0.0234631	-0.0234631	-0.0234631	-0.0234631	-0.0234631	0.0469262	-0.0234631	-0.0234631	-0.0234631	-0.0234631	-0.0234631	-0.0234631	-0.0234631
ABCG8	64241	ABCG8	0.151929	0.169006	0.157132	0.14493	0.0873371	0.229597	0.14732	0.2122	0.396835	0.142917	0.247023	0.428213	0.154791	0.387736	0.533804	0.137714	0.401002	0.516718	0.011874	0.954859	0.970484	-0.00520261	0.978858	0.986981	-0.0170766	0.941166	0.982995	-0.0142148	-0.0142148	-0.0142148	-0.0142148	-0.0142148	-0.0142148	-0.0142148	-0.0142148	1.50684	1.04929	-0.0142148	0.833782	-0.0142148	-0.0142148	0.0284296	-0.0142148	-0.0142148	-0.0142148	-0.0142148	-0.0142148
ABHD1	84696	ABHD1	0	0.00628706	0	0.00161667	0.324375	0.445375	0.00353647	0.33317	0.467803	0			0.00628706	0.346594	0.499699	0			0.00628706	0.346594	0.527513	0			-0.00628706	0.346594	0.731914	0	0	0	0	0	0	0	0	0	0	0	0	0	0	0	0	0	0	0.0565835	0
ABHD10	55347	ABHD10	0.0448655	0.208476	0.0525105	-2.2443	0.0125209	0.0740065	-2.19849	0.0115612	0.0778951	-2.28288	0.0121776	0.0828417	-2.12691	0.00969934	0.0862782	-2.29052	0.0119007	0.0947513	0.155965	0.0833521	0.527513	-0.00764502	0.844315	0.894418	-0.16361	0.0740283	0.731914	-2.17189	-2.01346	-2.06038	-2.33539	-1.76007	-1.93485	-2.33539	-2.33539	-2.33539	-2.33539	-2.18483	-2.32103	-0.140039	0.504573	-0.364533	-2.33539	-2.33539	-2.33539	-2.33539	-1.97924
ABHD11	83451	ABHD11	0.0344091	0.545591	0.191205	-3.03686	0.00118759	0.0137872	-2.96589	5.52642e-05	0.00122885	-3.09663	0.00158392	0.0190334	-2.74224	3.91987e-05	0.0022917	-3.25343	0.00350369	0.0436174	0.354385	0.29777	0.527513	-0.156796	0.0867999	0.566317	-0.511182	0.139267	0.731914	-3.27348	-3.12434	-2.77182	-3.28783	-3.28783	-2.61881	-3.28783	-3.28783	-3.28783	-3.28783	-2.78194	-3.03687	-0.377102	0.0268622	0.350239	-3.28783	-2.79214	-3.28783	-3.11151	-2.14379
ABHD12	26090	ABHD12	0.252625	0.539568	0.129351	-1.56606	0.00915145	0.0604091	-1.41152	0.00391763	0.0359037	-1.6962	0.0101171	0.0730518	-1.28598	0.00354429	0.0435197	-1.57293	0.00201845	0.0294775	0.410216	0.0904284	0.527513	0.123274	0.504926	0.650845	-0.286943	0.30372	0.731914	-1.12068	-0.884446	-1.44704	-1.82555	-1.64923	-1.26974	-1.82555	-1.82555	-1.82555	-1.82555	-1.43599	-1.72794	-0.0728036	0.382341	-0.309537	-1.82555	-1.82555	-1.82555	-1.82555	-1.15653
ABHD14A-ACY1	100526760	ABHD14A-ACY1	0	0	0	-0.0190932	0.0564169	0.179195	-0.0190932	0.0564169	0.195619	-0.0190932	0.0564169	0.20207	-0.0190932	0.0564169	0.241201	-0.0190932	0.0564169	0.232408	0			0			0			-0.0190932	-0.0190932	-0.0190932	-0.0190932	-0.0190932	-0.0190932	-0.0190932	-0.0190932	-0.0190932	-0.0190932	-0.0190932	-0.0190932	0.00947591	-0.00473795	-0.00473795	-0.0190932	-0.0190932	-0.0190932	-0.0190932	-0.0190932
ABHD14B	84836	ABHD14B	0.795797	0.6173	0.493507	-0.702822	0.00166675	0.0179659	-0.593227	0.0334926	0.147759	-0.795112	0.00139567	0.0173207	-0.671319	0.0442241	0.213894	-0.492823	0.29861	0.507445	0.123793	0.70472	0.784469	0.302289	0.527353	0.66784	0.178496	0.729654	0.906458	-0.36262	-0.211377	-0.416776	-1.28862	-1.13806	-0.955196	-1.26005	-1.28862	-1.20456	-1.28862	-0.238989	-0.118695	-0.151116	0.207075	-0.0559591	-1.15112	-1.28862	-0.877194	-1.15112	0.965369
ABHD16A	7920	ABHD16A	0.175532	0.234382	0.0775605	-2.32365	0.139972	0.299426	-2.2525	0.146467	0.332003	-2.38357	0.134424	0.321897	-2.22675	0.14858	0.386287	-2.2856	0.141663	0.38354	0.156821	0.176341	0.527513	0.0979719	0.486763	0.637286	-0.0588494	0.726365	0.905951	-2.12771	-1.8382	-2.29763	-2.46113	-2.21017	-2.46113	-2.46113	-2.46113	-2.46113	-2.46113	-2.28481	-2.44678	1.8287	-0.323628	-1.50507	-2.46113	-2.46113	-2.41849	-2.46113	-1.88582
ABHD17B	51104	ABHD17B	0	0.00628706	0.00150364	-0.134549	0.0387796	0.14508	-0.133446	0.0379669	0.157923	-0.135479	0.0384226	0.163713	-0.130695	0.0357491	0.189503	-0.136982	0.0379785	0.185873	0.00478342	0.478325	0.609781	-0.00150364	0.330565	0.566317	-0.00628706	0.346594	0.731914	-0.136982	-0.136982	-0.136982	-0.136982	-0.136982	-0.136982	-0.136982	-0.136982	-0.136982	-0.136982	-0.136982	-0.136982	-0.052918	0.0135774	0.0393405	-0.136982	-0.136982	-0.136982	-0.136982	-0.136982
ABHD17C	58489	ABHD17C	0.0467139	0.0259247	0.00374808	0.00382903	0.827986	0.858502	0.0208052	0.367499	0.499269	-0.0104667	0.539993	0.599783	0.0117099	0.638139	0.708183	0.0324991	0.358852	0.509799	0.0221766	0.288728	0.527513	0.0429658	0.204842	0.566317	0.0207892	0.574067	0.834147	0.149284	0.162108	0.0284296	-0.0142148	-0.0142148	-0.0142148	-0.0142148	-0.0142148	-0.0142148	-0.0142148	-0.0142148	-0.0142148	-0.0142148	0.0284296	-0.0142148	-0.0142148	-0.0142148	-0.0142148	-0.0142148	0.0143544
ABHD18	80167	ABHD18	0.185874	0.0420568	0.00442443	0.0503913	0.152105	0.315814	0.104977	0.176327	0.363886	0.00442443	0.330565	0.461179	0.0420568	0.346594	0.499699	0.185874	0.295381	0.507445	0.0376324	0.398948	0.555515	0.18145	0.306086	0.566317	0.143817	0.419843	0.755617	0	0	0	0	0	0	0	0	0	0	0	0	0	0	0	0	0	0	0	0
ABHD4	63874	ABHD4	0.00613206	0.00476938	0	0.00245283	0.0563377	0.17916	0.00536556	0.054205	0.192703	0			0.00476938	0.194686	0.426829	0.00613206	0.199277	0.426868	0.00476938	0.194686	0.527513	0.00613206	0.199277	0.566317	0.00136268	0.805817	0.936413	0.0143553	0.0143553	0	0	0	0	0	0	0	0	0	0	0	0	0	0	0	0	0	0
ABHD5	51099	ABHD5	0.0139444	0.00476938	0.000755542	-0.0286505	0.231972	0.387232	-0.0242925	0.286473	0.463701	-0.0323204	0.197766	0.386542	-0.0283066	0.235232	0.460405	-0.0191316	0.425458	0.517334	0.00401384	0.275615	0.527513	0.0131889	0.381205	0.57528	0.00917502	0.543683	0.816634	0.0645348	-0.033076	-0.033076	-0.033076	-0.033076	-0.033076	-0.033076	-0.033076	-0.033076	-0.033076	-0.033076	-0.0187207	0.0235076	0.00956838	-0.033076	-0.033076	-0.033076	-0.033076	-0.033076	-0.033076
ABHD6	57406	ABHD6	0.0177612	0.0140787	0.0322415	-0.00813152	0.800029	0.834744	-0.0171167	0.585808	0.654434	-0.000565024	0.988074	0.989442	-0.0187278	0.555192	0.639714	-0.0150454	0.657304	0.715796	-0.0181628	0.51558	0.63939	-0.0144803	0.646789	0.75451	0.00368243	0.860148	0.956967	0.0915216	0.00983782	-0.0328065	-0.0328065	-0.0328065	-0.0328065	-0.0328065	-0.0328065	-0.0328065	-0.0328065	-0.0328065	0.104697	-0.0328065	-0.0184512	0.0512577	-0.0328065	-0.0328065	-0.0328065	-0.0328065	-0.0328065
ABI1	10006	ABI1	0.261497	0.375233	0.142492	-0.858797	0.0262815	0.117177	-0.759464	0.0237987	0.121022	-0.942446	0.0176875	0.104535	-0.709705	0.0263677	0.158402	-0.823441	0.0158992	0.112263	0.232741	0.223649	0.527513	0.119005	0.508149	0.65256	-0.113736	0.617969	0.850323	-0.568922	-0.0214347	-1.01455	-1.08494	-1.08494	-0.695371	-1.08494	-1.08494	-1.08494	-0.833976	-0.921439	-0.76301	0.3156	-0.0214347	-0.294166	-1.08494	-1.08494	-1.07058	-1.08494	0.321055
ABI2	10152	ABI2	0	0.0492896	0.0494924	-0.364357	0.29998	0.445375	-0.376174	0.288638	0.465662	-0.354407	0.309296	0.461179	-0.35461	0.309081	0.499699	-0.403899	0.264705	0.483068	-0.000202725	0.997692	0.998075	-0.0494924	0.322974	0.566317	-0.0492896	0.346594	0.731914	-0.403899	-0.403899	-0.403899	-0.403899	-0.403899	-0.403899	-0.403899	-0.403899	-0.403899	-0.403899	-0.403899	-0.403899	0.5221	-0.202265	-0.319835	-0.403899	-0.403899	-0.389544	-0.403899	-0.403899
ABI3	51225	ABI3	0	0	0.0634087	0.0344219	0.270889	0.421617	0			0.0634087	0.276262	0.451055	0			0			-0.0634087	0.276262	0.527513	-0.0634087	0.276262	0.566317	0			0	0	0.0565835	0	0	0	0	0	0	0	0.0565835	0.0143553	0	0	0	0	0	0	0	1.07724
ABLIM1	3983	ABLIM1	0.00609205	0.00782104	0.0118063	-0.546511	0.0711892	0.205068	-0.549085	0.0705526	0.219518	-0.544344	0.0715317	0.230379	-0.548329	0.0705102	0.271474	-0.550058	0.0702555	0.265172	-0.00398525	0.704525	0.784366	-0.00571424	0.538146	0.675902	-0.00172899	0.864071	0.956967	-0.513506	-0.55615	-0.55615	-0.55615	-0.55615	-0.55615	-0.55615	-0.55615	-0.55615	-0.55615	-0.55615	-0.55615	0.192311	0.112877	-0.305188	-0.513506	-0.55615	-0.55615	-0.485761	-0.458539
ABLIM3	22885	ABLIM3	0	0.00946141	0.0235429	-0.0401442	0.442029	0.533331	-0.0500355	0.354625	0.487366	-0.0318147	0.548014	0.606828	-0.0458961	0.387655	0.533804	-0.0553576	0.317274	0.507445	-0.0140815	0.559083	0.67169	-0.0235429	0.314605	0.566317	-0.00946141	0.194366	0.731914	-0.0553576	-0.0553576	-0.0410023	-0.0553576	-0.0553576	0.00122597	-0.0553576	-0.0553576	-0.0553576	-0.0553576	-0.0553576	-0.0553576	-0.0267884	0.082146	-0.0553576	-0.0553576	-0.0553576	-0.0553576	-0.0553576	-0.0553576
ABR	29	ABR	0.0895781	0.241952	0.0417431	0.0467925	0.335447	0.456199	0.119289	0.148899	0.33502	-0.0142569	0.70321	0.742299	0.185952	0.168072	0.409274	0.033578	0.632299	0.694286	0.200209	0.137296	0.527513	0.047835	0.477187	0.628764	-0.152374	0.281457	0.731914	0.344538	0.376959	0.0815035	-0.056	0.0945596	0.0683281	-0.056	-0.056	-0.056	-0.056	-0.056	-0.056	-0.056	0.0143893	0.0416108	-0.056	-0.056	-0.0274309	0.0143893	0.170508
ABRACL	58527	ABRACL	0.354976	0.418909	0.0980586	0.138136	0.297089	0.444422	0.297128	0.215261	0.399004	0.00424819	0.963618	0.969222	0.325099	0.370661	0.521265	0.261166	0.399745	0.516718	0.320851	0.371628	0.54118	0.256918	0.400461	0.583018	-0.063933	0.886155	0.96474	1.89533	2.93653	0.401885	-0.0938104	-0.0938104	-0.0938104	-0.0938104	-0.0938104	-0.0938104	-0.0938104	-0.0938104	0.132698	0.144976	-0.0938104	-0.0511661	-0.0938104	-0.0938104	-0.0938104	-0.0938104	0.481502
ABRAXAS2	23172	ABRAXAS2	0.0373701	0.0454689	0.0244856	-0.146226	0.499289	0.576234	-0.136759	0.524478	0.603485	-0.154199	0.479293	0.549233	-0.133215	0.534682	0.623924	-0.141314	0.512768	0.587863	0.0209833	0.47715	0.609781	0.0128845	0.653151	0.759884	-0.00809879	0.822041	0.942793	-0.067653	-0.067653	-0.108295	-0.178684	-0.178684	-0.178684	-0.178684	-0.178684	-0.178684	-0.178684	-0.178684	-0.13604	0.357369	-0.178684	-0.178684	-0.178684	-0.178684	-0.178684	-0.178684	0.0229496
ACAA1	30	ACAA1	0.335645	0.951527	0.856933	-2.73993	0.00595605	0.0456435	-2.83485	0.00234944	0.0250466	-2.66	0.0030415	0.0308611	-2.5654	0.00144818	0.0233678	-3.18129	0.00262056	0.0352819	0.0945931	0.821985	0.872411	-0.521289	0.0875583	0.566317	-0.615882	0.148126	0.731914	-2.37943	-2.76847	-1.9034	-3.51693	-2.43969	-1.90812	-3.51693	-2.94162	-3.50258	-3.29042	-2.13842	-2.59854	-0.363125	0.683134	-0.320009	-3.27814	-3.21827	-3.36637	-3.24192	-0.953773
ACAA2	10449	ACAA2	0.981721	1.5199	0.557261	-2.6509	0.00118345	0.013758	-2.25614	0.000323508	0.00509141	-2.98333	0.00109443	0.0144621	-2.02069	0.00112463	0.0195549	-2.55887	0.000263156	0.00691002	0.962638	0.0305243	0.527513	0.424459	0.20914	0.566317	-0.538179	0.260483	0.731914	-1.53339	-0.463347	-2.37066	-3.54059	-1.87611	-2.19576	-3.54059	-2.88983	-3.16208	-2.45653	-2.51911	-2.8446	-0.411307	0.432103	-0.0207962	-3.44298	-3.44298	-3.32646	-2.6846	-2.09698
ACACA	31	ACACA	0.120191	0.120036	0.0225879	0.0385975	0.0850638	0.226058	0.0915347	0.0494275	0.183757	-0.00598121	0.590642	0.644167	0.0914667	0.107124	0.331648	0.0916221	0.286046	0.501926	0.0974479	0.0923077	0.527513	0.0976033	0.261222	0.566317	0.000155365	0.998699	0.999649	0.210218	0.349942	0.0554951	-0.0285692	0.121991	0	-0.0285692	-0.0285692	-0.0285692	0.0280144	0	-0.0142139	0	0	0	-0.0285692	-0.0285692	-0.0142139	-0.0142139	0.095759
ACAD10	80724	ACAD10	0.00613206	0.0562101	0	-0.0705769	0.34512	0.465077	-0.0519564	0.481685	0.569867	-0.0862574	0.273484	0.449089	-0.0300473	0.721529	0.778561	-0.0801253	0.299032	0.507445	0.0562101	0.346594	0.527513	0.00613206	0.199277	0.566317	-0.050078	0.399979	0.746927	-0.0719021	-0.0862574	-0.0862574	-0.0862574	-0.0862574	-0.0862574	-0.0862574	-0.0862574	-0.0862574	-0.0862574	-0.0862574	-0.0862574	-0.0576882	0.115376	-0.0576882	-0.0862574	-0.0862574	-0.0862574	-0.0862574	-0.0862574
ACAD11	84129	ACAD11	0.00408131	0.0469148	0	-0.0297189	0.0574477	0.180312	-0.0144239	0.607344	0.67209	-0.042599	0.0342018	0.152442	0.00431577	0.929879	0.947136	-0.0385177	0.0225868	0.138734	0.0469148	0.346594	0.527513	0.00408131	0.355918	0.566317	-0.0428335	0.389246	0.742411	-0.0140299	-0.042599	-0.042599	-0.042599	-0.042599	-0.042599	-0.042599	-0.042599	0.379634	-0.042599	-0.042599	-0.042599	-0.0140299	4.53314e-05	0.0139845	-0.042599	-0.042599	-0.042599	-0.042599	-0.042599
ACAD8	27034	ACAD8	0	0.0660609	0.0641355	-1.84687	0.0038202	0.0335859	-1.86152	0.00280798	0.0286264	-1.83454	0.00298203	0.0304129	-1.83262	0.00094974	0.01726	-1.89868	0.00473315	0.0524615	0.00192546	0.980001	0.985673	-0.0641355	0.0937031	0.566317	-0.0660609	0.346594	0.731914	-1.89868	-1.89868	-1.78765	-1.89868	-1.89868	-1.89868	-1.89868	-1.89868	-1.89868	-1.89868	-1.6118	-1.87011	-0.0426869	0.24537	-0.202683	-1.82829	-1.89868	-1.88432	-1.89868	-1.24791
ACAD9	28976	ACAD9	0.874062	1.23523	0.34198	-1.09964	0.0161185	0.0879949	-0.700514	0.0661115	0.21212	-1.43575	0.0108592	0.0768626	-0.542505	0.204344	0.436499	-0.903668	0.0664365	0.255909	0.893246	0.0272281	0.527513	0.532082	0.199589	0.566317	-0.361163	0.471788	0.776866	0.117572	0.93156	-0.633684	-1.77773	-0.763375	-0.882428	-1.77773	-1.64023	-1.77773	-0.763375	-1.1548	-1.28204	-0.231762	0.448778	-0.217016	-1.77773	-1.56361	-1.28204	0.0662532	-0.334124
ACADL	33	ACADL	0	0	0	-0.0600493	0.277541	0.428078	-0.0600493	0.277541	0.454746	-0.0600493	0.277541	0.452426	-0.0600493	0.277541	0.495289	-0.0600493	0.277541	0.493796	0			0			0			-0.0600493	-0.0600493	-0.0600493	-0.0600493	-0.0600493	-0.0600493	-0.0600493	-0.0600493	-0.0600493	-0.0600493	-0.0600493	-0.0600493	-0.0174049	0.0774542	-0.0600493	-0.0600493	-0.0600493	-0.0600493	-0.0600493	-0.0600493
ACADM	34	ACADM	0.502954	1.2933	0.971879	-3.65923	1.8744e-21	9.30582e-19	-3.67245	5.2699e-10	1.09271e-07	-3.64809	3.87355e-12	8.80403e-10	-3.32667	2.70209e-05	0.00198732	-4.11702	5.87449e-06	0.000517608	0.321424	0.487543	0.61738	-0.468925	0.211103	0.566317	-0.79035	0.121337	0.731914	-3.17637	-3.16054	-2.6864	-4.61997	-3.71693	-2.89314	-4.61997	-3.13971	-3.6565	-4.39346	-1.85444	-3.75603	0.0117132	-0.00939119	-0.00232203	-4.13455	-4.61997	-3.88879	-4.19774	-1.29949
ACADS	35	ACADS	0.0581544	0.377222	0.168846	-2.49563	3.14564e-18	9.48186e-16	-2.45829	1.181e-10	3.15975e-08	-2.52707	2.0259e-14	1.2397e-11	-2.3187	4.31268e-05	0.00245221	-2.63777	4.98568e-09	6.99799e-06	0.208376	0.513263	0.638314	-0.110691	0.252988	0.566317	-0.319067	0.318408	0.731914	-2.66735	-2.69592	-2.32855	-2.69592	-2.69592	-2.1799	-2.69592	-2.55842	-2.69592	-2.69592	-2.19003	-2.63934	0.0906765	-0.068313	-0.0223635	-2.69592	-2.69592	-2.63934	-2.69592	-1.76235
ACADSB	36	ACADSB	0	0.0318757	0.0208909	-2.63577	0.0100904	0.0644687	-2.63738	0.0099116	0.0697851	-2.63442	0.0100676	0.0729649	-2.62343	0.00949143	0.0854652	-2.65531	0.010029	0.0849805	0.0109848	0.754043	0.822286	-0.0208909	0.105265	0.566317	-0.0318757	0.346594	0.731914	-2.65531	-2.65531	-2.58492	-2.65531	-2.65531	-2.65531	-2.65531	-2.65531	-2.65531	-2.65531	-2.65531	-2.65531	-0.106872	0.508191	-0.401319	-2.65531	-2.65531	-2.65531	-2.65531	-2.46627
ACADVL	37	ACADVL	1.53635	2.47567	2.04148	-3.17664	4.74862e-07	1.97124e-05	-3.16403	1.48825e-07	1.03727e-05	-3.18726	7.41384e-08	4.43006e-06	-2.75307	3.46057e-05	0.00211514	-3.69239	4.27907e-05	0.00209463	0.434192	0.332449	0.527513	-0.505129	0.31583	0.566317	-0.939321	0.104065	0.731914	-2.32378	-2.13959	-2.56882	-5.22875	-3.15493	-1.91986	-5.1861	-2.92132	-4.41317	-3.14128	-1.39991	-3.32186	-0.0496334	0.315368	-0.265735	-4.45475	-3.63898	-4.43797	-3.27269	-1.54955
ACAP1	9744	ACAP1	0	0.0170751	0.00520834	0.00721812	0.0728565	0.207319	0.00960473	0.206012	0.391088	0.00520834	0.200565	0.387417	0.0170751	0.214041	0.444138	0			0.0118667	0.392224	0.552738	-0.00520834	0.200565	0.566317	-0.0170751	0.214041	0.731914	0	0	0	0	0	0	0	0	0	0	0	0.0285692	0	0	0	0	0	0	0	0
ACAP2	23527	ACAP2	0.0819106	0.0516898	0.0496512	0.0518422	0.0563248	0.17916	0.0601263	0.0402756	0.163507	0.0448661	0.310123	0.461179	0.0469047	0.104328	0.326626	0.0771255	0.197572	0.426868	0.00203861	0.967586	0.976567	0.0322595	0.643212	0.751702	0.0302209	0.620463	0.852346	0.305555	0.171538	0.0517984	-0.0047851	0.0095702	-0.0047851	-0.0047851	-0.0047851	-0.0047851	-0.0047851	-0.0047851	0.0237841	0.0095702	-0.0047851	-0.0047851	-0.0047851	-0.0047851	-0.0047851	-0.0047851	0.0378592
ACAT1	38	ACAT1	0.22134	0.837533	0.349169	-3.41018	2.12672e-24	2.99158e-21	-3.29141	3.66824e-11	1.38293e-08	-3.51019	1.85152e-16	2.94577e-13	-3.02183	1.58025e-05	0.00146545	-3.63802	9.55556e-09	7.64075e-06	0.488364	0.204344	0.527513	-0.127829	0.487397	0.638006	-0.616193	0.114058	0.731914	-3.12818	-1.66086	-3.19033	-3.85936	-3.43713	-2.32829	-3.85936	-3.52593	-3.83079	-3.64523	-2.1152	-3.68304	-0.0769497	0.071379	0.00557068	-3.28405	-3.85936	-3.7088	-3.77529	-2.6267
ACAT2	39	ACAT2	0.28817	0.296382	0.0964955	0.18623	0.000802137	0.0101598	0.292789	0.00624171	0.0499699	0.0964955	0.0435602	0.176257	0.296382	0.0424981	0.211063	0.28817	0.103592	0.326034	0.199887	0.156894	0.527513	0.191674	0.260423	0.566317	-0.00821264	0.96693	0.990813	0.555816	0.807355	0.0285692	0	0.367371	0	0.0143553	0.111031	0	0.454176	0.250962	0.201634	0	0	0	0	0	0.111031	0.0285692	0.333424
ACBD3	64746	ACBD3	0.302257	0.450261	0.178798	-0.592001	0.183946	0.344848	-0.479786	0.246714	0.427099	-0.686497	0.144127	0.335765	-0.415035	0.304838	0.499699	-0.563038	0.191893	0.422698	0.271463	0.138762	0.527513	0.123459	0.493978	0.641858	-0.148003	0.515138	0.799209	-0.270747	0.177349	-0.421689	-0.865295	0.0454375	-0.714735	-0.865295	-0.497924	-0.701796	-0.400627	-0.411119	-0.836726	0.330052	0.272208	-0.602261	-0.822651	-0.865295	-0.602261	-0.836726	0.218769
ACBD5	91452	ACBD5	0.129369	0.452368	0.0486983	-0.505315	0.0205157	0.102143	-0.362892	0.0389987	0.160542	-0.62525	0.0212663	0.115793	-0.22158	0.239235	0.464147	-0.544579	0.00974187	0.0839707	0.40367	0.0223869	0.527513	0.0806706	0.388888	0.579209	-0.322999	0.0744062	0.731914	-0.284381	0.0309241	-0.35202	-0.673948	-0.178253	0.166012	-0.673948	-0.645379	-0.673948	-0.673948	-0.576337	-0.673948	0.0572354	0.141628	-0.198863	-0.673948	-0.497625	-0.673948	-0.576337	-0.410913
ACE	1636	ACE	0	0.0237916	0	0.00133275	0.866618	0.890896	0.0085977	0.553212	0.626053	-0.0047851	0.42265	0.507652	0.0190065	0.454531	0.559479	-0.0047851	0.42265	0.516718	0.0237916	0.346594	0.527513	0			-0.0237916	0.346594	0.731914	-0.0047851	0.20934	-0.0047851	-0.0047851	-0.0047851	-0.0047851	-0.0047851	-0.0047851	-0.0047851	-0.0047851	-0.0047851	-0.0047851	-0.0047851	0.0095702	-0.0047851	-0.0047851	-0.0047851	-0.0047851	-0.0047851	-0.0047851
ACIN1	22985	ACIN1	0.104483	0.252408	0.288283	-2.50571	0.0348042	0.136183	-2.56031	0.0339114	0.148876	-2.45972	0.0303882	0.142871	-2.4956	0.0307055	0.17304	-2.64352	0.0334559	0.172388	-0.0358742	0.867049	0.906218	-0.183799	0.279073	0.566317	-0.147925	0.358169	0.733235	-2.5215	-2.03431	-2.62368	-2.748	-2.62368	-2.59744	-2.748	-2.69142	-2.748	-2.38063	-2.65039	-2.71943	0.954654	-0.769808	-0.184846	-2.748	-2.748	-2.5215	-2.748	-1.92425
ACLY	47	ACLY	1.48213	1.02093	0.420648	0.374564	0.0328122	0.131914	0.809969	0.00170897	0.0197619	0.00790818	0.958383	0.965422	0.608194	0.0471472	0.220292	1.06939	0.0111631	0.0913552	0.600286	0.0510079	0.527513	1.06148	0.0109369	0.252607	0.461199	0.258791	0.731914	1.24261	1.37803	0.274321	-0.41274	1.26082	0.58726	-0.38417	-0.125858	-0.356156	0.73782	0.00949339	0.327108	0.103276	0.0829555	-0.186231	0.030867	-0.328675	0.143077	0.419138	0.704955
ACO1	48	ACO1	0.146514	0.267792	0.072683	-0.124718	0.02625	0.11716	-0.0476054	0.502219	0.586262	-0.189655	0.00366684	0.035835	0.00545383	0.954868	0.966124	-0.115824	0.233517	0.453211	0.195109	0.0638534	0.527513	0.0738307	0.4321	0.598566	-0.121278	0.335545	0.731914	0.116173	0.263731	0.0363202	-0.262338	0.303259	-0.0235513	-0.247983	-0.247983	-0.262338	-0.151307	-0.164727	0.000696248	0.0595899	-0.0113766	-0.0482134	-0.262338	-0.262338	-0.262338	-0.219694	0.191838
ACO2	50	ACO2	0.698543	2.12672	1.85052	-4.17596	2.56513e-10	1.96815e-08	-4.36522	2.06884e-09	3.2998e-07	-4.01659	7.48809e-10	8.0497e-08	-3.74039	2.92592e-05	0.00201052	-5.16857	1.98879e-07	5.63254e-05	0.276201	0.625469	0.727527	-1.15198	0.0092602	0.228107	-1.42818	0.0223682	0.731914	-4.19355	-3.81052	-2.59808	-5.86711	-3.23251	-2.38297	-5.83854	-4.15341	-5.02715	-4.59808	-2.48582	-4.2395	-0.0878485	0.303618	-0.215769	-4.65922	-5.05153	-4.97958	-4.96407	-1.64291
ACOT1	641371	ACOT1	0.0473701	0.275446	0.205928	-1.61253	0.0879428	0.230008	-1.62896	0.0818233	0.23787	-1.5987	0.0875961	0.252398	-1.52918	0.0813339	0.28931	-1.75726	0.0774668	0.278852	0.0695184	0.777993	0.839275	-0.158558	0.143106	0.566317	-0.228076	0.336028	0.731914	-1.52962	-1.54159	-1.0476	-1.80463	-1.79027	-1.66712	-1.80463	-1.72056	-1.80463	-1.80463	-1.17236	-1.77606	0.418796	-1.03909	0.620296	-1.80463	-1.80463	-1.6803	-1.80463	-0.205309
ACOT11	26027	ACOT11	0.1126	0.0963549	0.0290049	0.0630425	0.00173827	0.0185006	0.103462	0.00728441	0.0559935	0.0290049	0.0974088	0.270278	0.0963549	0.0640441	0.257325	0.1126	0.0806595	0.284154	0.06735	0.188785	0.527513	0.0835953	0.179209	0.566317	0.0162453	0.820058	0.942595	0.226509	0.201634	0.0840643	0	0	0	0	0	0	0.298658	0	0	0	0	0	0	0	0.0426443	0.0840643	0.286881
ACOT13	55856	ACOT13	0.365287	0.301803	0.0373219	-2.94933	0.00208319	0.0210312	-2.79068	0.000312514	0.00495601	-3.08294	0.00369903	0.0361053	-2.81845	0.000139147	0.00508884	-2.75497	4.31741e-05	0.00210043	0.264481	0.12179	0.527513	0.327965	0.203608	0.566317	0.0634838	0.821832	0.942793	-2.89375	-1.79833	-3.02265	-3.12026	-3.12026	-3.12026	-3.12026	-3.12026	-3.12026	-2.38907	-3.12026	-2.99593	-0.350486	0.329964	0.0205214	-3.12026	-3.12026	-3.02265	-2.70883	-3.12026
ACOT2	10965	ACOT2	0.00808336	0.0419411	0.000755542	-0.529724	0.43185	0.52877	-0.515407	0.442401	0.540473	-0.54178	0.423186	0.507836	-0.500594	0.453641	0.558689	-0.534452	0.428431	0.518616	0.0411856	0.180988	0.527513	0.00732782	0.400947	0.583018	-0.0338578	0.275774	0.731914	-0.542536	-0.303749	-0.542536	-0.542536	-0.52818	-0.418207	-0.542536	-0.542536	-0.542536	-0.542536	-0.542536	-0.52818	-0.542536	1.08507	-0.542536	-0.542536	-0.542536	-0.542536	-0.542536	-0.542536
ACOT4	122970	ACOT4	0	0.00782104	0	-0.0122037	0.481809	0.562234	-0.00981545	0.567217	0.638418	-0.0142148	0.42265	0.507652	-0.00639374	0.717499	0.77473	-0.0142148	0.42265	0.516718	0.00782104	0.346594	0.527513	0			-0.00782104	0.346594	0.731914	-0.0142148	-0.0142148	-0.0142148	-0.0142148	-0.0142148	-0.0142148	-0.0142148	-0.0142148	-0.0142148	-0.0142148	-0.0142148	-0.0142148	-0.0142148	0.0284296	-0.0142148	-0.0142148	-0.0142148	-0.0142148	-0.0142148	-0.0142148
ACOT7	11332	ACOT7	1.14561	0.789671	0.263787	0.575379	0.000176599	0.00298696	0.945393	0.00191128	0.0213067	0.263787	0.0111708	0.0784006	0.789671	0.0259659	0.157041	1.14561	0.0452579	0.205308	0.525884	0.115522	0.527513	0.88182	0.102267	0.566317	0.355936	0.523115	0.804108	1.70044	0.970854	0.250962	0	2.27798	0.807355	0	0	0	1.40054	0.0426443	0.411426	0	0	0	0	0	0.687061	0.454176	1.3505
ACOT8	10005	ACOT8	0.259285	0.183836	0.0324653	0.00105366	0.991165	0.993048	0.101146	0.402947	0.526029	-0.0832343	0.396537	0.507652	0.0681368	0.581332	0.660404	0.143585	0.448809	0.534714	0.151371	0.133324	0.527513	0.22682	0.214036	0.566317	0.0754486	0.693108	0.891206	0.70805	0.147335	0.251672	-0.1157	0.021804	-0.1157	-0.1157	-0.1157	-0.1157	-0.0730552	-0.1157	-0.101344	-0.1157	0.147335	-0.0316353	-0.1157	-0.1157	-0.1157	-0.1157	0.021804
ACOT9	23597	ACOT9	0.546818	0.851231	0.189258	-1.52713	0.0407564	0.149819	-1.24007	0.0476896	0.180628	-1.76887	0.0351964	0.15529	-1.10689	0.0609375	0.25057	-1.41131	0.0291927	0.162341	0.661973	0.044336	0.527513	0.35756	0.280755	0.566317	-0.304413	0.466397	0.772757	-0.266589	-0.0550848	-1.4727	-1.95812	-0.38766	-1.56856	-1.95812	-1.88773	-1.83379	-1.4727	-1.57961	-1.42207	-0.377978	0.71317	-0.335193	-1.92955	-1.95812	-1.71934	-1.60198	-1.31658
ACOX1	51	ACOX1	0.61523	0.857349	0.262891	-1.96082	0.0603529	0.185837	-1.69562	0.0674678	0.214809	-2.18415	0.0504327	0.191131	-1.58969	0.0705267	0.271474	-1.83181	0.0494621	0.21531	0.594458	0.13765	0.527513	0.352339	0.351207	0.566317	-0.242119	0.625743	0.85577	-0.591052	-0.000785044	-0.956471	-2.44704	-2.0465	-1.69002	-2.44704	-2.44704	-2.44704	-1.91099	-2.22053	-2.16016	-0.547866	1.07652	-0.528655	-2.44704	-2.23292	-2.37665	-2.36298	-0.925991
ACOX3	8310	ACOX3	0.0708487	0.460992	0.082321	-0.784648	0.00492578	0.0399746	-0.671743	0.00394575	0.0360022	-0.879727	0.012572	0.0846107	-0.501055	0.0899519	0.302183	-0.891199	0.00853897	0.0773875	0.378671	0.157746	0.527513	-0.0114724	0.812803	0.874838	-0.390144	0.148818	0.731914	-0.699013	-0.640119	-0.663389	-0.962048	-0.877983	-0.466352	-0.962048	-0.919403	-0.947692	-0.905464	-0.773014	-0.851016	-0.16296	0.214275	-0.0513149	-0.962048	-0.723261	-0.947692	-0.877983	-0.628624
ACP1	52	ACP1	2.54834	2.25301	1.00374	1.25419	0.00200893	0.0204528	2.0025	0.000138296	0.00255463	0.624031	0.0726772	0.231908	1.8733	0.00238526	0.0327696	2.16863	0.00874129	0.0781493	1.24927	0.0222472	0.527513	1.5446	0.0375867	0.531043	0.295329	0.685976	0.886543	3.24556	3.71199	1.12109	-0.37971	3.05058	2.13125	-0.282099	2.09538	0.271055	3.31406	1.55008	0.809324	0.394287	-0.178076	-0.216211	1.31182	1.23853	1.65591	1.13631	2.66468
ACP2	53	ACP2	0.131495	0.056192	0.0484273	-1.05686	0.083583	0.22402	-1.03476	0.0855479	0.243265	-1.07547	0.08078	0.244151	-1.0677	0.0811322	0.288995	-0.992398	0.087315	0.29527	0.00776472	0.860722	0.901548	0.0830674	0.319926	0.566317	0.0753027	0.379738	0.740623	-0.712467	-0.860858	-0.767749	-1.12389	-1.12389	-1.12389	-1.12389	-1.12389	-1.12389	-1.02628	-1.12389	-1.10954	0.000435317	0.567641	-0.568077	-1.12389	-1.12389	-1.12389	-1.12389	-0.872931
ACP6	51205	ACP6	0	0.0210038	0	-1.07678	0.0383568	0.14424	-1.07037	0.0385149	0.159402	-1.08218	0.038069	0.162904	-1.06118	0.0384022	0.197217	-1.08218	0.038069	0.185891	0.0210038	0.346594	0.527513	0			-0.0210038	0.346594	0.731914	-1.08218	-1.08218	-1.08218	-1.08218	-1.08218	-1.08218	-1.08218	-1.08218	-1.08218	-1.08218	-1.08218	-1.08218	-0.43142	0.262644	0.168777	-1.08218	-1.08218	-1.08218	-1.08218	-1.08218
ACPP	55	ACPP	0.15373	0.0624987	0.00948147	0.047179	0.0657014	0.194974	0.0976271	0.0734316	0.224408	0.00469637	0.604267	0.656149	0.0577136	0.249623	0.472954	0.148945	0.189973	0.422174	0.0530172	0.289622	0.527513	0.144248	0.202703	0.566317	0.091231	0.433053	0.75817	0.373727	0.417448	0.0378592	-0.0047851	0.0928257	-0.0047851	-0.0047851	-0.0047851	-0.0047851	0.0237841	-0.0047851	-0.0047851	-0.0047851	0.0095702	-0.0047851	-0.0047851	-0.0047851	-0.0047851	-0.0047851	0.132718
ACSF2	80221	ACSF2	0.0277267	1.00261	0.320001	-3.57235	9.19572e-05	0.00177601	-3.43332	6.70293e-07	3.43173e-05	-3.68942	0.000295066	0.00490031	-3.00681	0.000101446	0.00424076	-3.9817	0.00237311	0.0326715	0.682607	0.166142	0.527513	-0.292274	0.0167056	0.333218	-0.974881	0.0574662	0.731914	-3.87192	-2.96678	-2.91181	-4.00942	-4.00942	-1.43411	-4.00942	-3.77064	-3.73442	-3.95284	-3.03123	-3.676	0.0297162	0.334696	-0.364412	-3.84592	-3.75846	-3.93903	-3.73442	-2.47835
ACSF3	197322	ACSF3	0.0158616	0.210076	0.0972449	-1.44533	1.30609e-06	4.85612e-05	-1.4302	2.80697e-09	3.98851e-07	-1.45806	6.2714e-07	2.81859e-05	-1.34523	1.01074e-05	0.00121711	-1.53945	0.000582613	0.0126926	0.112831	0.49476	0.623231	-0.0813833	0.145324	0.566317	-0.194214	0.234949	0.731914	-1.55531	-1.55531	-1.36627	-1.55531	-1.55531	-1.55531	-1.55531	-1.55531	-1.00934	-1.44428	-1.24497	-1.4577	-0.0392931	-0.0698814	0.109175	-1.55531	-1.55531	-1.55531	-1.55531	-0.606707
ACSL1	2180	ACSL1	0.414531	1.01642	0.40948	-2.50708	0.0111398	0.068573	-2.32055	0.00543624	0.0451785	-2.66416	0.0104026	0.0745466	-2.05723	0.0046567	0.0528414	-2.65911	0.00775104	0.0724832	0.606935	0.125212	0.527513	0.00505075	0.977582	0.986291	-0.601884	0.136154	0.731914	-2.55763	-2.69513	-2.24989	-3.07364	-2.81061	-0.825715	-3.07364	-2.91014	-3.07364	-2.36877	-2.61947	-2.52767	-0.67584	0.434786	0.241054	-2.89732	-2.91014	-2.83486	-2.78676	-1.72881
ACSL3	2181	ACSL3	0.36252	0.448858	0.152309	-1.0509	0.187239	0.34882	-0.910424	0.227723	0.409349	-1.1692	0.159296	0.355256	-0.872651	0.239772	0.464317	-0.958989	0.207623	0.43378	0.296549	0.112304	0.527513	0.210211	0.306268	0.566317	-0.0863383	0.727186	0.905951	-0.410777	-0.49776	-0.899276	-1.32151	-1.02285	-0.661585	-1.29294	-1.32151	-1.32151	-0.785456	-1.15801	-1.17095	-0.573048	1.07081	-0.49776	-1.32151	-1.32151	-1.21048	-1.27887	-0.350656
ACSL4	2182	ACSL4	0.00613206	0.0711153	0.0182096	-0.583804	1.6199e-05	0.000401852	-0.570518	5.56431e-09	6.78682e-07	-0.594993	0.000167647	0.00307999	-0.542088	2.99788e-06	0.000677004	-0.607071	0.000888545	0.0171023	0.0529056	0.35297	0.531693	-0.0120775	0.281231	0.566317	-0.0649832	0.255384	0.731914	-0.584634	-0.613203	-0.598848	-0.613203	-0.613203	-0.515592	-0.613203	-0.613203	-0.613203	-0.613203	-0.529139	-0.613203	-0.0378905	0.000328805	0.0375617	-0.613203	-0.613203	-0.613203	-0.598848	-0.613203
ACSL5	51703	ACSL5	0.0240184	0.529718	0.308268	-3.02632	0.0179971	0.0946035	-3.02621	0.0118679	0.0793406	-3.02642	0.0167089	0.10062	-2.80497	0.00669825	0.0676109	-3.31067	0.0187758	0.123357	0.22145	0.537463	0.655196	-0.284249	0.0374399	0.531043	-0.505699	0.157185	0.731914	-3.25062	-3.2781	-2.25062	-3.33469	-3.33469	-2.44716	-3.33469	-3.22366	-3.33469	-3.33469	-2.21036	-3.17119	-0.920552	0.514311	0.40624	-3.33469	-3.33469	-3.29204	-3.33469	-1.68852
ACSM3	6296	ACSM3	0.220146	0.201303	0.00742442	-1.39783	0.0560817	0.178682	-1.2881	0.0566654	0.195917	-1.49023	0.052496	0.195508	-1.29635	0.0550572	0.238927	-1.2775	0.0427674	0.20044	0.193879	0.139887	0.527513	0.212721	0.371297	0.571889	0.0188425	0.941479	0.982995	-1.49765	-1.49765	-1.48329	-1.49765	-1.49765	-1.49765	-1.49765	-1.49765	-0.541593	-1.49765	-1.49765	-1.49765	-0.469081	0.697698	-0.228617	-1.49765	-1.49765	-1.49765	-0.856104	-1.41359
ACSM4	341392	ACSM4	0	0.0538447	0.0537651	-0.392176	0.164822	0.326625	-0.404921	0.156429	0.344692	-0.381444	0.169249	0.36359	-0.381364	0.167861	0.409274	-0.435209	0.141763	0.383548	7.9605e-05	0.998924	0.999052	-0.0537651	0.172727	0.566317	-0.0538447	0.259004	0.731914	-0.435209	-0.435209	-0.435209	-0.435209	-0.435209	-0.435209	-0.435209	-0.435209	-0.435209	-0.435209	-0.435209	-0.435209	-0.364819	0.140104	0.224716	-0.435209	-0.435209	-0.435209	-0.435209	-0.378625
ACSM6	142827	ACSM6	0.166214	0.158408	0.0520466	0.0392189	0.638796	0.694417	0.098812	0.390881	0.520213	-0.0109647	0.888241	0.904848	0.095397	0.464626	0.567025	0.103203	0.578788	0.646904	0.106362	0.374105	0.542997	0.114168	0.524903	0.666071	0.00780587	0.969345	0.991504	-0.0630113	-0.0630113	-0.0630113	-0.0630113	-0.0630113	-0.0630113	-0.048656	0.521951	0.482957	-0.0630113	0.326556	-0.0630113	-0.0630113	0.126023	-0.0630113	-0.0630113	-0.0630113	-0.0630113	-0.0630113	-0.0630113
ACSS1	84532	ACSS1	0	0.197022	0.051485	-1.43681	0.0154662	0.0855963	-1.4046	0.00919766	0.0663899	-1.46394	0.0163772	0.099148	-1.3184	0.00427057	0.0502259	-1.51542	0.0170201	0.116483	0.145537	0.37492	0.543168	-0.051485	0.11261	0.566317	-0.197022	0.232431	0.731914	-1.51542	-1.51542	-1.3911	-1.51542	-1.51542	-1.51542	-1.51542	-1.51542	-1.104	-1.51542	-1.3391	-1.50107	-0.170596	0.39914	-0.228544	-1.51542	-1.51542	-1.51542	-1.51542	-0.949828
ACSS2	55902	ACSS2	0.0802837	0.0847649	0	0.0378534	0.0313323	0.128391	0.0828044	0.0280923	0.132762	0			0.0847649	0.0827503	0.291414	0.0802837	0.223348	0.445518	0.0847649	0.0827503	0.527513	0.0802837	0.223348	0.566317	-0.00448123	0.952079	0.986419	0.15056	0.0703893	0	0	0.137504	0	0	0	0	0	0	0	0	0	0	0	0	0	0.0703893	0
ACSS3	79611	ACSS3	0	0.050464	0.000755542	-1.19491	0.046218	0.160725	-1.17991	0.0462007	0.177402	-1.20754	0.0456145	0.180529	-1.15783	0.0449974	0.215618	-1.2083	0.0455623	0.205523	0.0497084	0.353499	0.532017	-0.000755542	0.330565	0.566317	-0.050464	0.346594	0.731914	-1.2083	-1.2083	-1.19394	-1.2083	-1.2083	-1.2083	-1.2083	-1.2083	-1.2083	-1.2083	-1.2083	-1.2083	-0.521238	0.362165	0.159073	-1.2083	-1.2083	-1.2083	-1.2083	-1.2083
ACTA1	58	ACTA1	5.369	2.77989	4.5415	-4.03655	4.41692e-06	0.00013807	-4.37794	0.001839	0.0206956	-3.74906	0.0010596	0.0141666	-5.51067	0.00433875	0.0508056	-2.92156	0.177877	0.42038	-1.76161	0.315811	0.527513	0.8275	0.707655	0.797385	2.58911	0.297091	0.731914	0.431216	-8.29057	-8.29057	-8.29057	-8.29057	-8.29057	-4.2771	-8.29057	-1.24574	-8.29057	-0.541234	-0.423968	0.123569	0.158458	-0.282026	-0.865057	0.317984	-8.29057	-8.29057	2.04921
ACTA2	59	ACTA2	0	1.05888	0.342374	-5.33837	0.205953	0.364472	-5.20089	0.21126	0.395886	-5.45414	0.199512	0.387417	-4.73763	0.237826	0.462989	-5.79652	0.183881	0.420699	0.716508	0.534582	0.65309	-0.342374	0.330565	0.566317	-1.05888	0.346594	0.731914	-5.79652	-5.79652	-5.79652	-5.79652	-5.79652	-5.79652	-5.79652	-5.79652	-5.79652	-5.79652	-5.79652	-5.79652	3.1627	2.63381	-5.79652	-5.79652	-5.79652	-5.79652	-5.79652	-5.79652
ACTB	60	ACTB	10.1117	9.69646	8.86416	1.14337	0.0162733	0.08855	1.69381	0.00344367	0.0330038	0.67985	0.163894	0.358575	1.51216	0.00705627	0.0696077	1.92736	0.00211158	0.0302253	0.832306	0.113443	0.527513	1.24751	0.0109249	0.252607	0.415205	0.336985	0.731914	1.41516	2.94646	0.609297	4.47565	1.8749	2.10514	-3.60416	0.218919	-0.488939	2.35034	0.182628	0.445524	0.390552	0.107463	-0.498016	-0.37245	0.805344	0.816652	1.09769	2.96377
ACTBL2	345651	ACTBL2	8.69139	7.72574	5.26711	0.0295017	0.982977	0.986836	1.59353	0.308155	0.467803	-1.28758	0.405813	0.507652	1.17106	0.469737	0.570097	2.13671	0.284441	0.500026	2.45864	0.0858066	0.527513	3.42428	0.0741184	0.566317	0.965648	0.603263	0.841677	1.70379	1.52651	-0.630822	-6.55468	2.34183	-0.222155	-2.64587	1.66129	-6.55468	3.9089	0.532991	0.746171	1.66961	0.436837	-2.10644	0.794929	2.41433	-6.55468	2.73685	2.43936
ACTC1	70	ACTC1	10.4354	9.81835	6.93967	-0.201977	0.720005	0.767472	1.50729	0.0013889	0.0167679	-1.64136	0.0576546	0.204381	1.23732	0.0349904	0.186903	1.8544	0.00191042	0.0285586	2.87868	0.00410642	0.527513	3.49576	0.000490978	0.0286542	0.617078	0.307356	0.731914	2.16382	2.57214	-0.509519	-8.58104	2.66721	1.61692	-4.56757	0.235885	-1.5362	2.51917	-0.831702	0.00689248	0.402671	-0.121439	-0.281232	-1.15553	0.0275155	-0.242477	1.28233	1.75875
ACTG1	71	ACTG1	8.69291	9.56866	6.57164	2.14435	0.527697	0.598865	3.56331	0.331727	0.467803	0.949428	0.773026	0.80353	3.94646	0.29501	0.499699	3.0707	0.401107	0.516718	2.99703	0.00369715	0.527513	2.12127	0.240007	0.566317	-0.875754	0.578806	0.834962	4.65631	4.50889	0.171166	-5.62221	5.29565	3.65807	-1.04206	2.78102	2.07316	4.91243	2.74472	3.00762	2.95265	2.66956	-5.62221	2.18965	3.36744	-5.62221	3.65979	5.52585
ACTG2	72	ACTG2	0	0	0.347941	0.188882	0.324375	0.445375	0			0.347941	0.330565	0.461179	0			0			-0.347941	0.330565	0.527513	-0.347941	0.330565	0.566317	0			0	0	0	0	0	0	0	0	0	0	0	0	0	0	0	0	0	0	0	0
ACTL6A	86	ACTL6A	0.329042	0.422142	0.112747	-1.70575	0.028587	0.122786	-1.55991	0.0273064	0.130341	-1.82857	0.0251755	0.128844	-1.51918	0.0230698	0.146097	-1.61228	0.0170842	0.116656	0.309395	0.0832505	0.527513	0.216295	0.276152	0.566317	-0.0931002	0.69232	0.890726	-1.29977	-1.01532	-1.94132	-1.94132	-1.00021	-1.94132	-1.94132	-1.94132	-1.84371	-1.45589	-1.92696	-1.65444	-0.0973343	0.589751	-0.492417	-1.94132	-1.94132	-1.73968	-1.80381	-1.11757
ACTL6B	51412	ACTL6B	0	0	0	0			0			0			0			0			0			0			0			0	0	0	0	0	0	0	0	0	0	0	0	0	0	0	0	0	0	0	0
ACTN1	87	ACTN1	4.07758	3.39304	1.63357	1.72016	3.91054e-05	0.000877792	2.83788	6.90919e-06	0.000228306	0.778925	0.0406113	0.169587	2.5384	0.00496272	0.0549989	3.22294	0.000183317	0.0052104	1.75947	0.0344171	0.527513	2.44402	0.000582832	0.0311405	0.684545	0.404494	0.747918	4.40914	5.12103	1.81665	2.38872	5.41364	3.1615	-0.79806	0.173926	-0.743612	2.92357	0.455697	1.47878	-0.0227659	0.28286	-0.260095	0.455697	0.754166	0.936129	1.60216	2.45715
ACTN2	88	ACTN2	0.104517	0.325308	0.161021	-0.0756423	0.431587	0.528631	-0.038896	0.718616	0.767177	-0.106587	0.333912	0.463978	0.0577001	0.687636	0.749335	-0.163091	0.148689	0.394349	0.164287	0.268785	0.527513	-0.0565045	0.590751	0.712048	-0.220791	0.137131	0.731914	0.0310505	0.36466	-0.156577	-0.267608	0.710588	-0.0410993	-0.267608	-0.253253	-0.267608	-0.267608	0.0310505	-0.169997	0.13293	-0.028821	-0.104109	-0.267608	-0.267608	-0.267608	-0.211024	1.10534
ACTN3	89	ACTN3	0.0876474	0.00159503	0.0322911	0.00266258	0.942593	0.954238	0.00643641	0.891599	0.911828	-0.00051538	0.990314	0.991086	-0.0312115	0.352236	0.505395	0.0548409	0.567617	0.636068	-0.0306961	0.354908	0.532805	0.0553562	0.57043	0.696237	0.0860523	0.364163	0.733682	-0.0328065	-0.0328065	-0.0328065	-0.0328065	-0.0328065	-0.0328065	-0.0328065	-0.0328065	-0.0328065	-0.0328065	-0.0328065	-0.0328065	-0.0328065	-0.0184512	0.0512577	-0.0328065	-0.0328065	-0.0328065	-0.0184512	-0.0328065
ACTN4	81	ACTN4	2.51009	3.12195	2.08735	-0.968256	0.143545	0.304095	-0.551932	0.366405	0.498109	-1.31884	0.0679419	0.2238	-0.284245	0.664923	0.729473	-0.8961	0.214788	0.439767	1.0346	0.070488	0.527513	0.422745	0.467461	0.622652	-0.611855	0.360701	0.733235	0.424669	1.36675	-0.437183	-3.40619	1.39393	0.310796	-3.37763	-0.994769	-1.79739	-0.0742032	-0.168937	-1.37409	0.890996	-0.446425	-0.444572	-1.93631	-1.49163	-2.16741	-1.97324	1.40064
ACTR10	55860	ACTR10	0.0177612	0	0.00299998	0.000395696	0.950492	0.960129	0.00298541	0.748494	0.792343	-0.00178512	0.759097	0.79143	-0.0047851	0.42265	0.533804	0.0129761	0.503997	0.579651	-0.00299998	0.213851	0.527513	0.0147612	0.440422	0.604866	0.0177612	0.355918	0.731914	0.119543	-0.0047851	0.0378592	-0.0047851	-0.0047851	-0.0047851	-0.0047851	-0.0047851	-0.0047851	-0.0047851	-0.0047851	0.0095702	0.0095702	-0.0047851	-0.0047851	-0.0047851	-0.0047851	-0.0047851	-0.0047851	-0.0047851
ACTR1A	10121	ACTR1A	1.33561	0.591364	0.603474	0.0648157	0.88853	0.909765	0.234999	0.637726	0.69648	-0.0784966	0.869953	0.888266	-0.0906065	0.853315	0.886679	0.653635	0.302621	0.507445	-0.01211	0.969999	0.978129	0.732132	0.165211	0.566317	0.744242	0.166227	0.731914	1.18593	1.08356	-0.116374	-0.681971	1.09203	-0.505648	-0.681971	-0.681971	-0.681971	0.259135	-0.531411	-0.3146	0.740262	-0.155902	-0.58436	-0.681971	-0.681971	-0.467846	-0.106659	0.141778
ACTR1B	10120	ACTR1B	0.964416	0.213876	0.535503	-0.244887	0.164063	0.326256	-0.241232	0.338586	0.472767	-0.247966	0.31128	0.461179	-0.569593	0.000881621	0.0164577	0.180947	0.73268	0.781775	-0.321627	0.224728	0.527513	0.428913	0.460005	0.616388	0.75054	0.191465	0.731914	-0.43864	0.223727	-0.699404	-0.783468	-0.55696	-0.581835	-0.783468	-0.783468	-0.783468	-0.783468	-0.783468	-0.672437	0.0725213	0.0238865	-0.0964077	-0.783468	-0.783468	-0.632909	-0.783468	-0.46154
ACTR2	10097	ACTR2	2.89884	2.95245	1.44147	-0.549793	0.244961	0.398126	0.257724	0.611368	0.675371	-1.22981	0.0321434	0.147046	0.281177	0.669045	0.732608	0.227569	0.703331	0.756054	1.51099	0.029224	0.527513	1.45738	0.0229561	0.40878	-0.0536085	0.941777	0.982995	1.17873	2.06695	-0.191008	-2.67127	2.01186	1.21039	-2.6427	-0.715216	-1.80733	0.885769	-0.298321	-0.230321	0.590258	-0.0366798	-0.553578	-2.1452	-2.1253	-1.11546	-0.284462	0.998887
ACTR3	10096	ACTR3	3.11165	2.74373	1.50396	0.339514	0.229409	0.384979	1.09992	0.006029	0.0487373	-0.300825	0.329714	0.461179	0.938954	0.094549	0.310595	1.30687	0.0201811	0.128894	1.23978	0.0425208	0.527513	1.60769	0.00746143	0.197247	0.367914	0.573461	0.833807	2.2326	2.34578	0.187987	-1.80478	2.07786	1.16054	-1.80478	-0.565994	-1.54175	0.969215	0.0551883	0.815805	0.230843	0.0230378	-0.253881	-0.769157	-1.28877	-0.488635	0.971323	1.42941
ACTR3B	57180	ACTR3B	0	0.067119	0.112081	0.0781034	0.0930862	0.238219	0.0377545	0.33317	0.467803	0.112081	0.16406	0.358684	0.067119	0.346594	0.499699	0			-0.0449624	0.664303	0.754626	-0.112081	0.16406	0.566317	-0.067119	0.346594	0.731914	0	0	0	0	0	0	0	0	0	0	0	0	0	0	0	0	0.604071	0	0	0
ACTR5	79913	ACTR5	0.00205076	0.00159503	0.0037047	0.00283143	0.179802	0.342403	0.00179441	0.163876	0.352344	0.0037047	0.330565	0.461179	0.00159503	0.346594	0.499699	0.00205076	0.355918	0.507445	-0.00210967	0.605849	0.711585	-0.00165395	0.699547	0.793247	0.000455724	0.863651	0.956967	0.0143553	0	0	0	0	0	0	0	0	0	0	0	0	0	0	0	0	0.0703893	0	0
ACTR8	93973	ACTR8	0	0	0	-0.0047851	0.42265	0.524737	-0.0047851	0.42265	0.526029	-0.0047851	0.42265	0.507652	-0.0047851	0.42265	0.533804	-0.0047851	0.42265	0.516718	0			0			0			-0.0047851	-0.0047851	-0.0047851	-0.0047851	-0.0047851	-0.0047851	-0.0047851	-0.0047851	-0.0047851	-0.0047851	-0.0047851	-0.0047851	-0.0047851	-0.0047851	0.0095702	-0.0047851	-0.0047851	-0.0047851	-0.0047851	-0.0047851
ACTRT1	139741	ACTRT1	3.01354	0.626298	0.5033	1.03698	9.21992e-05	0.00177662	1.67072	0.000965844	0.0122488	0.5033	0.0197526	0.110979	0.626298	0.0262336	0.158384	3.01354	0.00190401	0.0285586	0.122998	0.689078	0.772889	2.51024	0.00376875	0.121674	2.38724	0.0048437	0.731914	0	0	0	0	0	0	0.0285692	2.27798	1.1177	3.34341	1.11103	1.61353	0	0	0	0.464668	1.95606	1.51602	0.704872	2.5509
ACVRL1	94	ACVRL1	0	0.0492896	0	0.0126745	0.324375	0.445375	0.0277254	0.33317	0.467803	0			0.0492896	0.346594	0.499699	0			0.0492896	0.346594	0.527513	0			-0.0492896	0.346594	0.731914	0	0	0	0	0	0	0	0	0.443607	0	0	0	0	0	0	0	0	0	0	0
ACY1	95	ACY1	0	0	0	-0.0238312	0.0373275	0.142232	-0.0238312	0.0373275	0.156757	-0.0238312	0.0373275	0.160839	-0.0238312	0.0373275	0.194547	-0.0238312	0.0373275	0.184543	0			0			0			-0.0238312	-0.0238312	-0.0238312	-0.0238312	-0.0238312	-0.0238312	-0.0238312	-0.0238312	-0.0238312	-0.0238312	-0.0238312	-0.0238312	0.00473795	-0.00947591	0.00473795	-0.0238312	-0.0238312	-0.0238312	-0.0238312	-0.0238312
ACYP1	97	ACYP1	0	0	0.0037047	0.00201112	0.324375	0.445375	0			0.0037047	0.330565	0.461179	0			0			-0.0037047	0.330565	0.527513	-0.0037047	0.330565	0.566317	0			0	0	0	0	0	0	0	0	0	0	0.0703893	0	0	0	0	0	0	0	0	0
ACYP2	98	ACYP2	0	0.00159503	0.00513741	-0.283076	0.0101546	0.0647806	-0.285378	0.0104521	0.0725553	-0.281137	0.00916713	0.0689268	-0.28468	0.010387	0.0890564	-0.286275	0.0104412	0.0870647	-0.00354238	0.517296	0.63987	-0.00513741	0.330565	0.566317	-0.00159503	0.346594	0.731914	-0.286275	-0.286275	-0.286275	-0.286275	-0.286275	-0.286275	-0.286275	-0.286275	-0.286275	-0.286275	-0.286275	-0.286275	0.0585537	-0.0232404	-0.0353133	-0.286275	-0.286275	-0.286275	-0.286275	-0.188664
ADA	100	ADA	0.094539	0.0593845	0.00448172	0.036611	0.0470222	0.162026	0.0747646	0.0616877	0.204157	0.00448172	0.186173	0.378658	0.0593845	0.319115	0.499699	0.094539	0.0995887	0.317895	0.0549027	0.355389	0.533016	0.0900573	0.113394	0.566317	0.0351546	0.642334	0.865657	0.298658	0.505891	0	0	0	0	0	0	0	0.124328	0	0	0	0	0	0	0	0.0285692	0	0.0565835
ADAM10	102	ADAM10	0.170972	0.204792	0.0970646	-0.762825	1.3284e-10	1.08851e-08	-0.712377	1.88019e-07	1.20131e-05	-0.805308	6.70755e-10	7.30939e-08	-0.697581	0.000464163	0.0106103	-0.7314	0.000114219	0.00397263	0.107728	0.453881	0.592984	0.0739078	0.511227	0.654838	-0.0338197	0.831064	0.946072	-0.437705	-0.523861	-0.845789	-0.902373	-0.902373	-0.751813	-0.902373	-0.791341	-0.902373	-0.346557	-0.713339	-0.845789	0.0611013	-0.022667	-0.0384343	-0.902373	-0.902373	-0.791341	-0.902373	0.228558
ADAM15	8751	ADAM15	0	0.0181665	0	0.00467139	0.324375	0.445375	0.0102187	0.33317	0.467803	0			0.0181665	0.346594	0.499699	0			0.0181665	0.346594	0.527513	0			-0.0181665	0.346594	0.731914	0	0	0	0	0	0	0	0	0	0	0	0	0	0	0	0	0	0	0	0
ADAM17	6868	ADAM17	0.0215085	0.0334707	0.0123844	-0.210071	0.0216407	0.104781	-0.201465	0.012879	0.0834975	-0.217318	0.0216635	0.116863	-0.196231	0.00795796	0.0755351	-0.208193	0.0107615	0.0890804	0.0210863	0.536569	0.654528	0.00912409	0.703699	0.794674	-0.0119622	0.759762	0.920033	-0.0791423	0.0571792	-0.159313	-0.229702	-0.229702	-0.229702	-0.229702	-0.229702	-0.229702	-0.229702	-0.229702	-0.229702	0.0689564	-0.0533792	-0.0155772	-0.229702	-0.229702	-0.229702	-0.215347	-0.0791423
ADAM28	10863	ADAM28	0	0	0.00150364	-0.00396884	0.495321	0.572516	-0.0047851	0.42265	0.526029	-0.00328146	0.56988	0.625207	-0.0047851	0.42265	0.533804	-0.0047851	0.42265	0.516718	-0.00150364	0.330565	0.527513	-0.00150364	0.330565	0.566317	0			-0.0047851	-0.0047851	-0.0047851	-0.0047851	-0.0047851	-0.0047851	-0.0047851	-0.0047851	-0.0047851	-0.0047851	-0.0047851	-0.0047851	0.0095702	-0.0047851	-0.0047851	-0.0047851	-0.0047851	0.0237841	-0.0047851	-0.0047851
ADAMTS4	9507	ADAMTS4	0	0	0.00150364	-0.0180449	0.439708	0.532314	-0.0188612	0.42265	0.526029	-0.0173575	0.454743	0.529248	-0.0188612	0.42265	0.533804	-0.0188612	0.42265	0.516718	-0.00150364	0.330565	0.527513	-0.00150364	0.330565	0.566317	0			-0.0188612	-0.0188612	-0.0188612	-0.0188612	-0.0188612	-0.0188612	-0.0188612	-0.0188612	-0.0188612	-0.0188612	-0.0188612	-0.0188612	-0.0188612	-0.0188612	0.0377224	-0.0188612	-0.0188612	-0.0188612	-0.0188612	0.00970798
ADAMTS5	11096	ADAMTS5	0	0	0	-0.0501866	0.42265	0.524737	-0.0501866	0.42265	0.526029	-0.0501866	0.42265	0.507652	-0.0501866	0.42265	0.533804	-0.0501866	0.42265	0.516718	0			0			0			-0.0501866	-0.0501866	-0.0501866	-0.0501866	-0.0501866	-0.0501866	-0.0501866	-0.0501866	-0.0501866	-0.0501866	-0.0501866	-0.0501866	-0.0501866	0.100373	-0.0501866	-0.0501866	-0.0501866	-0.0501866	-0.0501866	-0.0501866
ADAMTS6	11174	ADAMTS6	0.78589	0.13035	0.0633682	-0.108453	0.744984	0.789016	0.0835994	0.81038	0.845765	-0.270181	0.445079	0.522367	-0.203199	0.554776	0.639714	0.452341	0.292674	0.507445	0.0669821	0.4114	0.563891	0.722522	0.0334723	0.500465	0.65554	0.0478366	0.731914	0.629924	-0.33355	-0.33355	-0.33355	-0.33355	-0.33355	-0.33355	-0.222518	-0.33355	0.326375	-0.33355	-0.319194	-0.33355	-0.235939	0.569489	-0.33355	-0.33355	-0.196046	-0.119425	0.0225941
ADAMTSL1	92949	ADAMTSL1	0	0.00934047	0	-0.123769	0.430052	0.528395	-0.120917	0.439048	0.538285	-0.126171	0.42265	0.507652	-0.11683	0.452353	0.558296	-0.126171	0.42265	0.516718	0.00934047	0.346594	0.527513	0			-0.00934047	0.346594	0.731914	-0.126171	-0.126171	-0.126171	-0.126171	-0.126171	-0.126171	-0.126171	-0.126171	-0.126171	-0.126171	-0.126171	-0.126171	-0.126171	-0.126171	0.252341	-0.126171	-0.126171	-0.126171	-0.126171	-0.126171
ADAR	103	ADAR	0.186551	0.348129	0.119736	-1.34613	0.0478928	0.162859	-1.26052	0.0507341	0.186448	-1.41822	0.0421452	0.172906	-1.18983	0.0513973	0.230264	-1.35141	0.0405896	0.194018	0.228393	0.0716143	0.527513	0.0668148	0.551948	0.685373	-0.161579	0.262596	0.731914	-1.11573	-1.00191	-1.22762	-1.53796	-1.17059	-1.5236	-1.53796	-1.53796	-1.14839	-1.2393	-0.642657	-1.3874	-0.374461	0.625539	-0.251078	-1.53796	-1.53796	-1.48138	-1.25108	-0.962647
ADARB2	105	ADARB2	0	0.01402	0.119584	0.068522	0.260038	0.412386	0.00788625	0.225676	0.407258	0.119584	0.291487	0.461179	0.01402	0.23485	0.460231	0			-0.105564	0.352159	0.530957	-0.119584	0.291487	0.566317	-0.01402	0.23485	0.731914	0	0	0.0143553	0	0	0	0	0	0	0	0	0	0	0	0	0	0	0	0	0
ADAT3	113179	ADAT3	0	0.101831	0	0.026185	0.178888	0.3418	0.0572798	0.183326	0.369951	0			0.101831	0.189877	0.424239	0			0.101831	0.189877	0.527513	0			-0.101831	0.189877	0.731914	0	0	0	0	0	0.594549	0	0	0	0	0	0	0	0	0	0	0.321928	0	0	0
ADCK1	57143	ADCK1	0	0.0171615	0.000755542	-0.154423	0.294508	0.442917	-0.149593	0.305731	0.467803	-0.158491	0.285395	0.459206	-0.142085	0.324264	0.499699	-0.159246	0.283737	0.499231	0.016406	0.188904	0.527513	-0.000755542	0.330565	0.566317	-0.0171615	0.170917	0.731914	-0.159246	-0.159246	-0.144891	-0.159246	-0.159246	-0.159246	-0.159246	-0.159246	-0.159246	-0.159246	-0.159246	-0.159246	-0.102663	0.219265	-0.116602	-0.159246	-0.159246	-0.159246	-0.0751822	-0.159246
ADCK5	203054	ADCK5	0	0.00473826	0	-0.0318575	0.20159	0.360699	-0.0304107	0.213608	0.397886	-0.033076	0.191442	0.381685	-0.0283377	0.232787	0.458303	-0.033076	0.191442	0.422174	0.00473826	0.346594	0.527513	0			-0.00473826	0.346594	0.731914	-0.033076	-0.033076	-0.033076	-0.033076	-0.033076	-0.033076	-0.033076	-0.033076	-0.033076	-0.033076	-0.033076	-0.033076	-0.033076	0.0235076	0.00956838	-0.033076	-0.033076	-0.033076	-0.033076	-0.033076
ADCY10	55811	ADCY10	0	0.00317435	0.000755542	-0.0176348	0.448555	0.536917	-0.0170756	0.461104	0.553371	-0.0181056	0.43841	0.517925	-0.0156868	0.494254	0.589555	-0.0188612	0.42265	0.516718	0.00241881	0.477587	0.609781	-0.000755542	0.330565	0.566317	-0.00317435	0.346594	0.731914	-0.0188612	0.00970798	-0.00450588	-0.0188612	-0.0188612	-0.0188612	-0.0188612	-0.0188612	-0.0188612	-0.0188612	-0.0188612	-0.0188612	0.0377224	-0.0188612	-0.0188612	-0.0188612	-0.0188612	-0.0188612	-0.0188612	-0.0188612
ADCY6	112	ADCY6	0	0	0.00150364	-0.059233	0.282262	0.432593	-0.0600493	0.277541	0.454746	-0.0585456	0.286282	0.460261	-0.0600493	0.277541	0.495289	-0.0600493	0.277541	0.493796	-0.00150364	0.330565	0.527513	-0.00150364	0.330565	0.566317	0			-0.0600493	-0.0600493	-0.0600493	-0.0600493	-0.0600493	-0.0600493	-0.0600493	-0.0600493	-0.0600493	-0.0600493	-0.0600493	-0.0600493	-0.0174049	0.0774542	-0.0600493	-0.0600493	-0.0600493	-0.0600493	-0.0600493	-0.0314801
ADD1	118	ADD1	0.106428	0.563843	0.468852	-1.36386	0.0249234	0.113827	-1.42093	0.017872	0.101947	-1.3158	0.019034	0.108932	-1.22081	0.0178354	0.125345	-1.67823	0.0204067	0.129772	0.0949908	0.689644	0.772971	-0.362425	0.0230602	0.40878	-0.457415	0.0440532	0.731914	-1.41728	-1.67362	-0.707413	-1.78466	-0.721153	-0.278765	-1.26864	-1.49777	-1.54587	-1.57053	-0.80646	-1.00225	0.499266	-0.0931217	-0.406144	-1.78466	-1.66033	-1.60833	-1.50965	-0.5037
ADD2	119	ADD2	0.109106	0.210034	0.285501	0.230816	0.000354688	0.00531717	0.165878	0.0112934	0.0765494	0.285501	0.0077831	0.0610597	0.210034	0.0561313	0.241201	0.109106	0.0818431	0.286288	-0.0754676	0.57882	0.68872	-0.176395	0.117834	0.566317	-0.100927	0.3667	0.734231	0.298658	0	0.879706	0	0	0.903038	0.545968	0.344828	0.250962	0.214125	0.782409	0.516015	0	0	0	0.378512	0.176323	0.214125	0.189034	0.0976108
ADD3	120	ADD3	0.0160905	0.139779	0.109806	-1.81422	0.0285151	0.122664	-1.82733	0.0259831	0.126916	-1.80319	0.0268583	0.133004	-1.77322	0.0207486	0.137101	-1.8969	0.0280436	0.15863	0.0299732	0.83205	0.878918	-0.0937155	0.185077	0.566317	-0.123689	0.339064	0.731914	-1.88443	-1.87035	-1.80196	-1.91299	-1.91299	-1.91299	-1.91299	-1.91299	-1.91299	-1.91299	-1.7495	-1.89864	0.403151	0.240811	-0.643962	-1.91299	-1.91299	-1.91299	-1.91299	-0.775491
ADGRE2	30817	ADGRE2	0.138858	0.0722388	0.00520834	0.0114034	0.682314	0.732477	0.0636135	0.191485	0.375053	-0.0325629	0.18711	0.379031	0.0344675	0.557566	0.641626	0.101087	0.225916	0.446762	0.0670304	0.251287	0.527513	0.13365	0.120187	0.566317	0.0666194	0.480902	0.781147	0.295652	0.457924	-0.0377713	-0.0377713	0.0326181	-0.0377713	-0.0377713	-0.0377713	-0.0377713	0.125727	-0.0377713	-0.0377713	0.0326181	-0.00920211	-0.023416	-0.0377713	-0.0377713	-0.00920211	-0.0377713	-0.0377713
ADGRE5	976	ADGRE5	0.26546	0.0903098	0.0479583	-0.103402	0.317256	0.445375	-0.038813	0.73492	0.78034	-0.157793	0.165009	0.359061	-0.115441	0.305924	0.499699	0.0597091	0.742429	0.789945	0.0423516	0.577147	0.687373	0.217502	0.221067	0.566317	0.17515	0.334144	0.731914	0.84388	0.39832	-0.081423	-0.205751	-0.205751	-0.177182	-0.205751	-0.205751	-0.205751	-0.0294283	-0.205751	-0.191396	0.150393	-0.0422524	-0.10814	-0.205751	-0.205751	-0.10814	-0.205751	-0.163107
ADGRF1	266977	ADGRF1	0.035505	0.0712829	0.0142478	-0.249019	0.359904	0.480327	-0.226554	0.396383	0.525529	-0.267937	0.332538	0.46312	-0.210902	0.427457	0.537687	-0.24668	0.363459	0.513766	0.0570351	0.45125	0.590589	0.0212572	0.430964	0.598172	-0.0357779	0.643682	0.86656	-0.282184	-0.282184	-0.0680597	-0.282184	-0.282184	-0.282184	-0.282184	-0.282184	-0.282184	-0.144681	-0.282184	-0.282184	-0.131625	-0.282184	0.413809	-0.282184	-0.282184	-0.282184	-0.282184	-0.282184
ADGRF3	165082	ADGRF3	0.0371981	0.0455035	0.000755542	0.0195507	0.0304054	0.126104	0.0418699	0.0309862	0.140958	0.000755542	0.330565	0.461179	0.0455035	0.107901	0.333159	0.0371981	0.20301	0.429896	0.0447479	0.113041	0.527513	0.0364426	0.211214	0.566317	-0.00830533	0.821926	0.942793	0.0840643	0.0703893	0	0	0.226509	0	0	0	0	0	0	0	0	0	0	0	0	0.0143553	0.0840643	0
ADGRG1	9289	ADGRG1	0	0	0	-0.0328065	0.333703	0.454634	-0.0328065	0.333703	0.468393	-0.0328065	0.333703	0.463768	-0.0328065	0.333703	0.499699	-0.0328065	0.333703	0.507445	0			0			0			-0.0328065	-0.0328065	-0.0328065	-0.0328065	-0.0328065	-0.0328065	-0.0328065	-0.0328065	-0.0328065	-0.0328065	-0.0328065	-0.0328065	-0.0328065	0.0512577	-0.0184512	-0.0328065	-0.0328065	-0.0328065	-0.0328065	-0.0328065
ADGRG3	222487	ADGRG3	0.0288048	0	0.00150364	0.00657723	0.264295	0.416011	0.0126021	0.33317	0.467803	0.00150364	0.330565	0.461179	0			0.0288048	0.355918	0.507445	-0.00150364	0.330565	0.527513	0.0273012	0.380241	0.57528	0.0288048	0.355918	0.731914	0	0	0	0	0	0	0	0	0	0	0	0.0285692	0	0	0	0	0	0	0	0
ADGRG6	57211	ADGRG6	0.0492612	0	0.00150364	-0.172069	0.210887	0.367897	-0.161185	0.228085	0.409823	-0.181234	0.196786	0.385568	-0.182737	0.194467	0.426829	-0.133476	0.297314	0.507445	-0.00150364	0.330565	0.527513	0.0477576	0.36989	0.571166	0.0492612	0.355918	0.731914	-0.182737	-0.182737	-0.182737	-0.182737	-0.182737	-0.182737	-0.182737	-0.182737	-0.182737	-0.182737	-0.182737	-0.182737	0.173407	-0.0192385	-0.154168	-0.182737	-0.182737	-0.182737	-0.182737	-0.154168
ADGRL2	23266	ADGRL2	0.027968	0.00934047	0.00151108	0.00881574	0.0492977	0.165811	0.01749	0.072423	0.223018	0.00151108	0.162829	0.358147	0.00934047	0.346594	0.499699	0.027968	0.149274	0.394846	0.00782939	0.428395	0.576418	0.0264569	0.169083	0.566317	0.0186275	0.358748	0.733235	0.0703893	0.0840643	0	0	0	0	0	0	0	0.0143553	0	0	0	0	0	0	0	0	0	0.0143553
ADGRL3	23284	ADGRL3	2.17093	1.28239	3.13192	2.46413	5.14832e-08	2.61758e-06	1.67113	0.00539544	0.0451106	3.13192	1.41118e-06	5.3971e-05	1.28239	0.0488255	0.224026	2.17093	0.0636666	0.248707	-1.84953	0.017606	0.527513	-0.960997	0.38658	0.577227	0.888535	0.440093	0.758695	0	0	0	0	0	0	1.95233	0	0.137504	1.48027	0	2.47508	0	0	0	1.96347	0	4.30159	1.73985	4.14812
ADH1C	126	ADH1C	0	0	0	-0.0860725	0.28813	0.436905	-0.0860725	0.28813	0.465226	-0.0860725	0.28813	0.461179	-0.0860725	0.28813	0.499699	-0.0860725	0.28813	0.503941	0			0			0			-0.0860725	-0.0860725	-0.0860725	-0.0860725	-0.0860725	-0.0860725	-0.0860725	-0.0860725	-0.0860725	-0.0860725	-0.0860725	-0.0860725	-0.0294889	-0.0860725	0.115561	-0.0860725	-0.0860725	-0.0860725	-0.0860725	-0.0860725
ADH4	127	ADH4	0.0375763	0	0	0.00751527	0.324375	0.445375	0.0164397	0.33317	0.467803	0			0			0.0375763	0.355918	0.507445	0			0.0375763	0.355918	0.566317	0.0375763	0.355918	0.731914	0.263034	0	0	0	0	0	0	0	0	0	0	0	0	0	0	0	0	0	0	0
ADH5	128	ADH5	0.741859	1.04034	0.365209	-0.746586	0.0279562	0.121062	-0.450975	0.153345	0.341067	-0.995521	0.00880905	0.066951	-0.320389	0.374563	0.524831	-0.618871	0.155236	0.403966	0.675132	0.0582525	0.527513	0.37665	0.3464	0.566317	-0.298482	0.518009	0.801108	0.491269	0.271538	-0.673669	-1.36073	-0.488886	0.124697	-1.36073	-1.36073	-1.36073	-0.457692	-0.620882	-0.804914	-0.311099	0.344142	-0.0330427	-1.36073	-0.834661	-1.02731	-0.824677	1.40268
ADHFE1	137872	ADHFE1	0	0	0	-0.0635594	0.377704	0.495542	-0.0635594	0.377704	0.508304	-0.0635594	0.377704	0.506342	-0.0635594	0.377704	0.527217	-0.0635594	0.377704	0.516718	0			0			0			-0.0635594	-0.0635594	-0.0635594	-0.0635594	-0.0635594	-0.0635594	-0.0635594	-0.0635594	-0.0635594	-0.0635594	-0.0635594	-0.0635594	-0.0635594	0.112763	-0.0492041	-0.0635594	-0.0635594	-0.0635594	-0.0635594	-0.0635594
ADI1	55256	ADI1	0.138525	0.109298	0.00297808	0.0574268	0.0643866	0.19243	0.122085	0.0710513	0.220132	0.00297808	0.330565	0.461179	0.109298	0.256267	0.478692	0.138525	0.18988	0.422174	0.106319	0.26859	0.527513	0.135547	0.198351	0.566317	0.0292275	0.824847	0.94425	0.613532	0.807355	0	0	0	0	0	0	0	0	0	0	0	0	0	0	0	0	0	0.0565835
ADIPOR1	51094	ADIPOR1	0	0	0	-0.0095702	0.183503	0.3444	-0.0095702	0.183503	0.369951	-0.0095702	0.183503	0.378658	-0.0095702	0.183503	0.419814	-0.0095702	0.183503	0.420699	0			0			0			-0.0095702	-0.0095702	-0.0095702	-0.0095702	-0.0095702	-0.0095702	-0.0095702	-0.0095702	-0.0095702	-0.0095702	-0.0095702	-0.0095702	0.0047851	0.0047851	-0.0095702	-0.0095702	-0.0095702	-0.0095702	-0.0095702	-0.0095702
ADIRF	10974	ADIRF	0.751217	2.15472	1.44942	-3.9931	0.0706717	0.204131	-3.94356	0.0653024	0.210564	-4.03483	0.065232	0.21881	-3.32953	0.0838617	0.292519	-4.73303	0.0449291	0.204848	0.705299	0.304822	0.527513	-0.6982	0.189945	0.566317	-1.4035	0.0611865	0.731914	-2.97581	-2.28575	-2.41214	-5.48424	-4.07282	-0.27323	-5.48424	-3.39339	-3.74439	-4.00916	-4.38663	-4.80617	2.35017	-1.10088	-1.24928	-5.48424	-5.48424	-5.10573	-4.91865	-1.52819
ADK	132	ADK	0.76731	0.117299	0.111232	0.244008	0.00318596	0.0295342	0.401679	0.0172335	0.100024	0.111232	0.0434439	0.175966	0.117299	0.158032	0.397692	0.76731	0.0344324	0.175256	0.00606719	0.947736	0.965893	0.656078	0.0590726	0.566317	0.650011	0.0617494	0.731914	1.0635	0.678072	0.333424	0	0	0	0	0	0	0.189034	0.536053	0	0	0	0	0	0	0.367371	0	0.765535
ADM	133	ADM	0.117623	0.05893	0.000755542	0.0390881	0.0590661	0.183278	0.084608	0.0600463	0.201874	0.000755542	0.330565	0.461179	0.05893	0.204666	0.436716	0.117623	0.193188	0.423783	0.0581745	0.209998	0.527513	0.116867	0.19568	0.566317	0.0586925	0.534117	0.810422	0.0143553	0	0	0	0.137504	0	0	0	0	0	0	0	0	0	0	0	0	0	0	0
ADNP	23394	ADNP	0.248149	0.0678612	0.0274745	-0.714688	0.0893534	0.232258	-0.649946	0.0939783	0.256992	-0.769208	0.0817371	0.245684	-0.728822	0.0889318	0.30021	-0.548534	0.141761	0.383548	0.0403867	0.291516	0.527513	0.220674	0.343791	0.566317	0.180287	0.434849	0.75817	-0.782328	-0.740099	-0.796683	-0.796683	-0.712619	-0.796683	-0.796683	-0.37445	-0.521676	-0.796683	-0.796683	-0.796683	-0.21172	0.47235	-0.26063	-0.796683	-0.796683	-0.768114	-0.796683	-0.754039
ADNP2	22850	ADNP2	0.00205076	0	0.0584753	0.0273688	0.39953	0.516708	-0.00388789	0.503419	0.586262	0.0536902	0.372077	0.500656	-0.0047851	0.42265	0.533804	-0.00273434	0.638527	0.698321	-0.0584753	0.330565	0.527513	-0.0564246	0.347624	0.566317	0.00205076	0.355918	0.731914	-0.0047851	-0.0047851	-0.0047851	-0.0047851	-0.0047851	-0.0047851	-0.0047851	-0.0047851	-0.0047851	-0.0047851	-0.0047851	-0.0047851	0.0095702	-0.0047851	-0.0047851	1.10625	-0.0047851	-0.0047851	-0.0047851	-0.0047851
ADO	84890	ADO	0	0	0.00150364	-0.193401	0.365813	0.485145	-0.194217	0.364218	0.495785	-0.192714	0.367163	0.496056	-0.194217	0.364218	0.516071	-0.194217	0.364218	0.513891	-0.00150364	0.330565	0.527513	-0.00150364	0.330565	0.566317	0			-0.194217	-0.194217	-0.165648	-0.194217	-0.194217	-0.194217	-0.194217	-0.194217	-0.194217	-0.194217	-0.194217	-0.194217	-0.194217	-0.137634	0.331851	-0.194217	-0.194217	-0.194217	-0.194217	-0.194217
ADPGK	83440	ADPGK	0.165719	0.128683	0.011681	-0.411043	0.357394	0.478187	-0.338731	0.43248	0.533608	-0.471937	0.306477	0.461179	-0.354934	0.414833	0.533804	-0.317899	0.461249	0.544796	0.117002	0.204204	0.527513	0.154038	0.242028	0.566317	0.0370355	0.803612	0.935604	-0.16169	-0.372586	-0.483618	-0.483618	-0.483618	-0.483618	-0.483618	-0.483618	-0.483618	-0.469262	-0.483618	-0.483618	-0.320119	0.692705	-0.372586	-0.483618	-0.483618	-0.483618	-0.483618	-0.359289
ADPRHL1	113622	ADPRHL1	0.0678693	0.0432852	0.0405478	0.046716	0.053924	0.174936	0.0540407	0.166076	0.354198	0.0405478	0.20098	0.387981	0.0432852	0.346594	0.499699	0.0678693	0.355918	0.507445	0.00273742	0.959425	0.973239	0.0273215	0.722462	0.809482	0.0245841	0.765994	0.922776	0	0.389567	0.0840643	0	0	0	0.111031	0	0	0	0	0	0	0	0	0	0	0	0	0.575312
ADPRHL2	54936	ADPRHL2	0.0624915	0.0791039	0.0436881	-0.80338	0.00576845	0.0446249	-0.7881	0.00394501	0.0360022	-0.816248	0.00371705	0.0361923	-0.780832	0.00189547	0.0284165	-0.797444	0.00168407	0.0267629	0.0354158	0.494011	0.622388	0.0188035	0.722187	0.80934	-0.0166124	0.785741	0.927791	-0.573055	-0.633427	-0.859936	-0.859936	-0.859936	-0.859936	-0.859936	-0.859936	-0.859936	-0.859936	-0.859936	-0.859936	-0.0199763	0.140064	-0.120088	-0.859936	-0.859936	-0.343921	-0.859936	-0.696437
ADRA1D	146	ADRA1D	0.0177612	0	0	-0.0636591	0.443595	0.534153	-0.0594408	0.470217	0.560258	-0.0672113	0.42265	0.507652	-0.0672113	0.42265	0.533804	-0.0494501	0.542496	0.613869	0			0.0177612	0.355918	0.566317	0.0177612	0.355918	0.731914	-0.0672113	-0.0672113	-0.0672113	-0.0672113	-0.0672113	-0.0672113	-0.0672113	-0.0672113	-0.0672113	0.0571168	-0.0672113	-0.0672113	-0.0672113	-0.0672113	0.134423	-0.0672113	-0.0672113	-0.0672113	-0.0672113	-0.0672113
ADRM1	11047	ADRM1	0.251197	0.565698	0.276413	-0.592008	0.112322	0.263837	-0.509661	0.140176	0.323219	-0.661352	0.0846528	0.249027	-0.372067	0.246156	0.470724	-0.686568	0.0747152	0.273038	0.289285	0.112952	0.527513	-0.0252155	0.861925	0.908121	-0.314501	0.105142	0.731914	-0.774266	-0.473097	-0.881181	-0.937765	0.521667	-0.411696	-0.937765	-0.581621	-0.787205	-0.494158	-0.548198	-0.840154	0.366746	0.0550036	-0.42175	-0.67473	-0.937765	-0.800261	-0.650884	0.097859
ADSL	158	ADSL	0.220146	0.416663	0.327278	0.290975	4.54825e-05	0.00098177	0.292825	0.0075539	0.0574789	0.289417	0.00271609	0.0283922	0.378802	0.0147507	0.112167	0.182285	0.264363	0.482707	0.0893844	0.55405	0.667797	-0.107133	0.541324	0.678118	-0.196517	0.324914	0.731914	0.918196	0.306967	0.478154	-0.0378611	-0.0378611	0.761226	0.163773	0.46803	0.200926	-0.0378611	0.785888	1.14483	0.00478328	0.0187225	-0.0235058	0.225173	0.163773	0.0864671	0.457834	0.56621
ADSS	159	ADSS	0.299736	0.297945	0.0943666	0.168928	0.00791994	0.0551976	0.279867	0.0232374	0.11956	0.0755054	0.116254	0.296367	0.279084	0.0721287	0.275146	0.280875	0.200595	0.427835	0.203579	0.179412	0.527513	0.205369	0.339381	0.566317	0.00179042	0.994097	0.999191	1.13818	1.16383	0.118642	-0.0188612	0.325967	0.170173	-0.0188612	0.0237832	-0.0188612	-0.0188612	0.157462	0.325967	-0.0188612	0.0377224	-0.0188612	-0.0188612	-0.0188612	-0.0188612	-0.0188612	0.507208
AES	166	AES	0	0	0	-0.221955	0.110252	0.261458	-0.221955	0.110252	0.281775	-0.221955	0.110252	0.288187	-0.221955	0.110252	0.336851	-0.221955	0.110252	0.337208	0			0			0			-0.221955	-0.221955	-0.221955	-0.221955	-0.221955	-0.221955	-0.221955	-0.221955	-0.221955	-0.221955	-0.221955	-0.221955	0.156556	-0.110924	-0.0456325	-0.221955	-0.221955	-0.221955	-0.221955	-0.221955
AFAP1L2	84632	AFAP1L2	0.0845202	0.0277542	0.0065993	0.0276233	0.0588503	0.1827	0.0525893	0.0939118	0.256895	0.0065993	0.274146	0.449285	0.0277542	0.140763	0.37732	0.0845202	0.237199	0.45644	0.0211549	0.266205	0.527513	0.0779209	0.272719	0.566317	0.056766	0.422725	0.756391	0.0565835	0.15056	0.0143553	0	0.0426443	0	0	0	0	0.464668	0	0	0	0	0	0	0	0	0	0.111031
AFDN	4301	AFDN	0.116034	0.143516	0.0306652	-0.285471	0.122394	0.276797	-0.230736	0.166081	0.354198	-0.331563	0.096833	0.26917	-0.218713	0.180875	0.419284	-0.246194	0.144769	0.388094	0.112851	0.127997	0.527513	0.0853691	0.225847	0.566317	-0.0274816	0.765137	0.922467	0.0600043	0.260702	-0.251197	-0.362229	-0.111267	-0.305645	-0.362229	-0.362229	-0.362229	-0.19873	-0.319584	-0.362229	0.193588	0.00514241	-0.19873	-0.347873	-0.362229	-0.362229	-0.333659	-0.0872216
AFF3	3899	AFF3	0	0	0.000755542	-0.0321268	0.427535	0.527385	-0.0325369	0.42265	0.526029	-0.0317814	0.431701	0.512717	-0.0325369	0.42265	0.533804	-0.0325369	0.42265	0.516718	-0.000755542	0.330565	0.527513	-0.000755542	0.330565	0.566317	0			-0.0325369	-0.0325369	-0.0325369	-0.0325369	-0.0325369	-0.0325369	-0.0325369	-0.0325369	-0.0325369	-0.0325369	-0.0325369	-0.0325369	-0.0325369	-0.0325369	0.0650739	-0.0325369	-0.0325369	-0.0325369	-0.0325369	-0.0325369
AFF4	27125	AFF4	0	0.00473826	0.00150364	-0.0358726	0.0583759	0.182074	-0.035242	0.0537914	0.191848	-0.0364036	0.0565318	0.202299	-0.033169	0.0481125	0.22279	-0.0379073	0.0556654	0.231113	0.00323462	0.53044	0.64945	-0.00150364	0.330565	0.566317	-0.00473826	0.346594	0.731914	-0.0379073	0.00473706	-0.0379073	-0.0379073	-0.0379073	-0.0379073	-0.0379073	-0.0379073	-0.0379073	-0.0379073	-0.0379073	-0.0379073	0.0186763	-0.00933813	-0.00933813	-0.0379073	-0.0379073	-0.0379073	-0.0379073	-0.0379073
AFG1L	246269	AFG1L	0	0.0123368	0	-0.0747904	0.25464	0.407193	-0.0710232	0.271098	0.448711	-0.0779627	0.241404	0.422153	-0.0656259	0.297891	0.499699	-0.0779627	0.241404	0.460288	0.0123368	0.346594	0.527513	0			-0.0123368	0.346594	0.731914	-0.0779627	-0.0779627	-0.0779627	-0.0779627	-0.0779627	-0.0779627	-0.0779627	-0.0779627	-0.0779627	-0.0779627	-0.0779627	-0.0779627	-0.0779627	0.085536	-0.00757336	-0.0779627	-0.0779627	-0.0779627	-0.0779627	-0.0779627
AFG3L2	10939	AFG3L2	0.334396	0.658773	0.432606	-2.73021	1.6236e-05	0.000401852	-2.68447	3.09822e-07	1.82246e-05	-2.76873	1.04251e-06	4.0853e-05	-2.54256	8.13112e-06	0.00109253	-2.86694	2.8438e-06	0.000388254	0.226167	0.474912	0.608622	-0.0982103	0.664727	0.768676	-0.324378	0.330234	0.731914	-2.24528	-1.94432	-2.18698	-3.20133	-3.0903	-2.64552	-3.20133	-2.82282	-3.20133	-2.75773	-1.82838	-2.78991	-0.269649	0.184099	0.0855494	-3.0903	-3.15869	-2.96254	-2.95037	-0.99032
AFTPH	54812	AFTPH	0.00808336	0.00476938	0.000755542	-0.135045	0.411494	0.524737	-0.132078	0.420049	0.526029	-0.137542	0.404446	0.507652	-0.133528	0.415843	0.533804	-0.130214	0.425564	0.517334	0.00401384	0.275615	0.527513	0.00732782	0.400947	0.583018	0.00331398	0.71487	0.899567	-0.138298	-0.123942	-0.138298	-0.138298	-0.138298	-0.138298	-0.138298	-0.138298	-0.138298	-0.138298	-0.138298	-0.138298	0.26224	-0.123942	-0.138298	-0.138298	-0.138298	-0.138298	-0.138298	-0.123942
AGA	175	AGA	0.0709889	0.134132	0.0135289	-0.734807	0.139684	0.29936	-0.684333	0.154961	0.342916	-0.777311	0.127881	0.312595	-0.656708	0.163258	0.405244	-0.719851	0.14162	0.38354	0.120603	0.0675689	0.527513	0.05746	0.29636	0.566317	-0.0631427	0.41499	0.75457	-0.627341	-0.412328	-0.762271	-0.79084	-0.347233	-0.79084	-0.79084	-0.79084	-0.79084	-0.79084	-0.79084	-0.79084	0.454047	0.135159	-0.589206	-0.79084	-0.79084	-0.79084	-0.706776	-0.776485
AGAP2	116986	AGAP2	0.0323584	0.0723072	0.0184651	0.0350889	0.0955512	0.241874	0.0548296	0.213108	0.397617	0.0184651	0.181248	0.37764	0.0723072	0.346594	0.499699	0.0323584	0.355918	0.507445	0.0538421	0.483538	0.613941	0.0138933	0.70145	0.793347	-0.0399488	0.624057	0.854149	0	0	0	0	0.650765	0	0	0.226509	0	0	0	0	0	0	0	0	0	0	0	0
AGAP3	116988	AGAP3	0.129005	0.0535096	0	-0.724543	0.428705	0.527829	-0.677564	0.454598	0.549088	-0.764104	0.408227	0.507652	-0.710594	0.4362	0.544188	-0.635098	0.480318	0.561044	0.0535096	0.141897	0.527513	0.129005	0.355918	0.566317	0.0754959	0.588899	0.836205	-0.764104	-0.537595	-0.764104	-0.764104	-0.764104	-0.764104	-0.764104	-0.764104	-0.764104	-0.764104	-0.764104	-0.764104	-0.70752	-0.764104	1.47162	-0.764104	-0.764104	-0.764104	-0.764104	-0.764104
AGBL4	84871	AGBL4	0	0	0.00584375	-0.0528842	0.192806	0.353235	-0.0560565	0.178252	0.365895	-0.0502128	0.205131	0.391615	-0.0560565	0.178252	0.417025	-0.0560565	0.178252	0.42038	-0.00584375	0.330565	0.527513	-0.00584375	0.330565	0.566317	0			-0.0560565	-0.0560565	-0.0560565	-0.0560565	-0.0560565	-0.0560565	-0.0560565	-0.0560565	-0.0560565	-0.0560565	-0.0560565	-0.0560565	-0.0274874	-0.0274874	0.0549748	-0.0560565	-0.0560565	-0.0560565	-0.0560565	-0.0560565
AGER	177	AGER	0	0.229676	0.00513741	-0.00116274	0.98942	0.992058	0.0661817	0.636444	0.695477	-0.0578739	0.455508	0.529528	0.166665	0.477696	0.577299	-0.0630113	0.42265	0.516718	0.224539	0.329351	0.527513	-0.00513741	0.330565	0.566317	-0.229676	0.318981	0.731914	-0.0630113	-0.0630113	-0.0630113	-0.0630113	-0.0630113	-0.0630113	-0.0630113	-0.0630113	1.89305	-0.0630113	-0.0630113	0.0345995	-0.0630113	0.126023	-0.0630113	-0.0630113	-0.0630113	-0.0630113	-0.0630113	-0.0630113
AGFG1	3267	AGFG1	0.0540731	0.0758864	0.0345405	-0.210559	0.0821233	0.22294	-0.193295	0.0855857	0.243265	-0.225097	0.0671891	0.222441	-0.183751	0.0948537	0.311117	-0.205565	0.0721747	0.268437	0.0413459	0.496914	0.625241	0.0195325	0.754281	0.833974	-0.0218133	0.776436	0.924616	0.118874	-0.189248	-0.259638	-0.259638	-0.259638	-0.259638	-0.259638	-0.259638	-0.259638	-0.259638	-0.216993	-0.259638	0.129929	-0.0208509	-0.109078	-0.259638	-0.259638	-0.259638	-0.259638	0.256377
AGGF1	55109	AGGF1	0	0	0	-0.0047851	0.42265	0.524737	-0.0047851	0.42265	0.526029	-0.0047851	0.42265	0.507652	-0.0047851	0.42265	0.533804	-0.0047851	0.42265	0.516718	0			0			0			-0.0047851	-0.0047851	-0.0047851	-0.0047851	-0.0047851	-0.0047851	-0.0047851	-0.0047851	-0.0047851	-0.0047851	-0.0047851	-0.0047851	0.0095702	-0.0047851	-0.0047851	-0.0047851	-0.0047851	-0.0047851	-0.0047851	-0.0047851
AGK	55750	AGK	0.189875	0.244249	0.121988	-1.49307	0.0265519	0.117404	-1.43962	0.02103	0.112749	-1.53809	0.0241857	0.125422	-1.41583	0.0144882	0.111008	-1.4702	0.0147883	0.108144	0.122261	0.48889	0.618128	0.0678867	0.677164	0.777784	-0.0543741	0.802549	0.934887	-1.33815	-1.44595	-1.45844	-1.66008	-1.66008	-1.66008	-1.66008	-1.66008	-1.66008	-1.66008	-1.40911	-1.66008	-0.529146	0.361403	0.167742	-1.61743	-1.66008	-1.61743	-1.66008	-0.645721
AGL	178	AGL	0.052617	0.0524986	0.0342276	-0.345229	0.150051	0.312854	-0.335282	0.155281	0.343349	-0.353605	0.143587	0.335176	-0.335334	0.151494	0.390122	-0.335216	0.153687	0.402203	0.0182711	0.673058	0.759996	0.0183894	0.621446	0.7359	0.000118377	0.998083	0.999649	-0.331249	-0.387833	-0.290222	-0.387833	-0.387833	-0.387833	-0.387833	-0.387833	-0.387833	-0.290222	-0.290222	-0.387833	0.290239	-0.0659048	-0.224334	-0.387833	-0.387833	-0.359264	-0.387833	-0.0316891
AGO1	26523	AGO1	0.00205076	0.0241781	0.00150364	-0.109162	0.253917	0.406653	-0.102109	0.275357	0.453316	-0.115102	0.237127	0.419407	-0.0924279	0.310462	0.499699	-0.114555	0.238614	0.457387	0.0226745	0.309267	0.527513	0.000547117	0.833003	0.886768	-0.0221274	0.321094	0.731914	-0.116606	-0.0880369	-0.116606	-0.116606	-0.116606	-0.116606	-0.116606	-0.116606	-0.116606	-0.102251	-0.116606	-0.116606	0.122181	-0.116606	-0.00557474	-0.116606	-0.116606	-0.116606	-0.116606	-0.116606
AGO2	27161	AGO2	0.0841829	0.447334	0.105653	0.160972	0.124213	0.279712	0.260207	0.2236	0.40682	0.0774049	0.295005	0.461179	0.419086	0.27831	0.495661	0.0559347	0.401917	0.516718	0.341681	0.376486	0.543396	-0.0214702	0.815029	0.876493	-0.363151	0.347073	0.731914	0.135251	0.135251	0.0421411	-0.0282482	0.0143961	-0.0282482	-0.0282482	-0.0282482	-0.0282482	-0.0138929	0.0283353	0.148075	-0.0138929	0.0421411	-0.0282482	-0.0282482	3.27772	0.000320945	-0.0282482	1.24676
AGPAT1	10554	AGPAT1	0.0504596	0.127822	0.0508256	-0.674459	0.161544	0.32458	-0.651034	0.168747	0.356033	-0.694185	0.154499	0.348861	-0.617188	0.179331	0.418422	-0.694551	0.153768	0.402203	0.0769969	0.369644	0.540242	-0.000366013	0.992745	0.995788	-0.0773629	0.380507	0.740623	-0.518502	-0.366498	-0.43467	-0.74501	-0.74501	-0.647399	-0.74501	-0.74501	-0.74501	-0.702366	-0.568687	-0.730655	-0.377639	0.616758	-0.239119	-0.74501	-0.74501	-0.74501	-0.74501	-0.481976
AGPAT2	10555	AGPAT2	0.166104	0.178333	0.0301665	-0.598776	0.0863102	0.228285	-0.521247	0.0982862	0.263388	-0.664064	0.0758656	0.237322	-0.515897	0.0948474	0.311117	-0.528126	0.0891477	0.298792	0.148167	0.2164	0.527513	0.135937	0.350827	0.566317	-0.0122295	0.944791	0.984157	-0.480105	-0.158177	-0.610166	-0.69423	-0.69423	-0.69423	-0.69423	-0.69423	-0.69423	-0.69423	-0.505196	-0.505196	-0.38389	0.254371	0.129519	-0.69423	-0.69423	-0.583199	-0.69423	-0.69423
AGPAT3	56894	AGPAT3	0	0.0595614	0.0175486	-0.768817	0.217559	0.374925	-0.760156	0.220609	0.404631	-0.776111	0.214706	0.401374	-0.734098	0.230409	0.456782	-0.793659	0.208202	0.434143	0.0420128	0.514925	0.639059	-0.0175486	0.330565	0.566317	-0.0595614	0.346594	0.731914	-0.793659	-0.793659	-0.793659	-0.793659	-0.793659	-0.793659	-0.793659	-0.793659	-0.793659	-0.793659	-0.793659	-0.793659	-0.199111	0.829271	-0.63016	-0.793659	-0.793659	-0.793659	-0.793659	-0.460235
AGPAT5	55326	AGPAT5	0.127034	0.260167	0.0555045	-0.584567	0.0954153	0.241637	-0.505084	0.113837	0.286979	-0.651501	0.0800059	0.242971	-0.446838	0.137669	0.373474	-0.579971	0.0838302	0.289468	0.204662	0.121976	0.527513	0.0715298	0.456376	0.613706	-0.133133	0.371368	0.734751	-0.373581	0.0754034	-0.530682	-0.707005	-0.408347	-0.707005	-0.707005	-0.707005	-0.707005	-0.707005	-0.707005	-0.595974	-0.385077	0.292995	0.0920822	-0.707005	-0.707005	-0.141408	-0.636616	-0.707005
AGPS	8540	AGPS	0.57719	0.816084	0.194149	-0.617166	0.177855	0.340771	-0.336281	0.418853	0.526029	-0.8537	0.105159	0.281646	-0.231765	0.598803	0.676442	-0.470659	0.329148	0.507445	0.621935	0.053726	0.527513	0.383041	0.274547	0.566317	-0.238895	0.574055	0.834147	0.878151	1.04639	-0.443778	-1.04785	0.874349	-0.18391	-1.04785	-0.991265	-1.04785	-0.593673	-0.714425	-0.397084	-0.351855	0.625708	-0.273853	-1.01928	-1.04785	-0.963785	-0.871526	-0.351855
AGR2	10551	AGR2	0.65462	3.16541	4.26156	-3.95917	0.000633736	0.00843649	-5.15054	3.7523e-05	0.000889188	-2.95591	0.00233343	0.02532	-4.05207	0.000768562	0.015087	-6.56286	5.63481e-05	0.00258289	-1.09615	0.204463	0.527513	-3.60694	1.31831e-05	0.00285772	-2.51079	0.00961593	0.731914	-6.30675	-6.95444	-2.22335	-7.21748	-7.21748	-2.48847	-6.77387	-2.60336	-3.22652	-4.11146	-1.68423	-4.10478	0.260928	0.614209	-0.875137	-2.60513	-2.07384	-4.01271	-2.92249	-1.1744
AGR3	155465	AGR3	0	0.216145	0.246817	-1.06211	0.234712	0.389366	-1.1301	0.214433	0.398589	-1.00486	0.251271	0.430696	-1.03553	0.239265	0.464147	-1.25168	0.18748	0.420725	-0.0306712	0.898255	0.928954	-0.246817	0.0932344	0.566317	-0.216145	0.290196	0.731914	-1.25168	-1.25168	-0.628749	-1.25168	-1.25168	-1.25168	-1.25168	-1.25168	-1.25168	-1.25168	-1.18129	-1.05005	0.811824	0.439855	-1.25168	-1.25168	-1.03755	-1.25168	-1.25168	0.924644
AGRN	375790	AGRN	0.00205076	0.00791261	0	-0.315248	0.250514	0.402967	-0.312345	0.253547	0.432886	-0.317693	0.247988	0.428413	-0.30978	0.256244	0.478692	-0.315642	0.2501	0.468723	0.00791261	0.178378	0.527513	0.00205076	0.355918	0.566317	-0.00586185	0.330892	0.731914	-0.303338	-0.317693	-0.317693	-0.317693	-0.317693	-0.317693	-0.317693	-0.317693	-0.275049	-0.317693	-0.317693	-0.317693	0.360379	-0.0426859	-0.317693	-0.317693	-0.317693	-0.317693	-0.317693	-0.317693
AGT	183	AGT	0.0181012	0.00947652	0.0453532	-0.0697348	0.536028	0.605814	-0.0871623	0.449034	0.545168	-0.0550589	0.62902	0.677845	-0.0909356	0.432716	0.54202	-0.0823109	0.471437	0.55295	-0.0358767	0.403662	0.558176	-0.027252	0.536584	0.674254	0.00862471	0.553423	0.823482	-0.0577678	-0.0577678	-0.0860569	-0.100412	-0.100412	-0.100412	-0.100412	-0.100412	-0.100412	-0.100412	-0.100412	-0.100412	0.186469	-0.100412	-0.0860569	-0.100412	-0.100412	-0.0438286	-0.100412	-0.100412
AGTPBP1	23287	AGTPBP1	0.00205076	0.0281269	0.00375552	0.000158446	0.989811	0.992058	0.00719554	0.689976	0.742432	-0.00576753	0.610355	0.661315	0.0186039	0.522776	0.613938	-0.00747229	0.517164	0.591961	0.0243714	0.384015	0.547361	-0.00170477	0.594556	0.715408	-0.0260761	0.352905	0.731914	-0.00952305	-0.00952305	-0.00952305	-0.00952305	-0.00952305	-0.00952305	-0.00952305	0.00483224	0.229264	-0.00952305	-0.00952305	0.00483224	-0.00952305	-0.00952305	0.0190461	-0.00952305	-0.00952305	-0.00952305	-0.00952305	0.0331213
AGTRAP	57085	AGTRAP	0.103209	0.314349	0.0161325	-0.267156	0.30282	0.445375	-0.155413	0.523922	0.603026	-0.361256	0.205276	0.391615	-0.0630397	0.809444	0.850227	-0.274179	0.292804	0.507445	0.298216	0.0848566	0.527513	0.0870769	0.244464	0.566317	-0.211139	0.229335	0.731914	0.0231494	0.578668	-0.306999	-0.377389	0.36246	-0.377389	-0.377389	-0.377389	-0.377389	-0.377389	-0.348819	-0.334744	-0.0554604	0.36246	-0.306999	-0.377389	-0.377389	-0.363033	-0.377389	-0.377389
AHCTF1	25909	AHCTF1	0.00408131	0.0111184	0.000755542	-0.524051	0.13843	0.297897	-0.520097	0.140098	0.323129	-0.527381	0.137035	0.325427	-0.517018	0.141401	0.378379	-0.524055	0.138387	0.378585	0.0103628	0.0556638	0.527513	0.00332577	0.451627	0.610783	-0.00703708	0.272255	0.731914	-0.528137	-0.513781	-0.528137	-0.528137	-0.513781	-0.513781	-0.528137	-0.528137	-0.528137	-0.528137	-0.513781	-0.528137	-0.13857	0.42792	-0.28935	-0.528137	-0.528137	-0.528137	-0.528137	-0.528137
AHCY	191	AHCY	3.21517	3.11419	1.67123	1.61299	0.000156654	0.00269828	2.4203	6.73662e-06	0.000224392	0.933155	0.0105608	0.0752114	2.37612	5.47653e-05	0.00287914	2.4771	0.000688921	0.0141608	1.44296	0.00156745	0.527513	1.54395	0.00902062	0.224392	0.100984	0.847173	0.954079	2.94563	3.24561	1.81529	3.13673	3.26553	2.672	-0.162758	0.726597	0.721361	3.70288	1.34599	1.79549	-0.348504	0.254698	0.0938064	-0.0156048	2.56205	0.578075	1.53395	2.47761
AHCYL1	10768	AHCYL1	0.177031	0.140609	0.0343706	0.015448	0.700271	0.749177	0.0817704	0.281556	0.459328	-0.0404025	0.187798	0.379363	0.065836	0.478023	0.577539	0.102258	0.453565	0.538438	0.106239	0.269314	0.527513	0.14266	0.308651	0.566317	0.0364215	0.817229	0.941158	0.292598	-0.0747731	0.0887256	-0.0747731	0.0228377	-0.0747731	-0.0747731	-0.0747731	-0.0747731	-0.0747731	-0.0747731	-0.0747731	0.00929113	0.0228377	-0.0321288	-0.0747731	-0.0747731	-0.0181896	-0.0747731	0.358186
AHCYL2	23382	AHCYL2	0	0.0911196	0.0296923	-0.0598469	0.443035	0.534021	-0.0481416	0.561897	0.633719	-0.0697041	0.380091	0.507652	-0.00827671	0.936694	0.952154	-0.0993964	0.251595	0.469447	0.0614273	0.470459	0.605859	-0.0296923	0.0960724	0.566317	-0.0911196	0.285689	0.731914	-0.0993964	0.62307	0.0511633	-0.0993964	-0.00178556	-0.0993964	-0.0993964	-0.0993964	-0.0993964	-0.0993964	-0.0993964	0.0511633	-0.0153321	-0.0993964	0.114728	-0.0993964	-0.0993964	-0.0993964	-0.0993964	-0.0993964
AHDC1	27245	AHDC1	0	0	0	-0.0047851	0.42265	0.524737	-0.0047851	0.42265	0.526029	-0.0047851	0.42265	0.507652	-0.0047851	0.42265	0.533804	-0.0047851	0.42265	0.516718	0			0			0			-0.0047851	-0.0047851	-0.0047851	-0.0047851	-0.0047851	-0.0047851	-0.0047851	-0.0047851	-0.0047851	-0.0047851	-0.0047851	-0.0047851	-0.0047851	0.0095702	-0.0047851	-0.0047851	-0.0047851	-0.0047851	-0.0047851	-0.0047851
AHI1	54806	AHI1	0	0.00934047	0	-0.130547	0.246782	0.39947	-0.127695	0.253785	0.433106	-0.132949	0.240951	0.421915	-0.123609	0.264088	0.484902	-0.132949	0.240951	0.459975	0.00934047	0.346594	0.527513	0			-0.00934047	0.346594	0.731914	-0.132949	-0.132949	-0.132949	-0.132949	-0.132949	-0.132949	-0.132949	-0.132949	-0.132949	-0.132949	-0.132949	-0.132949	-0.0353383	-0.118594	0.153932	-0.132949	-0.132949	-0.132949	-0.132949	-0.132949
AHNAK	79026	AHNAK	3.3868	3.0696	1.93245	-1.48025	0.164184	0.326256	-0.787604	0.390661	0.520183	-2.06353	0.0854301	0.250173	-0.926378	0.343864	0.499699	-0.609179	0.498153	0.575698	1.13716	0.0636022	0.527513	1.45435	0.00482075	0.144565	0.3172	0.603377	0.841677	0.113378	1.24051	-1.64549	-0.315658	1.03479	-1.2411	-3.9394	-2.01048	-3.08525	-0.223041	-2.02513	-2.47493	1.42052	-0.845423	-0.575096	-2.78186	-2.29999	-2.63984	-1.79122	0.267803
AHNAK2	113146	AHNAK2	0.472988	0.770934	0.174186	0.373088	0.00108674	0.0129184	0.626274	0.00536862	0.044953	0.159878	0.0598651	0.207919	0.756625	0.0357124	0.189503	0.45868	0.0843038	0.290086	0.596748	0.0861511	0.527513	0.298803	0.24236	0.566317	-0.297945	0.438279	0.75817	1.39712	2.49918	0.934293	-0.0143081	1.72121	0.0697561	-0.0143081	-0.0143081	-0.0143081	0.30762	4.71446e-05	0.0560812	0.014261	-0.0143081	4.71446e-05	-0.0143081	0.174726	0.742715	0.187326	0.187326
AHR	196	AHR	0.00609205	0.0123368	0.000755542	-0.0422666	0.145521	0.306818	-0.0374628	0.167708	0.355246	-0.046312	0.129074	0.313714	-0.0347307	0.193707	0.426829	-0.0409755	0.146289	0.38994	0.0115813	0.37598	0.543168	0.00533651	0.417125	0.590922	-0.00624476	0.658393	0.875311	-0.0470675	-0.0470675	-0.0470675	-0.0470675	-0.0470675	-0.0470675	-0.0470675	-0.0470675	-0.0470675	-0.0470675	-0.0470675	-0.0470675	-0.0184984	0.0369967	-0.0184984	-0.0470675	-0.0470675	-0.0470675	-0.0470675	-0.0470675
AHSA1	10598	AHSA1	1.89945	1.69145	0.50994	0.992694	7.20446e-05	0.00142975	1.68349	0.000159659	0.00288316	0.410974	0.0468084	0.18244	1.59249	0.00615495	0.0642408	1.80049	0.0192566	0.125509	1.18151	0.0288388	0.527513	1.38951	0.0515324	0.566317	0.208001	0.776043	0.924562	2.40946	2.68134	0.333993	-0.098966	2.37612	0.0900679	-0.098966	-0.098966	-0.098966	3.83177	0.376119	0.365702	-0.0285766	-0.098966	0.127543	0.427103	2.03525	0.764972	3.62895	1.12136
AHSG	197	AHSG	0.381147	0.370889	0.17033	-0.0279658	0.821651	0.853821	0.0833455	0.598417	0.665031	-0.121702	0.349432	0.47859	0.078858	0.632651	0.703352	0.0891153	0.730909	0.780516	0.20056	0.178093	0.527513	0.210817	0.405918	0.585717	0.0102573	0.969644	0.991504	0.0975353	-0.292032	0.0183086	-0.292032	-0.292032	0.421664	-0.292032	0.162144	0.052797	0.349515	0.234037	-0.181	0.193395	-0.0903976	-0.102998	-0.292032	-0.292032	0.0753396	0.571907	0.515323
AHSP	51327	AHSP	0.799806	0.447756	1.35207	1.00908	1.45816e-05	0.000365339	0.601778	0.010428	0.0724981	1.35207	0.000350009	0.00563628	0.447756	0.019336	0.131438	0.799806	0.115984	0.346874	-0.904315	0.0144939	0.527513	-0.552265	0.320099	0.566317	0.352049	0.469167	0.774711	1.25701	0	2.10098	0	0	0	0.773996	3.51223	1.16993	3.0197	2.6017	1.58976	0	0	0	3.66789	0.555816	0.176323	0.925999	1.45418
AIDA	64853	AIDA	0.0288048	0.0423033	0.0220651	0.0286171	0.0302045	0.125641	0.0363977	0.125444	0.302965	0.0220651	0.134916	0.322484	0.0423033	0.25362	0.476041	0.0288048	0.355918	0.507445	0.0202382	0.59718	0.70426	0.00673974	0.838198	0.890923	-0.0134984	0.767921	0.923336	0.201634	0.0703893	0.201634	0	0	0	0	0	0	0	0	0	0	0	0	0	0	0	0	0.189034
AIF1	199	AIF1	0.203944	0.0123368	0.056697	0.0747394	0.146821	0.308635	0.0961648	0.297154	0.467803	0.056697	0.330565	0.461179	0.0123368	0.346594	0.499699	0.203944	0.355918	0.507445	-0.0443602	0.453644	0.59283	0.147247	0.509255	0.653206	0.191607	0.384295	0.741707	1.42761	0.111031	0	0	0	0	0	0	0	0	0	0	0	0	0	0	0	0	0	0
AIFM1	9131	AIFM1	0.543632	1.79538	1.11565	-3.31834	0.0012736	0.0145653	-3.24663	0.000139062	0.00256307	-3.37872	0.000588142	0.00861905	-2.69899	0.000366704	0.00910328	-3.95074	9.83875e-05	0.0036121	0.679738	0.100218	0.527513	-0.572015	0.10403	0.566317	-1.25175	0.0108962	0.731914	-3.03494	-2.55326	-2.54204	-4.49437	-2.67062	-2.04547	-4.49437	-2.93365	-3.9484	-3.57598	-2.33733	-3.5016	-0.324444	0.577736	-0.253292	-4.127	-3.71196	-4.28024	-3.32444	-1.70987
AIFM2	84883	AIFM2	0	0	0.000755542	-0.0138046	0.433931	0.529516	-0.0142148	0.42265	0.526029	-0.0134592	0.443718	0.52177	-0.0142148	0.42265	0.533804	-0.0142148	0.42265	0.516718	-0.000755542	0.330565	0.527513	-0.000755542	0.330565	0.566317	0			-0.0142148	-0.0142148	-0.0142148	-0.0142148	-0.0142148	-0.0142148	-0.0142148	-0.0142148	-0.0142148	-0.0142148	-0.0142148	0.000140514	-0.0142148	0.0284296	-0.0142148	-0.0142148	-0.0142148	-0.0142148	-0.0142148	-0.0142148
AIG1	51390	AIG1	0.00609205	0.0565597	0	0.0157623	0.198517	0.358393	0.0344801	0.203776	0.389248	0			0.0565597	0.250418	0.473045	0.00609205	0.355918	0.507445	0.0565597	0.250418	0.527513	0.00609205	0.355918	0.566317	-0.0504676	0.30394	0.731914	0	0	0	0	0.411426	0	0	0	0	0.0426443	0	0	0	0	0	0	0	0	0	0
AIMP1	9255	AIMP1	1.86416	1.45552	0.500943	-0.976691	0.000778055	0.00996478	-0.361441	0.224538	0.40682	-1.4948	2.84668e-05	0.000660214	-0.540221	0.150246	0.388395	-0.13158	0.77177	0.816563	0.954575	0.021856	0.527513	1.36322	0.0159702	0.326593	0.408642	0.450313	0.764635	0.648117	0.788765	-0.349576	-1.99574	0.00786311	0.131894	-1.99574	-1.5952	-1.84518	0.346247	-1.27327	-1.62837	0.246101	-0.0285705	-0.217531	-1.41078	-1.66232	-1.02489	-0.531071	0.308772
AIMP2	7965	AIMP2	0.349208	0.467942	0.0796438	-0.481437	0.333117	0.454129	-0.298846	0.519558	0.599418	-0.635198	0.236776	0.419075	-0.2469	0.590469	0.668337	-0.365634	0.456084	0.54062	0.388299	0.0143103	0.527513	0.269564	0.240319	0.566317	-0.118735	0.63141	0.859537	-0.0367703	-0.0277816	-0.700487	-0.714842	-0.0188484	-0.00997029	-0.714842	-0.714842	-0.714842	-0.381419	-0.714842	-0.500717	-0.0549177	0.685696	-0.630778	-0.714842	-0.714842	-0.658259	-0.281883	-0.370014
AIP	9049	AIP	0.0726182	0.245247	0.0732517	-0.117067	0.0289421	0.123338	-0.0646971	0.497348	0.582217	-0.161167	0.00204479	0.0230075	0.0108279	0.946869	0.959957	-0.161801	0.0197098	0.127383	0.171995	0.313905	0.527513	-0.000633565	0.992313	0.995726	-0.172629	0.319279	0.731914	0.11041	-0.0969154	-0.191775	-0.234419	-0.234419	-0.136808	-0.234419	-0.234419	-0.234419	-0.234419	0.00436797	-0.234419	0.0405882	-0.0202941	-0.0202941	-0.234419	-0.234419	-0.234419	-0.0838592	0.219757
AK1	203	AK1	2.3877	2.27113	1.90365	2.05272	2.14997e-13	2.88028e-11	2.2799	2.05866e-07	1.2838e-05	1.86141	4.52047e-07	2.08075e-05	2.22889	0.000251586	0.00712209	2.34547	0.000931571	0.0177155	0.367486	0.409972	0.563451	0.484058	0.314825	0.566317	0.116572	0.8292	0.94515	3.19655	3.04692	2.54032	-0.0422362	0.159398	2.6582	2.19042	2.90636	2.35557	2.95957	3.25935	3.68023	0.000408137	-0.0422362	0.0418281	1.9101	2.34733	2.2768	2.2238	3.17033
AK2	204	AK2	0.460386	1.9048	1.04177	-4.47086	1.86412e-07	8.6446e-06	-4.34541	1.54962e-08	1.56739e-06	-4.57651	8.5589e-09	6.48438e-07	-3.71347	1.10066e-05	0.00125073	-5.15789	4.57517e-07	9.80571e-05	0.863037	0.102985	0.527513	-0.581381	0.139894	0.566317	-1.44442	0.0117027	0.731914	-3.88275	-2.82542	-3.77832	-5.61828	-3.55823	-2.57214	-5.54789	-3.27629	-4.98601	-5.22871	-2.7288	-4.56865	-0.263543	0.378789	-0.115246	-5.15361	-5.44195	-4.95835	-4.60392	-1.97904
AK3	50808	AK3	0.97479	1.05898	0.486979	-4.48528	5.77134e-10	4.19915e-08	-4.19476	1.90414e-11	9.28994e-09	-4.72993	3.01741e-10	3.63689e-08	-4.15793	1.59312e-07	0.000128533	-4.24212	4.57784e-06	0.000453778	0.572004	0.103894	0.527513	0.487811	0.208946	0.566317	-0.0841931	0.851844	0.956571	-3.74183	-2.47706	-4.34507	-5.21691	-3.58931	-4.55699	-5.21691	-4.48573	-5.21691	-3.37695	-4.42614	-5.21691	0.110416	0.120085	-0.230501	-5.21691	-4.77331	-4.88349	-4.79468	-3.22052
AK4	205	AK4	1.68229	1.68735	0.71151	-3.05142	8.10506e-05	0.00158349	-2.52288	0.000100694	0.00200277	-3.49651	2.75643e-05	0.000644924	-2.52067	0.000934691	0.0171388	-2.52573	0.00597192	0.0611852	0.975837	0.09507	0.527513	0.970783	0.181977	0.566317	-0.00505413	0.994959	0.999255	-0.467091	-0.264097	-3.32831	-4.20802	-1.13763	-3.08369	-4.20802	-3.96923	-4.20802	-2.10704	-3.52096	-3.61347	0.405513	0.0572682	-0.462781	-4.0317	-3.96923	-2.85187	-3.33617	-1.99389
AKAP1	8165	AKAP1	0.253237	0.137967	0.0658005	-0.332168	0.212427	0.369491	-0.265615	0.285331	0.462847	-0.388212	0.168236	0.362394	-0.316046	0.222482	0.451189	-0.200776	0.399946	0.516718	0.072166	0.391687	0.552588	0.187436	0.0716108	0.566317	0.11527	0.32541	0.731914	-0.454013	-0.454013	-0.454013	-0.454013	-0.454013	-0.454013	-0.454013	-0.454013	-0.454013	-0.454013	-0.411368	-0.454013	-0.109184	0.361563	-0.252379	-0.454013	-0.454013	-0.454013	-0.342981	-0.0425863
AKAP12	9590	AKAP12	0	0.11829	0.00810293	-0.577417	0.15956	0.3239	-0.545695	0.171076	0.357947	-0.60413	0.149514	0.342072	-0.493944	0.19441	0.426829	-0.612233	0.146471	0.390168	0.110187	0.231575	0.527513	-0.00810293	0.189965	0.566317	-0.11829	0.201374	0.731914	-0.612233	-0.612233	-0.597878	-0.612233	-0.612233	-0.612233	-0.612233	-0.612233	-0.612233	-0.612233	-0.612233	-0.612233	0.52527	-0.211695	-0.313575	-0.612233	-0.612233	-0.612233	-0.612233	-0.501202
AKAP13	11214	AKAP13	0.053764	0.0157648	0.00936074	0.010318	0.379966	0.497839	0.0228192	0.297063	0.467803	-0.000209457	0.983269	0.985519	0.00619457	0.520093	0.611321	0.0441938	0.383003	0.516718	0.00640403	0.58971	0.698128	0.0444033	0.384465	0.576731	0.0379993	0.452281	0.765943	0.018999	0.018999	-0.0095702	-0.0095702	-0.0095702	0.0608191	-0.0095702	-0.0095702	-0.0095702	0.323854	-0.0095702	-0.0095702	0.0047851	0.0047851	-0.0095702	-0.0095702	-0.0095702	-0.0095702	-0.0095702	0.153929
AKAP17A	8227	AKAP17A	0.00408131	0.0197616	0.0214253	0.00322054	0.82449	0.855928	-0.0014067	0.916884	0.931484	0.00711716	0.744565	0.778934	0.00545341	0.788962	0.83469	-0.0102268	0.346523	0.507445	-0.00166375	0.951117	0.968203	-0.017344	0.403505	0.584236	-0.0156803	0.418926	0.755617	-0.0143081	4.71446e-05	-0.0143081	-0.0143081	-0.0143081	-0.0143081	-0.0143081	-0.0143081	-0.0143081	-0.0143081	-0.0143081	-0.0143081	-0.0143081	0.014261	4.71446e-05	-0.0143081	0.149191	0.014261	-0.0143081	-0.0143081
AKAP2	11217	AKAP2	0	0.029226	0	0.00751527	0.324375	0.445375	0.0164397	0.33317	0.467803	0			0.029226	0.346594	0.499699	0			0.029226	0.346594	0.527513	0			-0.029226	0.346594	0.731914	0	0	0	0	0	0	0	0	0	0	0	0	0	0	0	0	0	0	0.263034	0
AKAP6	9472	AKAP6	0.0081428	0.00782104	0.00224444	7.29965e-05	0.99006	0.992058	0.00317671	0.658725	0.714833	-0.00254066	0.664009	0.707594	0.00303594	0.747609	0.799855	0.00335771	0.677274	0.732713	0.0055766	0.50976	0.635878	0.00589837	0.39141	0.579814	0.000321768	0.974576	0.992512	0.0095702	-0.0047851	-0.0047851	-0.0047851	-0.0047851	-0.0047851	0.0378592	-0.0047851	-0.0047851	-0.0047851	-0.0047851	-0.0047851	-0.0047851	0.0095702	-0.0047851	-0.0047851	-0.0047851	-0.0047851	-0.0047851	-0.0047851
AKAP7	9465	AKAP7	0	0.00934047	0.00948147	-0.183653	0.268657	0.419667	-0.185948	0.264415	0.443917	-0.181721	0.27212	0.447995	-0.181862	0.271716	0.49056	-0.191202	0.255223	0.473246	-0.000140993	0.990717	0.993002	-0.00948147	0.219742	0.566317	-0.00934047	0.346594	0.731914	-0.191202	-0.107138	-0.148558	-0.191202	-0.191202	-0.191202	-0.191202	-0.191202	-0.191202	-0.191202	-0.191202	-0.191202	0.241757	-0.134619	-0.107138	-0.191202	-0.191202	-0.191202	-0.191202	-0.0536989
AKAP8	10270	AKAP8	0.00408131	0.0370946	0.0171659	-0.687557	0.0986378	0.245939	-0.684579	0.099243	0.265266	-0.690065	0.0978084	0.270909	-0.670136	0.10241	0.324017	-0.703149	0.0950321	0.308601	0.0199287	0.36463	0.537595	-0.0130846	0.314684	0.566317	-0.0330133	0.101933	0.731914	-0.678661	-0.623166	-0.692875	-0.707231	-0.556671	-0.707231	-0.707231	-0.707231	-0.707231	-0.707231	-0.664586	-0.707231	0.430273	-0.056466	-0.373807	-0.707231	-0.707231	-0.707231	-0.707231	-0.480722
AKAP8L	26993	AKAP8L	0.0201112	0.063925	0.00592807	-0.447819	0.0847677	0.225691	-0.42674	0.0908307	0.252294	-0.465569	0.0794943	0.242127	-0.407572	0.0956752	0.312278	-0.451386	0.0828684	0.287466	0.0579969	0.0564538	0.527513	0.0141832	0.334855	0.566317	-0.0438137	0.157101	0.731914	-0.401108	-0.282463	-0.471497	-0.471497	-0.333993	-0.428853	-0.471497	-0.471497	-0.471497	-0.471497	-0.442928	-0.471497	0.276964	-0.104126	-0.172839	-0.471497	-0.471497	-0.471497	-0.471497	-0.387433
AKAP9	10142	AKAP9	0.273774	0.0553052	0.131961	0.0617019	0.290605	0.439238	0.071975	0.361664	0.4934	0.0530508	0.483524	0.552966	-0.0236053	0.639313	0.709293	0.194864	0.238578	0.457387	-0.0766561	0.336515	0.527513	0.141813	0.405251	0.585311	0.218469	0.195118	0.731914	-0.0789105	-0.0789105	-0.0789105	-0.0789105	-0.0789105	-0.0789105	-0.0789105	-0.0789105	-0.0789105	-0.0362661	-0.0789105	-0.0789105	-0.0223269	0.0585931	-0.0362661	-0.0789105	-0.0789105	0.913858	-0.0503413	-0.00852114
AKR1A1	10327	AKR1A1	0.500405	0.956914	0.409559	-0.970068	2.61138e-06	8.99594e-05	-0.781354	0.00356675	0.0337701	-1.12899	2.46408e-06	8.37683e-05	-0.581631	0.102754	0.324361	-1.03814	0.0120893	0.0958808	0.547355	0.137277	0.527513	0.0908464	0.788912	0.859983	-0.456508	0.304962	0.731914	-0.509976	0.26881	-0.509976	-1.53854	-1.29976	-0.387985	-1.53854	-1.2282	-1.20512	-1.16003	-0.502921	-0.714795	-0.0738764	0.152989	-0.0791131	-1.53854	-1.31204	-1.20512	-1.19372	0.933943
AKR1B1	231	AKR1B1	1.98944	1.78326	0.457701	0.702619	0.000373528	0.00552115	1.47118	4.91219e-06	0.000171906	0.0554133	0.706661	0.745062	1.38098	0.000304666	0.00816626	1.58715	0.00785721	0.0728646	1.32556	0.000252505	0.468558	1.53174	0.00841026	0.214123	0.206173	0.670423	0.881078	1.92252	2.51801	0.612068	-0.402288	1.38431	1.73849	-0.402288	0.445709	0.113727	2.34403	0.715407	0.133765	-0.0461439	0.103603	-0.0574592	-0.163501	1.13873	0.0934074	1.05714	1.43767
AKR1B10	57016	AKR1B10	1.19092	0.612563	0.0950494	0.447298	0.00151465	0.0167004	0.865593	0.00259519	0.0269393	0.0950494	0.0979088	0.270909	0.612563	0.0705222	0.271474	1.19092	0.0218158	0.135942	0.517514	0.119011	0.527513	1.09587	0.0298367	0.472591	0.578354	0.257308	0.731914	1.28096	2.60644	0.0840643	0	0.731183	0	0	0	0	1.66448	0	0	0	0	0	0	0	0.0840643	0.545968	0.475085
AKR1B15	441282	AKR1B15	0	0.0619208	0.0455357	0.0406419	0.111204	0.26257	0.0348305	0.227047	0.408595	0.0455357	0.27127	0.44678	0.0619208	0.236297	0.461273	0			0.0163851	0.797112	0.854127	-0.0455357	0.27127	0.566317	-0.0619208	0.236297	0.731914	0	0.124328	0.0143553	0	0	0	0	0	0	0	0	0	0	0	0	0	0	0	0	0
AKR1C1	1645	AKR1C1	0.220587	0.500946	0.179421	0.270332	0.0179095	0.0944128	0.378289	0.0615228	0.203896	0.179421	0.166501	0.360707	0.500946	0.161652	0.402659	0.220587	0.0900819	0.300652	0.321525	0.37628	0.543277	0.041166	0.806189	0.87118	-0.280359	0.432932	0.75817	0	2.98368	0	0	0	0	0	0	0.238787	0.815575	2.15381	0	0	0	0	0.137504	0.454176	0	0.831877	0
AKR1C2	1646	AKR1C2	1.6958	2.3748	1.65263	-1.16299	0.00109746	0.0129909	-0.932214	0.0465243	0.178096	-1.35732	0.0011677	0.0150797	-0.63515	0.315123	0.499699	-1.31415	0.0604028	0.241429	0.722173	0.289593	0.527513	0.0431699	0.947834	0.965653	-0.679003	0.413279	0.753154	-0.338657	0.262072	-0.429805	-3.00995	0.091027	0.313419	-3.00995	-2.4154	-3.00995	-1.40114	-0.667965	-1.77729	-0.283119	0.27693	0.00618901	-3.00995	-3.00995	-1.74092	-1.72899	1.29383
AKR1C3	8644	AKR1C3	1.01693	1.33132	0.459672	-0.642621	0.148331	0.310881	-0.244108	0.588627	0.656458	-0.978211	0.0568271	0.203082	-0.106562	0.842956	0.877702	-0.420954	0.474042	0.555431	0.871649	0.0852301	0.527513	0.557257	0.300472	0.566317	-0.314392	0.629258	0.85815	0.735244	-1.43788	-0.26156	-1.43788	1.14226	0.615228	-1.43788	-1.43788	-1.18692	-0.573945	-1.43788	-0.741889	-0.581894	0.430013	0.15188	-1.28732	-0.962798	-0.0761149	-0.550358	0.886927
AKR1C4	1109	AKR1C4	0.0988291	0.0251676	0.0632406	0.0605681	0.0711905	0.205068	0.0573945	0.0410318	0.165123	0.0632406	0.27946	0.454343	0.0251676	0.346594	0.499699	0.0988291	0.078267	0.279963	-0.038073	0.545296	0.661408	0.0355885	0.632766	0.744167	0.0736615	0.196386	0.731914	0	0	0	0	0	0	0	0	0.226509	0	0	0	0	0	0	0.124328	0	0	0	0
AKR1D1	6718	AKR1D1	0.088454	0.370814	0.162934	0.164482	0.0278338	0.120775	0.210271	0.0464274	0.178084	0.125923	0.150051	0.342806	0.333803	0.052891	0.233566	0.0514436	0.476181	0.557278	0.20788	0.226304	0.527513	-0.0744796	0.441051	0.60524	-0.28236	0.0995439	0.731914	0.226024	-0.0370104	0.27333	-0.0370104	-0.0370104	0.641061	-0.0226551	-0.0370104	-0.0370104	0.319133	0.702838	0.152023	-0.0370104	-0.0370104	0.0740209	-0.0370104	0.296413	0.164623	0.296413	1.21395
AKR1E2	83592	AKR1E2	0.025189	0.337787	0.0991037	0.045499	0.561307	0.627308	0.100828	0.357569	0.489306	-0.00109379	0.989547	0.990543	0.237589	0.169491	0.409417	-0.0750085	0.286155	0.501926	0.238683	0.172575	0.527513	-0.0739147	0.283997	0.566317	-0.312598	0.0736472	0.731914	-0.100197	0.364471	0.113927	-0.100197	-0.100197	-0.100197	-0.100197	-0.100197	-0.100197	0.0761253	0.244631	0.0241307	-0.0716283	-0.0298081	0.101436	-0.100197	1.15681	-0.0575531	-0.100197	1.05685
AKR7A2	8574	AKR7A2	0.416646	0.644844	0.272517	-1.26645	0.0297393	0.124677	-1.11853	0.026606	0.128802	-1.39102	0.0230748	0.121552	-1.01869	0.030863	0.173642	-1.24689	0.0152207	0.110027	0.372327	0.123685	0.527513	0.144129	0.599884	0.72026	-0.228198	0.487985	0.784198	-1.05	-0.79169	-1.18845	-1.66353	-0.376652	-0.663533	-1.63496	-1.51297	-1.51297	-1.11756	-0.642054	-0.967539	0.147938	0.365036	-0.512974	-1.66353	-1.66353	-1.50003	-1.66353	-0.301765
AKT1	207	AKT1	0.0493423	0.0305431	0.00672616	-0.00664767	0.839457	0.868368	0.0107463	0.768746	0.80897	-0.0212953	0.52754	0.588912	0.00252167	0.945149	0.958454	0.0213209	0.668798	0.725522	0.0238169	0.280464	0.527513	0.0426162	0.316615	0.566317	0.0187992	0.678217	0.883568	0.0423679	-0.0280214	0.000547731	-0.0280214	-0.0280214	-0.0280214	-0.0280214	-0.0280214	-0.0280214	-0.0280214	-0.0280214	-0.0280214	-0.0280214	-0.0280214	0.0560428	-0.0280214	-0.0280214	-0.0280214	-0.0280214	0.0146229
AKT1S1	84335	AKT1S1	0	0.0550772	0.0125677	-0.0335144	0.606467	0.664492	-0.0235186	0.729423	0.775719	-0.0419318	0.524857	0.5874	0.000577663	0.994276	0.996641	-0.0544996	0.42265	0.516718	0.0425095	0.471318	0.606233	-0.0125677	0.330565	0.566317	-0.0550772	0.346594	0.731914	-0.0544996	0.441196	-0.0544996	-0.0544996	-0.0544996	-0.0544996	-0.0544996	-0.0544996	-0.0544996	-0.0544996	-0.0544996	-0.0544996	0.108999	-0.0544996	-0.0544996	-0.0544996	-0.0544996	-0.0544996	-0.0544996	0.184287
AKT2	208	AKT2	0.0141754	0	0	0.00283508	0.164513	0.326256	0.00620174	0.168301	0.355703	0			0			0.0141754	0.177319	0.4201	0			0.0141754	0.177319	0.566317	0.0141754	0.177319	0.731914	0.0565835	0	0	0	0	0	0	0	0	0	0	0	0	0	0	0	0	0	0	0
AKTIP	64400	AKTIP	0.0177612	0	0.220125	0.123049	0.306849	0.445375	0.00777051	0.33317	0.467803	0.220125	0.327169	0.461179	0			0.0177612	0.355918	0.507445	-0.220125	0.327169	0.527513	-0.202364	0.368097	0.57046	0.0177612	0.355918	0.731914	0.124328	0	0	0	0	0	0	0	0	0	0	0	0	0	0	0	0	0	0	0.0285692
ALAD	210	ALAD	0.892746	2.03407	2.09416	1.6941	8.31307e-06	0.000233874	1.39042	0.000309457	0.00492123	1.94984	7.65026e-06	0.000220499	1.88975	0.000172064	0.00573642	0.748426	0.0862205	0.293747	-0.0600826	0.882512	0.918207	-1.20141	0.0176331	0.343914	-1.14133	0.0270405	0.731914	1.70768	0.973375	2.85568	-0.14432	0.92607	2.54498	2.1514	1.04471	0.966712	1.47392	1.455	3.67943	-0.14432	0.28864	-0.14432	3.47744	1.17761	1.57377	3.20618	1.79302
ALAS1	211	ALAS1	0	0.0063487	0.00150364	-0.0166445	0.0619916	0.188896	-0.0155221	0.0578139	0.19852	-0.0175896	0.0537158	0.197512	-0.0127445	0.0948621	0.311117	-0.0190932	0.0564169	0.232408	0.00484506	0.302591	0.527513	-0.00150364	0.330565	0.566317	-0.0063487	0.16902	0.731914	-0.0190932	0.00947591	-0.0190932	-0.0190932	-0.0190932	-0.0190932	-0.0190932	-0.0190932	-0.0190932	-0.0190932	0.00947591	-0.0190932	-0.00473795	0.00947591	-0.00473795	-0.0190932	-0.0190932	-0.0190932	-0.0190932	-0.0190932
ALB	213	ALB	6.50808	6.42944	6.17226	0.999115	0.10184	0.250155	1.1574	0.0745161	0.225903	0.865821	0.126392	0.310612	1.12299	0.0771448	0.283487	1.20164	0.0571552	0.234475	0.257173	0.364611	0.537595	0.335817	0.362685	0.568868	0.0786438	0.811348	0.938988	1.08502	1.4284	1.47163	1.99432	1.22759	1.05111	-1.19041	1.46755	0.50862	2.01828	1.42297	-0.521416	0.705455	-0.126932	-0.578523	0.96875	1.71393	1.43489	0.453245	1.9484
ALCAM	214	ALCAM	0.00808336	0.0695737	0.0839883	-1.95477	0.037635	0.143081	-1.9772	0.0371909	0.156659	-1.93588	0.0364925	0.159124	-1.95029	0.0370324	0.194206	-2.01178	0.0365031	0.182286	-0.0144146	0.856172	0.898331	-0.0759049	0.240811	0.566317	-0.0614904	0.243391	0.731914	-2.01987	-2.01987	-1.86931	-2.01987	-2.01987	-1.86931	-2.01987	-2.01987	-2.01987	-2.01987	-1.92226	-2.01987	0.787487	-0.459153	-0.328334	-2.01987	-2.01987	-2.00551	-1.97722	-0.837176
ALDH16A1	126133	ALDH16A1	0.0923221	0.351917	0.198023	-0.583964	0.0344633	0.135396	-0.562075	0.0274648	0.130756	-0.602397	0.0250563	0.128464	-0.448503	0.0529835	0.233591	-0.708098	0.0170244	0.116483	0.153894	0.311954	0.527513	-0.105701	0.310723	0.566317	-0.259595	0.0989611	0.731914	-0.304725	-0.356813	-0.444276	-0.80042	-0.80042	-0.0605716	-0.771851	-0.743836	-0.716355	-0.80042	-0.716355	0.0395399	0.0792861	0.185081	-0.264367	-0.399882	-0.80042	-0.73003	-0.611386	-0.274351
ALDH18A1	5832	ALDH18A1	0.0981515	0.496092	0.100847	-1.44676	0.0622552	0.189482	-1.32671	0.0640583	0.208271	-1.54786	0.0561039	0.201644	-1.15261	0.0742732	0.278326	-1.55056	0.0544486	0.227943	0.395246	0.11346	0.527513	-0.00269523	0.976519	0.98597	-0.397941	0.115047	0.731914	-1.44707	-1.31528	-1.48521	-1.64871	-0.908859	-0.988782	-1.64871	-1.64871	-1.64871	-1.64871	-1.40992	-1.59212	-0.745668	0.58702	0.158648	-1.64871	-1.64871	-1.63435	-1.5511	-0.670511
ALDH1A1	216	ALDH1A1	0.316969	0.765616	0.812235	-0.128279	0.805369	0.839797	-0.260141	0.630547	0.691584	-0.0172381	0.973922	0.977732	-0.0638572	0.907876	0.929654	-0.512505	0.378447	0.516718	-0.0466192	0.878398	0.914901	-0.495267	0.0869436	0.566317	-0.448647	0.185861	0.731914	0.463308	-0.344047	0.415414	-0.829473	-0.829473	0.961299	-0.0982902	0.14138	0.0502323	-0.829473	0.624702	2.03248	0.750672	0.0502323	-0.800904	-0.450962	-0.829473	-0.530815	-0.293421	0.301457
ALDH1A2	8854	ALDH1A2	0	0.0481066	0.00994915	-0.154234	0.464693	0.548635	-0.144945	0.489103	0.576061	-0.162056	0.445639	0.522947	-0.123898	0.55078	0.636913	-0.172005	0.42265	0.516718	0.0381575	0.457924	0.595314	-0.00994915	0.330565	0.566317	-0.0481066	0.346594	0.731914	-0.172005	-0.172005	-0.172005	-0.172005	-0.172005	-0.172005	-0.172005	-0.172005	-0.172005	-0.172005	-0.172005	-0.172005	0.34401	-0.172005	-0.172005	-0.172005	0.260954	-0.172005	-0.172005	-0.172005
ALDH1A3	220	ALDH1A3	2.20241	1.14062	0.431792	0.968186	3.38406e-06	0.000110276	1.60516	2.89663e-05	0.000738797	0.431792	0.00609311	0.0516195	1.14062	0.0078275	0.0747095	2.20241	0.00100539	0.0185655	0.708833	0.0693491	0.527513	1.77062	0.002217	0.0822264	1.06178	0.0501046	0.731914	2.41954	2.55336	0.933573	0	0.659925	0.765535	0	0	0	3.0072	0.31034	0.545968	0	0	0	0.0976108	0.411426	0.485427	1.26903	1.40054
ALDH1B1	219	ALDH1B1	0.13146	0.379907	0.100166	-1.01314	0.0298979	0.12492	-0.920288	0.0230395	0.118911	-1.09133	0.0288593	0.138062	-0.811592	0.0264354	0.158573	-1.06004	0.0171059	0.116656	0.279741	0.157244	0.527513	0.0312937	0.784503	0.85727	-0.248447	0.247377	0.731914	-0.460316	-0.577967	-0.916492	-1.1915	-0.824128	-0.477803	-1.1915	-1.13492	-1.1915	-1.1915	-0.904618	-1.028	0.378964	-0.311793	-0.0671708	-1.1915	-1.1915	-1.1915	-1.08047	-0.568569
ALDH1L1	10840	ALDH1L1	0	0.277905	0.341892	-0.776784	0.0178542	0.0942396	-0.877523	0.00937684	0.0671023	-0.691952	0.017677	0.104535	-0.755939	0.0159629	0.117294	-1.03384	0.0228793	0.139564	-0.0639868	0.786528	0.845567	-0.341892	0.0231382	0.409206	-0.277905	0.17626	0.731914	-1.03384	-1.03384	-0.611611	-1.03384	-1.03384	-0.590237	-1.03384	-0.782883	-0.883284	-1.03384	-0.268309	-0.758837	0.316653	-0.185847	-0.130806	-1.03384	-1.03384	-1.03384	-0.9912	1.29384
ALDH1L2	160428	ALDH1L2	0	0.0666014	0.0468464	-0.262072	0.0943575	0.239819	-0.267165	0.0853469	0.243142	-0.257782	0.0908273	0.258694	-0.238027	0.0958156	0.312592	-0.304629	0.0784069	0.280075	0.0197551	0.752595	0.821624	-0.0468464	0.151727	0.566317	-0.0666014	0.24326	0.731914	-0.304629	-0.304629	-0.248045	-0.304629	-0.304629	-0.180301	-0.304629	-0.304629	-0.304629	-0.304629	-0.193597	-0.304629	0.16004	-0.154069	-0.00597044	-0.304629	-0.304629	-0.304629	-0.304629	0.280334
ALDH2	217	ALDH2	0.454642	0.899659	0.662178	-3.72888	0.000704001	0.00915526	-3.70566	7.47233e-05	0.00157631	-3.74844	0.00023136	0.00402728	-3.51096	2.58373e-05	0.00197941	-3.95598	1.3079e-05	0.000901879	0.237481	0.392603	0.552796	-0.207536	0.494812	0.642612	-0.445017	0.216904	0.731914	-2.97766	-2.37852	-3.02657	-4.41062	-3.14759	-4.13561	-4.39626	-3.27969	-4.08869	-4.08869	-2.5747	-3.83531	-0.101007	0.440379	-0.339372	-3.76907	-3.71463	-3.76907	-3.96701	-2.2343
ALDH3A2	224	ALDH3A2	0.398557	0.678595	0.333513	-1.67164	0.00316662	0.0294279	-1.55082	0.000979773	0.0123992	-1.77338	0.00147201	0.0180151	-1.4283	0.00112078	0.0195302	-1.70834	0.000534266	0.0119009	0.345082	0.189877	0.527513	0.0650438	0.781292	0.855239	-0.280038	0.360894	0.733235	-1.30781	-0.808237	-1.55108	-2.1069	-1.09254	-1.56093	-2.1069	-1.69547	-2.02283	-1.36705	-1.34987	-1.83189	-0.180896	0.365593	-0.184697	-2.06425	-2.1069	-1.76207	-1.98257	-0.147125
ALDH3B1	221	ALDH3B1	0.0161667	0.0934828	0.0326423	-0.422764	0.179136	0.342006	-0.408099	0.185951	0.372129	-0.435114	0.171849	0.36611	-0.374273	0.206965	0.43964	-0.451589	0.162824	0.411864	0.0608405	0.43277	0.578308	-0.0164756	0.416033	0.590922	-0.0773161	0.318253	0.731914	-0.411172	-0.397367	-0.370145	-0.467756	-0.467756	-0.467756	-0.467756	-0.467756	-0.467756	-0.467756	-0.439187	-0.411172	-0.145828	0.41195	-0.266122	-0.467756	-0.467756	-0.467756	-0.467756	-0.317196
ALDH3B2	222	ALDH3B2	0.0161667	0	0	-0.0156278	0.495054	0.572516	-0.0117882	0.59992	0.665917	-0.0188612	0.42265	0.507652	-0.0188612	0.42265	0.533804	-0.00269445	0.907738	0.928973	0			0.0161667	0.172308	0.566317	0.0161667	0.172308	0.731914	0.0377224	-0.0188612	-0.0188612	-0.0188612	-0.0188612	-0.0188612	-0.0188612	-0.0188612	-0.0188612	-0.0188612	-0.0188612	-0.0188612	0.0377224	-0.0188612	-0.0188612	-0.0188612	-0.0188612	-0.0188612	-0.0188612	-0.0188612
ALDH4A1	8659	ALDH4A1	0.457557	2.54947	2.36624	-4.20626	4.38959e-17	1.0013e-14	-4.60362	1.46588e-09	2.58681e-07	-3.87164	1.11427e-10	1.67246e-08	-3.68841	2.41635e-05	0.00190852	-5.78032	1.05988e-08	7.64075e-06	0.183228	0.737837	0.810263	-1.90868	2.92878e-05	0.00435699	-2.09191	0.00127164	0.731914	-5.06796	-4.55531	-2.70556	-6.23788	-4.41821	-2.27348	-6.10038	-3.466	-5.08084	-5.29678	-1.93629	-4.29302	-0.188033	0.07754	0.110493	-4.49372	-3.35036	-4.78371	-4.48086	-1.72755
ALDH5A1	7915	ALDH5A1	0.0622418	0.664996	0.634076	-3.4667	0.000568126	0.00770898	-3.59307	3.19454e-05	0.000779279	-3.36028	0.000253775	0.00436021	-3.32936	1.16757e-05	0.00129061	-3.93212	0.00268065	0.0359688	0.0309199	0.929622	0.951649	-0.571835	0.000861516	0.042721	-0.602754	0.0897799	0.731914	-3.78023	-3.62699	-2.67821	-3.99436	-3.99436	-2.77403	-3.98	-3.64953	-3.8438	-3.91029	-2.8438	-3.41904	0.332611	0.0888561	-0.421468	-3.57212	-3.99436	-3.83086	-3.83086	-1.68111
ALDH6A1	4329	ALDH6A1	0.100284	0.443288	0.228837	-3.72967	0.00280952	0.0267936	-3.69472	0.000934427	0.011905	-3.75911	0.00190518	0.0218067	-3.54465	0.000111646	0.00450971	-3.88766	0.00418817	0.0488414	0.214451	0.458735	0.595995	-0.128552	0.302709	0.566317	-0.343003	0.22238	0.731914	-3.70106	-3.46187	-3.6776	-3.98794	-3.98794	-3.52327	-3.98794	-3.89033	-3.98794	-3.81162	-3.21395	-3.82444	-0.376769	0.548111	-0.171342	-3.98794	-3.98794	-3.91755	-3.95937	-2.08105
ALDH7A1	501	ALDH7A1	0.211193	0.392956	0.224118	-4.76842	0.000108921	0.00202934	-4.71994	1.00974e-05	0.000302339	-4.80925	1.00667e-05	0.000279025	-4.64042	2.64382e-07	0.000156619	-4.82218	3.67536e-06	0.0004048	0.168838	0.451174	0.590589	-0.012925	0.944765	0.964728	-0.181763	0.445952	0.76263	-4.45806	-4.77034	-4.4011	-5.03337	-4.6438	-4.46777	-5.03337	-5.03337	-5.03337	-5.03337	-4.83174	-5.01902	-0.0964977	0.326642	-0.230144	-5.03337	-5.03337	-4.84434	-5.03337	-3.46777
ALDH8A1	64577	ALDH8A1	0.345634	0.28788	0.216392	0.260623	3.63775e-06	0.000117185	0.313147	0.00230571	0.0247714	0.216392	0.000329119	0.00534315	0.28788	0.045756	0.217153	0.345634	0.0340488	0.174536	0.0714876	0.597316	0.704314	0.129242	0.368887	0.570734	0.0577546	0.747269	0.914428	0	0	0	0	0	0	0.176323	0.687061	0.62293	0.782409	0	0.333424	0	0	0	0.286881	0.641546	0.0976108	0.378512	0.15056
ALDH9A1	223	ALDH9A1	0.885462	1.07819	0.632804	-1.71802	0.0100123	0.0640276	-1.52201	0.00691001	0.0540166	-1.88308	0.0052912	0.0466129	-1.43769	0.00778738	0.0744414	-1.63042	0.00631582	0.0637207	0.445386	0.115872	0.527513	0.252659	0.52141	0.663414	-0.192727	0.649055	0.869691	-1.02019	-0.874335	-1.05121	-2.51588	-1.13183	-1.25887	-2.47324	-1.46625	-2.37838	-0.784698	-0.945418	-2.10445	-0.473237	0.43085	0.0423867	-1.95028	-1.96006	-2.03045	-1.75035	-0.342754
ALDOA	226	ALDOA	5.17964	4.78086	4.14317	2.42079	0.0105804	0.0664655	2.86168	0.00406452	0.0367987	2.04952	0.0112234	0.0785934	2.68721	0.00266538	0.0353688	3.08599	0.00143871	0.0245884	0.637689	0.126069	0.527513	1.03647	0.0262914	0.440202	0.398778	0.401035	0.74703	3.36742	4.1995	2.55078	2.78507	3.45694	2.73112	0.389197	2.0381	1.14514	3.73035	2.46584	2.8118	0.752341	-0.466044	-0.286296	1.37102	1.74227	0.826642	2.44799	3.39948
ALDOC	230	ALDOC	3.26571	2.37467	1.60589	1.52877	0.000514323	0.00709295	2.15773	3.23427e-05	0.000784358	0.999118	0.00818958	0.0635591	1.7679	0.000826182	0.0159189	2.65894	0.000151868	0.00464987	0.768778	0.0709155	0.527513	1.65982	0.00193396	0.0752459	0.89104	0.0806242	0.731914	2.51424	3.46705	1.85004	-0.606771	2.7965	1.42885	-0.0707178	1.68306	0.703569	3.21698	1.45673	1.72379	0.349286	-0.0411735	-0.308112	1.26113	1.52416	0.257168	1.27294	1.89658
ALG1	56052	ALG1	0.0340006	0.131885	0.032335	-0.422245	0.0297659	0.124677	-0.391451	0.0215808	0.114648	-0.448176	0.0281875	0.136394	-0.348626	0.0252798	0.154968	-0.446511	0.0302318	0.164882	0.0995502	0.278906	0.527513	0.00166557	0.951509	0.968032	-0.0978846	0.283298	0.731914	-0.36948	-0.317013	-0.423928	-0.480511	-0.480511	-0.480511	-0.480511	-0.480511	-0.480511	-0.423928	-0.480511	-0.480511	-0.170171	0.0850857	0.0850857	-0.466156	-0.480511	-0.466156	-0.480511	-0.102
ALG11	440138	ALG11	0.123657	0.0846727	0.0332914	-0.15541	0.243354	0.39643	-0.118258	0.346285	0.47932	-0.186696	0.187865	0.379403	-0.135314	0.295002	0.499699	-0.0963296	0.475973	0.557117	0.0513813	0.344599	0.527513	0.0903661	0.308187	0.566317	0.0389847	0.685892	0.886543	0.191439	0.202246	-0.108956	-0.219987	-0.219987	-0.219987	-0.219987	-0.219987	-0.219987	-0.219987	-0.135923	-0.219987	-0.0824835	0.191439	-0.108956	-0.219987	-0.219987	-0.219987	-0.219987	0.0668941
ALG12	79087	ALG12	0	0	0	-0.116946	0.216075	0.373381	-0.116946	0.216075	0.399582	-0.116946	0.216075	0.402512	-0.116946	0.216075	0.4454	-0.116946	0.216075	0.440595	0			0			0			-0.116946	-0.116946	-0.116946	-0.116946	-0.116946	-0.116946	-0.116946	-0.116946	-0.116946	-0.116946	-0.116946	-0.116946	-0.116946	0.109563	0.00738258	-0.116946	-0.116946	-0.116946	-0.116946	-0.116946
ALG13	79868	ALG13	4.582	1.82269	1.35445	-1.97925	0.226516	0.382819	-1.06973	0.486599	0.574009	-2.74516	0.128582	0.313146	-2.27693	0.187357	0.422233	0.482391	0.773208	0.817866	0.468236	0.646595	0.740318	3.22755	0.0240033	0.421184	2.75932	0.068622	0.731914	-3.94905	-3.98858	-4.09961	-4.09961	-4.09961	-4.09961	-3.26774	1.7769	-1.95231	-0.711423	-4.02922	0.0695107	1.69194	0.567712	-2.25965	-1.79218	3.01548	-4.09961	1.16792	1.95002
ALG14	199857	ALG14	0.0177612	0	0.000755542	-0.19809	0.20694	0.365262	-0.194282	0.212293	0.396835	-0.201297	0.202356	0.389614	-0.202053	0.201277	0.434011	-0.184291	0.226684	0.447945	-0.000755542	0.330565	0.527513	0.0170056	0.375583	0.573927	0.0177612	0.355918	0.731914	-0.0777245	-0.202053	-0.202053	-0.202053	-0.202053	-0.202053	-0.202053	-0.202053	-0.202053	-0.202053	-0.202053	-0.187697	-0.202053	0.0367342	0.165318	-0.202053	-0.202053	-0.202053	-0.202053	-0.202053
ALG2	85365	ALG2	0.140065	0.202634	0.031048	-1.17035	0.104762	0.254371	-1.09206	0.11567	0.289056	-1.23627	0.0958857	0.267357	-1.06469	0.117014	0.344916	-1.12726	0.108513	0.334177	0.171586	0.108012	0.527513	0.109017	0.177118	0.566317	-0.0625688	0.602386	0.840909	-0.823715	-0.802654	-1.091	-1.26732	-1.14299	-1.091	-1.26732	-1.26732	-1.26732	-1.04081	-1.26732	-1.22468	-0.0103113	0.721817	-0.711506	-1.26732	-1.26732	-1.26732	-1.26732	-0.980441
ALG3	10195	ALG3	0.165292	0.0216353	0.00150364	0.029915	0.391191	0.508256	0.074962	0.317993	0.467803	-0.00801941	0.489369	0.55677	0.0121122	0.511622	0.603827	0.155769	0.382883	0.516718	0.0201316	0.217777	0.527513	0.163788	0.360008	0.568549	0.143657	0.419476	0.755617	-0.00952305	-0.00952305	0.0190461	-0.00952305	-0.00952305	0.0608663	-0.00952305	-0.00952305	-0.00952305	-0.00952305	-0.00952305	-0.00952305	-0.00952305	0.0190461	-0.00952305	-0.00952305	-0.00952305	-0.00952305	-0.00952305	-0.00952305
ALG5	29880	ALG5	0	0.231321	0.0476889	-1.09467	0.0546361	0.176119	-1.04992	0.052512	0.189528	-1.13235	0.0521176	0.194646	-0.948716	0.0533266	0.234335	-1.18004	0.0498587	0.216054	0.183632	0.196392	0.527513	-0.0476889	0.142621	0.566317	-0.231321	0.10796	0.731914	-1.18004	-1.18004	-1.09597	-1.18004	-1.18004	-0.653968	-1.18004	-1.18004	-1.18004	-1.18004	-1.18004	-1.18004	-0.246464	0.546795	-0.300331	-1.18004	-1.18004	-1.10965	-1.18004	-0.604724
ALG6	29929	ALG6	0.0288048	0.135539	0.0117367	-0.0182735	0.624853	0.681277	0.0235841	0.655394	0.712014	-0.0535219	0.189733	0.381478	0.0702802	0.384262	0.533277	-0.0364538	0.398444	0.516718	0.123802	0.124183	0.527513	0.0170681	0.584834	0.707677	-0.106734	0.196891	0.731914	-0.0652586	0.221623	0.0457727	-0.0652586	-0.0652586	-0.0652586	-0.0652586	-0.0652586	-0.0652586	-0.0652586	-0.0652586	-0.0509034	-0.0509034	0.00513068	0.0457727	-0.0652586	-0.0652586	-0.0652586	-0.0652586	-0.0652586
ALG9	79796	ALG9	0.0346706	0.0775018	0.0241568	-0.83602	0.074444	0.209645	-0.817234	0.0766142	0.229566	-0.851841	0.0719018	0.23073	-0.798495	0.0782775	0.284093	-0.841327	0.0718894	0.268148	0.053345	0.190973	0.527513	0.0105137	0.761468	0.839839	-0.0428313	0.371923	0.734751	-0.847428	-0.712499	-0.819414	-0.875997	-0.875997	-0.751669	-0.875997	-0.875997	-0.875997	-0.875997	-0.833353	-0.875997	-0.443038	0.0500021	0.393036	-0.875997	-0.875997	-0.861642	-0.875997	-0.60099
ALK	238	ALK	0.0609333	0.0440197	0	-0.0309936	0.629363	0.685485	-0.00308019	0.961826	0.967425	-0.0544996	0.42265	0.507652	-0.0104799	0.872606	0.901547	0.00643373	0.928854	0.946121	0.0440197	0.113404	0.527513	0.0609333	0.185967	0.566317	0.0169136	0.730299	0.906964	-0.0544996	-0.0544996	-0.0544996	-0.0544996	-0.0544996	-0.0544996	-0.0544996	-0.0544996	-0.0544996	-0.0544996	-0.0544996	-0.0544996	-0.0544996	-0.0544996	0.108999	-0.0544996	-0.0544996	-0.0544996	0.00208395	-0.0544996
ALKBH7	84266	ALKBH7	0	0	0.00792419	-0.152674	0.25512	0.407573	-0.156976	0.246141	0.426733	-0.149052	0.262827	0.441188	-0.156976	0.246141	0.470724	-0.156976	0.246141	0.46518	-0.00792419	0.330565	0.527513	-0.00792419	0.330565	0.566317	0			-0.156976	-0.156976	-0.156976	-0.156976	-0.156976	-0.156976	-0.156976	-0.156976	-0.156976	-0.156976	-0.156976	-0.156976	-0.0194722	0.176448	-0.156976	-0.156976	-0.156976	-0.156976	-0.156976	-0.156976
ALLC	55821	ALLC	0	0.0108456	0	-0.238033	0.427135	0.527214	-0.234721	0.432535	0.533608	-0.240822	0.42265	0.507652	-0.229976	0.440419	0.54801	-0.240822	0.42265	0.516718	0.0108456	0.346594	0.527513	0			-0.0108456	0.346594	0.731914	-0.240822	-0.240822	-0.240822	-0.240822	-0.240822	-0.240822	-0.240822	-0.240822	-0.240822	-0.240822	-0.240822	-0.240822	-0.240822	0.481644	-0.240822	-0.240822	-0.240822	-0.240822	-0.240822	-0.240822
ALOX12B	242	ALOX12B	0.123771	0.226602	0	0.0460128	0.456995	0.543365	0.144603	0.188504	0.372429	-0.0370104	0.42265	0.507652	0.189592	0.265218	0.485463	0.0867601	0.501662	0.578224	0.226602	0.181929	0.527513	0.123771	0.330141	0.566317	-0.102832	0.604711	0.842928	0.786739	1.22	-0.0370104	-0.0370104	-0.0370104	-0.0370104	-0.0370104	-0.0370104	-0.0370104	-0.0370104	-0.0370104	-0.0370104	0.0740209	-0.0370104	-0.0370104	-0.0370104	-0.0370104	-0.0370104	-0.0370104	-0.0370104
ALOX15	246	ALOX15	0	0	0.0106123	0.00576097	0.324375	0.445375	0			0.0106123	0.330565	0.461179	0			0			-0.0106123	0.330565	0.527513	-0.0106123	0.330565	0.566317	0			0	0	0	0	0	0	0	0.201634	0	0	0	0	0	0	0	0	0	0	0	0
ALOX5	240	ALOX5	0.149594	0.525006	0.30454	-2.25212	0.115397	0.267856	-2.2216	0.114955	0.288303	-2.27782	0.112645	0.291762	-2.05736	0.124557	0.356609	-2.43277	0.10089	0.319942	0.220465	0.460875	0.596678	-0.154946	0.297184	0.566317	-0.375411	0.217274	0.731914	-2.18182	-2.09693	-1.57517	-2.58236	-2.58236	-2.13875	-2.58236	-2.58236	-2.58236	-2.56801	-1.95943	-2.16013	0.71483	0.972228	-1.68706	-2.51197	-2.58236	-2.53972	-2.58236	-1.25467
ALOX5AP	241	ALOX5AP	1.04218	1.51332	0.578084	-0.049684	0.934906	0.948386	0.34612	0.608983	0.673274	-0.382992	0.54515	0.604512	0.552246	0.477645	0.577299	0.0810994	0.913577	0.93323	0.935239	0.124096	0.527513	0.464092	0.41175	0.588758	-0.471147	0.523044	0.804108	1.44492	1.49573	0.569993	-0.961077	-0.961077	1.85245	-0.961077	-0.961077	-0.961077	1.1797	-0.238611	0.774446	-0.961077	0.804458	0.156618	-0.0124757	-0.506901	0.176427	1.28685	0.941962
ALPK2	115701	ALPK2	0	0.00317435	0.00150364	0.00163252	0.160287	0.3239	0.00178557	0.33317	0.467803	0.00150364	0.330565	0.461179	0.00317435	0.346594	0.499699	0			0.00167071	0.643058	0.737024	-0.00150364	0.330565	0.566317	-0.00317435	0.346594	0.731914	0	0	0	0	0	0	0	0	0	0	0	0	0	0	0	0	0	0	0	0
ALS2CL	259173	ALS2CL	0.00609205	0	0	0.00121841	0.324375	0.445375	0.00266527	0.33317	0.467803	0			0			0.00609205	0.355918	0.507445	0			0.00609205	0.355918	0.566317	0.00609205	0.355918	0.731914	0.0426443	0	0	0	0	0	0	0	0	0	0	0	0	0	0	0	0	0	0	0
ALYREF	10189	ALYREF	0.656154	1.29733	0.499283	-3.1607	0.0223468	0.106438	-2.87976	0.0175018	0.100876	-3.39729	0.0178594	0.10487	-2.59924	0.0161009	0.117771	-3.24042	0.0139777	0.104766	0.798044	0.150909	0.527513	0.156871	0.651432	0.758126	-0.641173	0.269557	0.731914	-2.02473	-0.677789	-2.75252	-3.89657	-0.212874	-2.4319	-3.89657	-3.81251	-3.78554	-2.83307	-3.83999	-3.57464	1.09348	-0.287761	-0.805717	-3.89657	-3.89657	-3.42149	-3.60969	-1.20951
AMACR	23600	AMACR	0	0	0	-0.185926	0.213135	0.370136	-0.185926	0.213135	0.397617	-0.185926	0.213135	0.400278	-0.185926	0.213135	0.443752	-0.185926	0.213135	0.438662	0			0			0			-0.185926	-0.185926	-0.185926	-0.185926	-0.185926	-0.185926	-0.185926	-0.185926	-0.185926	-0.185926	-0.185926	-0.185926	-0.185926	0.170218	0.015708	-0.185926	-0.185926	-0.185926	-0.185926	-0.185926
AMBP	259	AMBP	0.620607	0.394087	0.0771949	0.085638	0.542156	0.610676	0.311464	0.118076	0.292685	-0.104531	0.424374	0.508495	0.212361	0.259974	0.481735	0.438881	0.221086	0.44547	0.316892	0.0624016	0.527513	0.543412	0.132186	0.566317	0.22652	0.525495	0.805668	0.846843	0.583809	0.37409	-0.181726	0.019908	-0.181726	-0.181726	-0.181726	-0.181726	1.78913	-0.181726	-0.181726	0.174418	-0.181726	0.00730795	-0.181726	0.313969	0.478199	0.803775	0.0692357
AMER1	139285	AMER1	0.0235593	0	0.00299998	0.00634042	0.162692	0.325201	0.0103072	0.289799	0.466581	0.00299998	0.213851	0.400278	0			0.0235593	0.310295	0.507445	-0.00299998	0.213851	0.527513	0.0205593	0.372756	0.572722	0.0235593	0.310295	0.731914	0.0143553	0	0	0	0	0	0	0	0	0	0.0143553	0	0	0	0	0	0	0	0	0
AMFR	267	AMFR	0.0158616	0	0.000755542	-0.0928716	0.407881	0.524694	-0.0895147	0.422119	0.526029	-0.0956986	0.396354	0.507652	-0.0964541	0.393338	0.533804	-0.0805925	0.463414	0.546353	-0.000755542	0.330565	0.527513	0.0151061	0.37803	0.57528	0.0158616	0.355918	0.731914	-0.0964541	-0.0964541	-0.0964541	-0.0964541	-0.0964541	-0.0964541	-0.0964541	-0.0964541	-0.0964541	-0.0964541	-0.0820988	-0.0964541	-0.0964541	0.178553	-0.0820988	-0.0964541	-0.0964541	-0.0964541	-0.0964541	-0.0964541
AMMECR1	9949	AMMECR1	0.0120092	0	0	0.00240184	0.324375	0.445375	0.00525402	0.33317	0.467803	0			0			0.0120092	0.355918	0.507445	0			0.0120092	0.355918	0.566317	0.0120092	0.355918	0.731914	0	0	0	0	0	0	0	0	0	0	0	0	0	0	0	0	0	0	0	0
AMOT	154796	AMOT	0.0141754	0.0156275	0.00734739	0.0108422	0.0220999	0.105899	0.0149922	0.0484652	0.182362	0.00734739	0.232961	0.415984	0.0156275	0.178168	0.417025	0.0141754	0.177319	0.4201	0.00828014	0.507143	0.634131	0.00682802	0.547842	0.681858	-0.00145212	0.919296	0.975885	0.0565835	0.0840643	0	0	0	0	0	0	0	0	0	0.0285692	0	0	0	0	0	0	0	0
AMOTL1	154810	AMOTL1	2.70846	0.0825578	0.00297808	0.559753	0.0427963	0.15403	1.2266	0.0395543	0.161799	-0.00180702	0.765413	0.796554	0.0777727	0.16444	0.406385	2.70367	0.0380184	0.185873	0.0795797	0.155369	0.527513	2.70548	0.0379286	0.532896	2.6259	0.042104	0.731914	0.0237841	0.0378592	0.0517984	-0.0047851	-0.0047851	-0.0047851	-0.0047851	-0.0047851	-0.0047851	-0.0047851	-0.0047851	-0.0047851	0.0095702	-0.0047851	-0.0047851	-0.0047851	0.20934	-0.0047851	0.438822	-0.0047851
AMOTL2	51421	AMOTL2	0.0689636	0.0445042	0.000755542	-0.0201877	0.711471	0.759718	0.00937068	0.879055	0.900967	-0.045079	0.429051	0.511173	-0.00133029	0.984043	0.988946	0.0231291	0.777402	0.820597	0.0437487	0.354437	0.532506	0.068208	0.329826	0.566317	0.0244594	0.760264	0.920259	-0.0172654	0.354703	-0.0458345	-0.0458345	-0.0458345	-0.0458345	-0.0458345	-0.0458345	-0.0458345	-0.0458345	-0.0458345	-0.0458345	-0.0458345	0.091669	-0.0458345	-0.0458345	-0.0458345	-0.0458345	-0.0458345	-0.0458345
AMPD2	271	AMPD2	0.0120092	0.0318757	0.00593552	0.00903548	0.372612	0.491459	0.018399	0.345788	0.478792	0.00115042	0.86582	0.88484	0.0270906	0.424066	0.535089	0.00722408	0.592593	0.658529	0.0259402	0.442718	0.585535	0.00607366	0.648555	0.755735	-0.0198665	0.572457	0.833672	-0.0047851	-0.0047851	-0.0047851	-0.0047851	-0.0047851	-0.0047851	-0.0047851	-0.0047851	-0.0047851	-0.0047851	-0.0047851	0.0095702	-0.0047851	0.0095702	-0.0047851	-0.0047851	-0.0047851	-0.0047851	-0.0047851	0.0792792
AMPD3	272	AMPD3	0.801511	0.293692	0.13173	0.29781	0.000864625	0.010811	0.50634	0.00542615	0.0451635	0.122207	0.0174346	0.103734	0.284169	0.104877	0.32719	0.791988	0.0264664	0.152306	0.161962	0.342205	0.527513	0.669781	0.0483769	0.566317	0.507819	0.135483	0.731914	0.659504	0.613407	0.153976	-0.00952305	-0.00952305	0.141037	-0.00952305	-0.00952305	0.0190461	1.92782	0.114805	0.455145	0.0190461	-0.00952305	-0.00952305	0.192111	-0.00952305	0.12798	0.0331213	0.565789
AMPH	273	AMPH	0.423353	0	0	0.0846707	0.324375	0.445375	0.185217	0.33317	0.467803	0			0			0.423353	0.355918	0.507445	0			0.423353	0.355918	0.566317	0.423353	0.355918	0.731914	0	0	0	0	0	0	0	0	0	2.96347	0	0	0	0	0	0	0	0	0	0
AMT	275	AMT	0	0.0539363	0.0887927	-0.493594	0.0577606	0.181092	-0.525326	0.0585077	0.199368	-0.466872	0.0503554	0.191131	-0.501729	0.0541995	0.236496	-0.555665	0.0582599	0.236527	-0.0348564	0.739951	0.811559	-0.0887927	0.330565	0.566317	-0.0539363	0.346594	0.731914	-0.555665	-0.555665	1.1314	-0.555665	-0.555665	-0.555665	-0.555665	-0.555665	-0.555665	-0.555665	-0.555665	-0.555665	-0.280658	0.140329	0.140329	-0.555665	-0.555665	-0.555665	-0.555665	-0.555665
ANAPC1	64682	ANAPC1	0.203376	0.00317435	0	0.0177065	0.66787	0.719441	0.0669776	0.4556	0.5494	-0.023785	0.127744	0.312486	-0.0206106	0.149285	0.386903	0.179591	0.401166	0.516718	0.00317435	0.346594	0.527513	0.203376	0.345438	0.566317	0.200202	0.352495	0.731914	0.00478418	0.00478418	-0.023785	-0.023785	-0.023785	-0.023785	-0.023785	-0.023785	-0.023785	-0.023785	-0.023785	-0.023785	-0.00942968	0.0188594	-0.00942968	-0.023785	-0.023785	-0.023785	-0.023785	-0.023785
ANAPC16	119504	ANAPC16	0.0956271	0.0734264	0.0198048	-0.0288778	0.649162	0.703238	0.00550376	0.940842	0.9507	-0.0578307	0.382388	0.507652	-0.00420906	0.962563	0.972081	0.0179917	0.844933	0.877313	0.0536216	0.472218	0.606818	0.0758223	0.339446	0.566317	0.0222007	0.828416	0.944598	0.428255	0.554633	0.0598681	-0.0776354	-0.0776354	-0.0776354	-0.0776354	-0.0776354	-0.0776354	-0.0776354	-0.0776354	-0.0776354	0.0986873	-0.0210519	-0.0776354	-0.0776354	-0.0776354	-0.0776354	-0.0776354	-0.0776354
ANAPC2	29882	ANAPC2	0.00609205	0	0	-0.0176428	0.448425	0.536914	-0.0161959	0.481733	0.569867	-0.0188612	0.42265	0.507652	-0.0188612	0.42265	0.533804	-0.0127691	0.574975	0.643277	0			0.00609205	0.355918	0.566317	0.00609205	0.355918	0.731914	-0.0188612	-0.0188612	-0.0188612	-0.0188612	-0.0188612	-0.0188612	-0.0188612	-0.0188612	-0.0188612	-0.0188612	-0.0188612	-0.0188612	-0.0188612	-0.0188612	0.0377224	-0.0188612	-0.0188612	-0.0188612	-0.0188612	-0.0188612
ANAPC5	51433	ANAPC5	0.0101734	0.00317435	0.0505064	0.0254836	0.203984	0.363051	0.00145132	0.816344	0.850705	0.0457213	0.209142	0.395937	-0.00161075	0.793145	0.836921	0.00538826	0.533605	0.60597	-0.0473321	0.192281	0.527513	-0.0403331	0.26935	0.566317	0.00699901	0.373257	0.736249	0.0378592	-0.0047851	-0.0047851	-0.0047851	-0.0047851	-0.0047851	-0.0047851	-0.0047851	-0.0047851	-0.0047851	0.51123	-0.0047851	-0.0047851	0.0095702	-0.0047851	-0.0047851	-0.0047851	-0.0047851	-0.0047851	0.438822
ANAPC7	51434	ANAPC7	0.0100556	0.5033	0	0.131431	0.297022	0.444401	0.287506	0.305283	0.467803	0			0.5033	0.325813	0.499699	0.0100556	0.355918	0.507445	0.5033	0.325813	0.527513	0.0100556	0.355918	0.566317	-0.493245	0.335063	0.731914	0	0.124328	0	0	4.34837	0	0	0	0	0	0	0	0	0	0	0	0	0	0	0
ANK1	286	ANK1	1.06257	1.83496	1.82155	1.50214	1.82016e-06	6.5094e-05	1.32598	0.000331842	0.00517349	1.65049	1.03973e-05	0.00028719	1.6639	0.00142147	0.0230289	0.891513	0.0637033	0.248728	0.0134098	0.975781	0.982946	-0.758976	0.127943	0.566317	-0.772386	0.164779	0.731914	2.07078	0.542639	2.40909	-0.171057	0.207455	3.52938	2.15663	2.25386	1.36996	2.11878	2.61554	3.42469	-0.0869929	0.229481	-0.142488	2.04927	1.59023	1.62803	2.03996	1.64861
ANK3	288	ANK3	0.0472102	0.199966	0.156181	-0.625845	0.00212635	0.0213394	-0.638356	0.000484453	0.0069637	-0.61531	0.00074284	0.0104589	-0.571526	0.000334023	0.00855522	-0.724281	0.00227733	0.0320199	0.0437847	0.617051	0.720883	-0.108971	0.0409184	0.556358	-0.152755	0.0799574	0.731914	-0.607992	-0.496484	-0.728847	-0.771491	-0.714908	-0.255476	-0.472833	-0.620931	-0.771491	-0.728847	-0.381924	-0.569857	0.0684684	0.0522582	-0.120727	-0.701102	-0.771491	-0.66046	-0.67388	-0.317315
ANKEF1	63926	ANKEF1	0.186359	0.0352946	0.0187444	-0.0106883	0.89796	0.917974	0.0341739	0.754188	0.797049	-0.0484669	0.550302	0.608768	-0.0319167	0.695606	0.756253	0.119147	0.565777	0.634599	0.0165502	0.649489	0.742567	0.167614	0.404649	0.584889	0.151064	0.452686	0.766147	-0.0672113	-0.0672113	-0.0672113	-0.0672113	0.207796	-0.0672113	-0.0672113	-0.0672113	-0.0672113	-0.0672113	-0.0672113	-0.0672113	-0.0672113	-0.0672113	0.134423	-0.0672113	-0.0672113	-0.0672113	-0.0672113	-0.0672113
ANKFY1	51479	ANKFY1	0.118051	0.200482	0.129587	-0.374061	0.411121	0.524737	-0.355153	0.431159	0.532544	-0.389984	0.395491	0.507652	-0.319089	0.472987	0.573012	-0.40152	0.383799	0.516718	0.0708946	0.501491	0.629076	-0.0115367	0.912353	0.943049	-0.0824313	0.364776	0.733682	-0.209231	-0.26861	-0.491002	-0.519571	-0.519571	-0.449182	-0.519571	-0.519571	-0.174743	-0.382068	-0.449182	-0.435507	-0.382068	0.725316	-0.343248	-0.519571	-0.519571	-0.519571	-0.209231	1.02145
ANKHD1	54882	ANKHD1	0.0101734	0.00947712	0.00226663	-0.128902	0.331713	0.453019	-0.124823	0.343636	0.477487	-0.132338	0.32204	0.461179	-0.125127	0.342679	0.499699	-0.124431	0.344754	0.507445	0.0072105	0.287626	0.527513	0.00790673	0.290012	0.566317	0.000696232	0.940732	0.982995	-0.09196	-0.0780208	-0.120249	-0.134604	-0.120249	-0.134604	-0.134604	-0.134604	-0.134604	-0.134604	-0.134604	-0.134604	-0.064215	0.198819	-0.134604	-0.134604	-0.134604	-0.134604	-0.134604	-0.120249
ANKHD1-EIF4EBP3	404734	ANKHD1-EIF4EBP3	0.00410151	0.00794373	0.000755542	-0.00624992	0.580157	0.643687	-0.00326029	0.768819	0.80897	-0.00876751	0.454582	0.529248	-0.00157932	0.88957	0.915323	-0.00542154	0.631665	0.693877	0.00718819	0.128332	0.527513	0.00334597	0.263638	0.566317	-0.00384222	0.452999	0.766147	0.00483224	0.0190461	-0.00952305	-0.00952305	-0.00952305	-0.00952305	-0.00952305	-0.00952305	-0.00952305	-0.00952305	-0.00952305	-0.00952305	0.0190461	-0.00952305	-0.00952305	-0.00952305	-0.00952305	-0.00952305	-0.00952305	-0.00952305
ANKIB1	54467	ANKIB1	0	0	0.00150364	-0.0182298	0.194876	0.35482	-0.0190461	0.183503	0.369951	-0.0175425	0.204339	0.390842	-0.0190461	0.183503	0.419814	-0.0190461	0.183503	0.420699	-0.00150364	0.330565	0.527513	-0.00150364	0.330565	0.566317	0			-0.0190461	-0.0190461	-0.0190461	-0.0190461	-0.0190461	-0.0190461	-0.0190461	-0.0190461	-0.0190461	-0.0190461	-0.0190461	-0.0190461	0.00952305	-0.0190461	0.00952305	-0.0190461	-0.0190461	0.00952305	-0.0190461	-0.0190461
ANKK1	255239	ANKK1	0.568222	0.39145	0.56718	0.5222	8.42968e-06	0.000236367	0.468787	0.002093	0.0229015	0.56718	0.00153618	0.0186002	0.39145	0.0454736	0.216322	0.568222	0.031441	0.168351	-0.17573	0.443034	0.585541	0.00104169	0.996789	0.997967	0.176772	0.51246	0.796341	0.970854	0	0.0285692	0	0.454176	1.3505	0.0840643	0.0703893	0	0	0.124328	1.46989	0	0	0	0.321928	0	0.137504	0.137504	0.298658
ANKLE2	23141	ANKLE2	0.0139444	0.0108456	0.013964	-0.0326763	0.551507	0.61865	-0.0336332	0.541184	0.616059	-0.0318705	0.56381	0.62155	-0.0349889	0.527976	0.618066	-0.0318901	0.56436	0.633368	-0.0031184	0.856566	0.898624	-1.96461e-05	0.999195	0.999327	0.00309876	0.863651	0.956967	-0.0458345	-0.0458345	-0.0458345	-0.0458345	0.0517763	-0.0458345	-0.0458345	-0.0458345	-0.0458345	-0.0458345	-0.0458345	-0.0458345	-0.0458345	0.091669	-0.0458345	-0.0458345	-0.0458345	-0.0458345	-0.0458345	-0.0314792
ANKMY2	57037	ANKMY2	0	0.0239988	0.0137806	0.013652	0.0812693	0.22162	0.0134993	0.299982	0.467803	0.0137806	0.163392	0.358147	0.0239988	0.312429	0.499699	0			0.0102182	0.680938	0.766834	-0.0137806	0.163392	0.566317	-0.0239988	0.312429	0.731914	0	0	0	0	0	0	0	0	0	0	0	0	0	0	0	0	0	0	0	0.137504
ANKRD11	29123	ANKRD11	0	0.00473826	0	-0.0224279	0.317275	0.445375	-0.020981	0.341585	0.475623	-0.0236463	0.298402	0.461179	-0.018908	0.38227	0.531529	-0.0236463	0.298402	0.507445	0.00473826	0.346594	0.527513	0			-0.00473826	0.346594	0.731914	-0.0236463	-0.0236463	-0.0236463	-0.0236463	-0.0236463	-0.0236463	-0.0236463	-0.0236463	-0.0236463	-0.0236463	-0.0236463	-0.0236463	-0.0236463	0.0329373	-0.00929098	-0.0236463	-0.0236463	-0.0236463	-0.0236463	-0.0236463
ANKRD12	23253	ANKRD12	0	0	0.069975	0.0379864	0.30863	0.445375	0			0.069975	0.314613	0.461179	0			0			-0.069975	0.314613	0.527513	-0.069975	0.314613	0.566317	0			0	0	0	0	0	0	0	0	0	0	0	1.28688	0	0	0	0	0	0	0	0
ANKRD13A	88455	ANKRD13A	0.0871619	0.0380788	0.00150364	0.0280403	0.0898787	0.232863	0.0595527	0.0999923	0.266496	0.00150364	0.330565	0.461179	0.0380788	0.130749	0.364382	0.0871619	0.284056	0.499571	0.0365752	0.14495	0.527513	0.0856582	0.291711	0.566317	0.049083	0.546195	0.81844	0.0840643	0.111031	0	0	0	0	0	0	0	0	0	0	0	0	0	0	0	0	0	0
ANKRD13C	81573	ANKRD13C	0	0.0152782	0	-0.0149325	0.513606	0.588892	-0.0102672	0.655441	0.712014	-0.0188612	0.42265	0.507652	-0.00358301	0.888468	0.914423	-0.0188612	0.42265	0.516718	0.0152782	0.346594	0.527513	0			-0.0152782	0.346594	0.731914	-0.0188612	-0.0188612	-0.0188612	-0.0188612	-0.0188612	-0.0188612	-0.0188612	-0.0188612	-0.0188612	-0.0188612	-0.0188612	-0.0188612	-0.0188612	-0.0188612	0.0377224	-0.0188612	-0.0188612	-0.0188612	-0.0188612	-0.0188612
ANKRD13D	338692	ANKRD13D	0	0.00317435	0.00150364	0.00163252	0.160287	0.3239	0.00178557	0.33317	0.467803	0.00150364	0.330565	0.461179	0.00317435	0.346594	0.499699	0			0.00167071	0.643058	0.737024	-0.00150364	0.330565	0.566317	-0.00317435	0.346594	0.731914	0	0	0	0	0	0	0	0	0	0	0	0	0	0	0	0	0	0	0	0
ANKRD16	54522	ANKRD16	0	0.0123368	0	-1.62649	0.4234	0.524947	-1.62272	0.424292	0.527361	-1.62966	0.42265	0.507652	-1.61733	0.425575	0.536539	-1.62966	0.42265	0.516718	0.0123368	0.346594	0.527513	0			-0.0123368	0.346594	0.731914	-1.62966	-1.62966	-1.62966	-1.62966	-1.62966	-1.62966	-1.62966	-1.62966	-1.62966	-1.62966	-1.62966	-1.62966	-1.62966	3.25932	-1.62966	-1.62966	-1.62966	-1.62966	-1.62966	-1.62966
ANKRD17	26057	ANKRD17	0.00410151	0.0126204	0	0.00406554	0.0568373	0.179757	0.00889336	0.0547316	0.193387	0			0.0126204	0.12026	0.349297	0.00410151	0.172308	0.419649	0.0126204	0.12026	0.527513	0.00410151	0.172308	0.566317	-0.00851884	0.295924	0.731914	0.0143553	0.0426443	0	0	0.0143553	0	0	0	0	0	0	0	0	0	0	0	0	0	0	0
ANKRD18A	253650	ANKRD18A	0.180854	0.0369555	0.00225918	0.0468999	0.0944154	0.239819	0.0999109	0.104136	0.271874	0.00225918	0.186469	0.378658	0.0369555	0.0877578	0.29841	0.180854	0.208756	0.434913	0.0346963	0.105917	0.527513	0.178594	0.213785	0.566317	0.143898	0.308477	0.731914	0.0565835	0.111031	0.0143553	0	0.0840643	0	0	0	0	0.298658	0	0	0	0	0	0	0	0	0.137504	0
ANKRD20A1	84210	ANKRD20A1	0.0344091	0.00636442	0.00446024	-0.0355938	0.39727	0.514328	-0.0278995	0.500549	0.584891	-0.0420732	0.33326	0.463768	-0.0401691	0.350688	0.504478	-0.0121244	0.802214	0.841587	0.00190417	0.712089	0.789751	0.0299489	0.388649	0.578967	0.0280447	0.417441	0.755575	-0.0321782	-0.0465335	-0.0465335	-0.0465335	-0.0465335	-0.0465335	-0.0465335	-0.0465335	-0.0179643	0.179975	0.0238558	-0.0465335	0.0644978	-0.0179643	-0.0465335	-0.0465335	-0.0465335	-0.0321782	-0.0465335	-0.0465335
ANKRD20A2	441430	ANKRD20A2	0.03264	0.00636442	0.00446024	-0.0314741	0.391249	0.508256	-0.0242	0.504372	0.586898	-0.0375997	0.323359	0.461179	-0.0356956	0.342827	0.499699	-0.00941997	0.829404	0.864272	0.00190417	0.712089	0.789751	0.0281798	0.390807	0.579678	0.0262756	0.421421	0.755747	-0.0277047	-0.04206	-0.04206	-0.04206	-0.04206	-0.04206	-0.04206	-0.04206	-0.0134908	0.172065	0.0283293	-0.04206	0.0555508	-0.0134908	-0.04206	-0.04206	-0.04206	-0.0277047	-0.04206	-0.04206
ANKRD20A3	441425	ANKRD20A3	0.03264	0.00636442	0.00446024	0.00106279	0.930448	0.945572	0.00833694	0.619186	0.681738	-0.00506281	0.658687	0.703714	-0.00315864	0.778942	0.827344	0.023117	0.490406	0.569304	0.00190417	0.712089	0.789751	0.0281798	0.390807	0.579678	0.0262756	0.421421	0.755747	0.00483224	-0.00952305	-0.00952305	-0.00952305	-0.00952305	-0.00952305	-0.00952305	-0.00952305	0.0190461	0.204602	0.0608663	-0.00952305	-0.00952305	0.0190461	-0.00952305	-0.00952305	-0.00952305	0.00483224	-0.00952305	-0.00952305
ANKRD20A4	728747	ANKRD20A4	0.0308556	0.00636442	0.00373362	-0.0274875	0.462966	0.547489	-0.0202427	0.585881	0.654434	-0.0335884	0.384673	0.507652	-0.0309576	0.416168	0.533804	-0.00646644	0.882227	0.907401	0.00263079	0.574063	0.685056	0.027122	0.380288	0.57528	0.0244912	0.425988	0.757183	-0.0229667	-0.037322	-0.037322	-0.037322	-0.037322	-0.037322	-0.037322	-0.037322	-0.00875288	0.164312	0.0192615	-0.037322	0.0602888	-0.0229667	-0.037322	-0.037322	-0.037322	-0.0229667	-0.037322	-0.037322
ANKRD22	118932	ANKRD22	0.854812	0.872142	0.314323	-0.159209	0.357737	0.478538	0.139491	0.541468	0.616294	-0.410746	0.03805	0.162904	0.147073	0.578576	0.660341	0.129743	0.731385	0.780776	0.557819	0.0498642	0.527513	0.540489	0.17844	0.566317	-0.0173302	0.967372	0.990848	0.138869	0.979802	-0.0290759	-0.72507	0.324561	0.718537	-0.72507	-0.72507	-0.72507	-0.368926	-0.498561	-0.219179	0.0233916	0.185663	-0.209055	-0.72507	-0.72507	-0.536036	-0.313643	0.399258
ANKRD23	200539	ANKRD23	0.00205076	0.00782104	0.0503188	0.0297372	0.284056	0.433063	0.00529654	0.250501	0.429902	0.0503188	0.330565	0.461179	0.00782104	0.346594	0.499699	0.00205076	0.355918	0.507445	-0.0424977	0.41442	0.565811	-0.048268	0.350493	0.566317	-0.00577028	0.493368	0.786908	0	0	0	0	0	0	0	0	0.0703893	0	0	0	0	0	0	0	0	0	0	0.956057
ANKRD24	170961	ANKRD24	0.0196434	0.0481066	0.00150364	-0.0252091	0.376722	0.494542	-0.00667035	0.853336	0.879967	-0.0408206	0.197947	0.386707	0.00578232	0.914826	0.935583	-0.0226809	0.468882	0.550524	0.046603	0.361213	0.535283	0.0181397	0.392297	0.579983	-0.0284632	0.595305	0.837174	-0.0423243	-0.0423243	-0.0423243	-0.0423243	-0.0423243	-0.0423243	-0.0423243	-0.0423243	0.390635	-0.0423243	-0.0423243	-0.0423243	0.028065	-0.0423243	0.0142592	-0.0423243	-0.0423243	-0.0423243	-0.0423243	-0.0137551
ANKRD27	84079	ANKRD27	0	0.0141697	0.000755542	0.0040538	0.0851175	0.226058	0.00797048	0.118816	0.294	0.000755542	0.330565	0.461179	0.0141697	0.120217	0.349297	0			0.0134142	0.139143	0.527513	-0.000755542	0.330565	0.566317	-0.0141697	0.120217	0.731914	0	0	0	0	0	0	0	0	0	0	0	0	0	0	0	0	0.0703893	0	0	0.0143553
ANKRD28	23243	ANKRD28	0.00609205	0.0156275	0	0.00523692	0.0958924	0.24188	0.0114558	0.096043	0.260236	0			0.0156275	0.178168	0.417025	0.00609205	0.355918	0.507445	0.0156275	0.178168	0.527513	0.00609205	0.355918	0.566317	-0.00953548	0.449697	0.764265	0	0	0	0	0	0	0	0	0	0	0	0	0	0	0	0	0	0	0	0
ANKRD30A	91074	ANKRD30A	0	0.00476938	0.0270524	-0.0264123	0.356548	0.477206	-0.0396415	0.206152	0.391174	-0.0152719	0.643794	0.690948	-0.0375549	0.221113	0.45072	-0.0423243	0.188287	0.421242	-0.022283	0.358612	0.535104	-0.0270524	0.263462	0.566317	-0.00476938	0.194686	0.731914	-0.0423243	-0.027969	-0.0423243	-0.0423243	-0.0423243	-0.0423243	-0.0423243	-0.0423243	-0.0423243	-0.0423243	0.028065	0.401282	0.0142592	-0.0423243	0.028065	-0.0423243	-0.0423243	-0.0423243	-0.0137551	-0.0423243
ANKRD30B	374860	ANKRD30B	0	0.0233219	0	0.00599705	0.122263	0.276675	0.0131186	0.123906	0.300706	0			0.0233219	0.125763	0.357776	0			0.0233219	0.125763	0.527513	0			-0.0233219	0.125763	0.731914	0	0.0143553	0	0	0.124328	0	0	0	0	0	0	0	0	0	0	0	0	0	0.0426443	0
ANKRD35	148741	ANKRD35	0.0722701	0.0186667	0.0402913	0.00831993	0.826516	0.857293	0.00931167	0.825174	0.857535	0.00748478	0.878119	0.895683	-0.0141398	0.657488	0.723981	0.0394636	0.622538	0.685518	-0.0216246	0.613657	0.71849	0.0319788	0.707243	0.797312	0.0536035	0.490944	0.7862	-0.0328065	-0.0328065	-0.0328065	-0.0328065	-0.0328065	-0.0328065	-0.0328065	-0.0328065	-0.0328065	0.473084	-0.0328065	-0.0328065	-0.0184512	0.0512577	-0.0328065	-0.0328065	-0.0328065	-0.0328065	-0.0328065	-0.0328065
ANKRD44	91526	ANKRD44	0.00408131	0.0471523	0.00804723	0.0173096	0.124333	0.279906	0.0283087	0.233835	0.416544	0.00804723	0.240677	0.421786	0.0471523	0.275741	0.49406	0.00408131	0.355918	0.507445	0.0391051	0.36504	0.537795	-0.00396592	0.615225	0.730931	-0.043071	0.318155	0.731914	0	0	0	0	0	0	0	0	0	0	0	0.0285692	0	0	0	0	0	0	0.0426443	0
ANKRD55	79722	ANKRD55	0	0.0181665	0	-0.0830067	0.44377	0.534153	-0.0774595	0.470629	0.56043	-0.0876781	0.42265	0.507652	-0.0695116	0.513084	0.604933	-0.0876781	0.42265	0.516718	0.0181665	0.346594	0.527513	0			-0.0181665	0.346594	0.731914	-0.0876781	-0.0876781	-0.0876781	-0.0876781	-0.0876781	-0.0876781	-0.0876781	-0.0876781	-0.0876781	-0.0876781	-0.0876781	-0.0876781	-0.0876781	-0.0876781	0.175356	-0.0876781	-0.0876781	-0.0876781	-0.0876781	-0.0876781
ANKRD65	441869	ANKRD65	0	0	0.00513741	-0.0992954	6.52333e-05	0.00132031	-0.102084	0.00191483	0.0213175	-0.0969469	1.75466e-07	9.43131e-06	-0.102084	0.00191483	0.0285349	-0.102084	0.00191483	0.0285586	-0.00513741	0.330565	0.527513	-0.00513741	0.330565	0.566317	0			-0.102084	-0.102084	-0.102084	-0.102084	-0.102084	-0.102084	-0.102084	-0.102084	-0.102084	-0.102084	-0.102084	-0.00447351	-0.00447351	0.00894701	-0.00447351	-0.102084	-0.102084	-0.102084	-0.102084	-0.102084
ANKS1A	23294	ANKS1A	0.0100556	0.0259247	0.00517998	-0.130014	0.368653	0.488068	-0.122521	0.391344	0.520496	-0.136323	0.350751	0.47977	-0.115578	0.414183	0.533804	-0.131448	0.364426	0.513942	0.0207447	0.324645	0.527513	0.00487564	0.668559	0.771728	-0.0158691	0.481711	0.78213	-0.0711138	-0.0988588	-0.141503	-0.141503	-0.141503	-0.141503	-0.141503	-0.141503	-0.141503	-0.141503	-0.141503	-0.0574389	-0.112934	-0.112934	0.225868	-0.141503	-0.141503	-0.141503	-0.127148	-0.141503
ANKS1B	56899	ANKS1B	0.20003	0.0968715	0.0109023	0.0660491	0.148462	0.311028	0.137218	0.170588	0.357739	0.00611718	0.53249	0.593688	0.0920864	0.37006	0.521237	0.195245	0.335327	0.507445	0.0859692	0.402011	0.557497	0.189128	0.34972	0.566317	0.103158	0.634902	0.861189	0.0792792	-0.0047851	-0.0047851	-0.0047851	-0.0047851	-0.0047851	-0.0047851	-0.0047851	-0.0047851	-0.0047851	-0.0047851	0.0517984	-0.0047851	0.0095702	-0.0047851	-0.0047851	-0.0047851	-0.0047851	0.867059	-0.0047851
ANKS6	203286	ANKS6	0	0	0.00442443	-0.0164593	0.475425	0.55684	-0.0188612	0.42265	0.526029	-0.0144367	0.526895	0.588687	-0.0188612	0.42265	0.533804	-0.0188612	0.42265	0.516718	-0.00442443	0.330565	0.527513	-0.00442443	0.330565	0.566317	0			-0.0188612	-0.0188612	-0.0188612	-0.0188612	-0.0188612	-0.0188612	-0.0188612	-0.0188612	-0.0188612	-0.0188612	-0.0188612	-0.0188612	-0.0188612	0.0377224	-0.0188612	-0.0188612	-0.0188612	0.0652031	-0.0188612	-0.0188612
ANKZF1	55139	ANKZF1	0.0379024	0.0214671	0	-0.00576058	0.798876	0.833851	0.00979638	0.716639	0.765264	-0.0188612	0.42265	0.507652	0.00260594	0.921461	0.940343	0.0190412	0.648932	0.707851	0.0214671	0.237337	0.527513	0.0379024	0.327574	0.566317	0.0164353	0.686274	0.886564	-0.0188612	0.131699	-0.0188612	-0.0188612	-0.0188612	-0.0188612	-0.0188612	-0.0188612	-0.0188612	-0.0188612	-0.0188612	-0.0188612	-0.0188612	-0.0188612	0.0377224	-0.0188612	-0.0188612	-0.0188612	-0.0188612	-0.0188612
ANO10	55129	ANO10	0.0196434	0.0570882	0.00887103	-0.206648	0.123203	0.27803	-0.189366	0.135694	0.316693	-0.221202	0.111612	0.290451	-0.172984	0.151061	0.389339	-0.210429	0.114652	0.345045	0.0482172	0.242232	0.527513	0.0107723	0.614941	0.730839	-0.0374449	0.397792	0.746659	-0.230073	-0.230073	-0.230073	-0.230073	-0.230073	-0.230073	-0.230073	-0.230073	-0.230073	-0.230073	-0.230073	-0.173489	-0.105744	0.159494	-0.0537498	-0.230073	-0.230073	-0.230073	-0.230073	-0.215717
ANO6	196527	ANO6	0.0200364	0.0436519	0.0153169	-0.198306	0.134186	0.292266	-0.188533	0.140496	0.323598	-0.206536	0.125973	0.309868	-0.178201	0.146399	0.383738	-0.201817	0.128625	0.363304	0.028335	0.457397	0.594951	0.00471955	0.785818	0.858089	-0.0236154	0.548677	0.820556	-0.124243	-0.16527	-0.16527	-0.221853	-0.221853	-0.221853	-0.221853	-0.221853	-0.221853	-0.221853	-0.221853	-0.207498	-0.00772857	0.145518	-0.137789	-0.221853	-0.221853	-0.221853	-0.221853	-0.16527
ANO7	50636	ANO7	0.543144	0.238902	0.310488	-0.0584786	0.769125	0.809	-0.0250821	0.915822	0.930975	-0.0866019	0.676754	0.718289	-0.158188	0.468754	0.569908	0.146054	0.714414	0.765996	-0.0715861	0.673447	0.760046	0.232656	0.546858	0.681372	0.304242	0.438486	0.75817	-0.39709	-0.39709	-0.220767	-0.39709	0.62439	-0.39709	-0.39709	-0.39709	-0.326701	-0.39709	-0.39709	-0.326701	-0.158303	0.316606	-0.158303	0.707247	-0.39709	0.638534	-0.39709	-0.286059
ANP32A	8125	ANP32A	1.71832	1.50291	0.680588	-1.2488	0.260612	0.412986	-0.751241	0.46243	0.553928	-1.6678	0.168683	0.362865	-0.845485	0.433466	0.542538	-0.63007	0.54462	0.615833	0.82232	0.178836	0.527513	1.03773	0.0782959	0.566317	0.215415	0.76431	0.921759	1.00916	1.56617	-0.969881	-2.34839	1.38062	-0.528725	-2.34839	-1.82232	-2.34839	-0.27115	-0.26093	-1.76343	1.4966	-1.29876	-0.197833	-1.92616	-2.08536	-1.15936	-2.34839	0.587067
ANP32B	10541	ANP32B	2.38175	2.04397	0.914759	0.049853	0.94757	0.958128	0.743074	0.382661	0.512812	-0.533912	0.504882	0.570883	0.595296	0.494064	0.589555	0.933075	0.347628	0.507445	1.12921	0.0581562	0.527513	1.46699	0.0708214	0.566317	0.337779	0.682811	0.884933	1.95323	2.18824	0.0773973	-1.44867	2.88761	0.540467	-1.44867	-0.608712	-1.44867	1.59222	-0.420102	-0.683137	1.04702	-1.17366	0.126641	-1.15001	-0.788747	-0.173664	0.511099	1.19287
ANP32C	23520	ANP32C	0.296617	0	0.0442084	0.0833223	0.088388	0.230575	0.12977	0.170759	0.357764	0.0442084	0.330565	0.461179	0			0.296617	0.180096	0.420699	-0.0442084	0.330565	0.527513	0.252409	0.250586	0.566317	0.296617	0.180096	0.731914	0	0	0	0	0	0	0	0	0	0	0	0	0	0	0	0	0	0	0	0
ANP32D	23519	ANP32D	0.322214	0	0.0483361	0.0906825	0.0881481	0.23026	0.140969	0.170505	0.35771	0.0483361	0.330565	0.461179	0			0.322214	0.179809	0.420699	-0.0483361	0.330565	0.527513	0.273878	0.25084	0.566317	0.322214	0.179809	0.731914	0	0	0	0	0	0	0	0	0	0	0	0	0	0	0	0	0	0	0	0
ANP32E	81611	ANP32E	1.5511	1.3658	0.611577	0.732622	0.0772557	0.21484	1.18607	0.0146745	0.0903567	0.350774	0.341243	0.470956	1.10499	0.0364858	0.192649	1.2903	0.0316102	0.168659	0.75422	0.0967883	0.527513	0.939527	0.0767505	0.566317	0.185306	0.74547	0.913623	2.03786	2.37147	0.724698	-0.260803	2.24763	0.139735	-0.260803	-0.260803	-0.260803	1.51319	0.710051	0.380743	0.521606	-0.260803	-0.260803	-0.260803	-0.260803	0.343268	1.05534	1.39912
ANPEP	290	ANPEP	0.158279	0.0938206	0.0205032	0.0669114	0.00748713	0.0533648	0.122021	0.0209341	0.112599	0.0205032	0.0485943	0.187019	0.0938206	0.117527	0.344916	0.158279	0.117207	0.347643	0.0733174	0.212153	0.527513	0.137776	0.163552	0.566317	0.0644586	0.540183	0.813925	0.545968	0.321928	0.0143553	0	0	0	0	0.0143553	0	0.15056	0.0143553	0.0703893	0	0	0	0.0285692	0	0.0426443	0.111031	0.0285692
ANXA1	301	ANXA1	10.3496	9.34468	7.70546	4.23611	0.000388243	0.00569873	5.36464	5.93072e-05	0.00128768	3.28576	0.000732676	0.0103709	4.92498	7.74109e-05	0.00365235	5.92991	0.000304447	0.00786406	1.63922	0.0404632	0.527513	2.64415	1.5591e-05	0.00305416	1.00493	0.161867	0.731914	6.11029	6.68464	4.27827	6.86862	6.51216	5.89581	-0.409816	2.73977	0.99545	6.08532	2.83929	3.33512	0.499163	0.31528	-0.814443	2.40786	4.07367	3.30713	4.58041	4.66572
ANXA10	11199	ANXA10	0	0.111911	0.0184472	0.0292682	0.357819	0.478538	0.0534267	0.414022	0.526029	0.00892417	0.65191	0.698286	0.102388	0.388253	0.533804	-0.00952305	0.42265	0.516718	0.0934634	0.431846	0.577666	-0.0184472	0.290165	0.566317	-0.111911	0.346594	0.731914	-0.00952305	-0.00952305	-0.00952305	-0.00952305	-0.00952305	-0.00952305	-0.00952305	-0.00952305	-0.00952305	-0.00952305	-0.00952305	-0.00952305	-0.00952305	-0.00952305	0.0190461	-0.00952305	-0.00952305	-0.00952305	-0.00952305	0.0190461
ANXA11	311	ANXA11	1.65735	2.12947	1.35046	-1.58441	0.00022346	0.00361997	-1.27366	0.00197585	0.0217921	-1.84611	5.7329e-05	0.00122595	-1.0671	0.0305608	0.172785	-1.53922	0.00964462	0.0835867	0.779004	0.113232	0.527513	0.306882	0.541833	0.67839	-0.472121	0.416964	0.755011	-0.6655	-0.860286	-1.15392	-3.19657	-1.64075	0.0829021	-3.19657	-2.00754	-2.5458	-0.680554	-1.06894	-1.69577	0.346927	-0.0989584	-0.247968	-2.34857	-2.60202	-2.21837	-1.7319	0.507196
ANXA2	302	ANXA2	8.55186	7.75386	6.35178	0.136043	0.796255	0.831731	1.0867	0.0855641	0.243265	-0.664509	0.276167	0.451055	0.737574	0.313722	0.499699	1.53557	0.03124	0.167749	1.40208	0.061646	0.527513	2.20008	0.000211454	0.016043	0.798	0.236313	0.731914	1.63066	2.75002	0.0165822	2.71535	2.52419	1.42939	-5.20482	-1.52348	-2.64403	1.81353	-0.999259	-0.563102	0.78338	-0.315989	-0.467391	-1.67075	-0.748567	-1.16229	-0.024995	1.20506
ANXA3	306	ANXA3	3.03511	2.64053	1.21317	1.87322	1.94228e-08	1.07143e-06	2.74179	1.53517e-07	1.04366e-05	1.1418	0.00131019	0.0165145	2.56916	0.000310374	0.00823717	2.96374	0.000506997	0.01152	1.42736	0.015193	0.527513	1.82194	0.00558592	0.163001	0.394581	0.536932	0.811691	3.78062	3.82004	1.7194	-0.0713749	3.22435	3.36425	-0.0428058	1.39851	0.284769	3.94209	1.09212	2.47706	-0.0713749	0.14275	-0.0713749	1.6984	1.94298	1.83552	1.7401	2.46219
ANXA4	307	ANXA4	1.99939	2.44219	1.42505	-2.36732	4.75441e-08	2.44678e-06	-1.92032	3.42276e-05	0.000823614	-2.74373	4.51913e-08	2.87597e-06	-1.7266	0.00431632	0.0506163	-2.1694	0.0027607	0.0366093	1.01714	0.0674375	0.527513	0.574338	0.303788	0.566317	-0.442799	0.497931	0.788414	-1.01498	-1.45509	-2.13669	-1.6937	-1.26575	-0.337924	-4.16879	-3.01823	-3.62282	-1.04115	-2.26575	-3.33691	0.202074	0.0646402	-0.266714	-2.49976	-3.47279	-2.83536	-2.4507	-0.0975399
ANXA5	308	ANXA5	4.39344	3.6561	1.95187	1.29881	0.0255425	0.115312	2.39908	0.00179697	0.0203886	0.372264	0.463401	0.535652	2.07649	0.00488045	0.054311	2.81383	0.00110079	0.0197495	1.70423	0.00747157	0.527513	2.44157	3.32851e-05	0.004615	0.737342	0.191704	0.731914	3.15808	2.77442	0.931352	-1.57961	3.70875	2.33973	-1.42905	1.06655	-0.371717	3.50573	0.733636	0.674379	0.368991	-0.661224	0.292233	0.427585	0.300096	1.23801	2.39308	2.38016
ANXA6	309	ANXA6	1.14977	1.29532	0.568923	0.634715	0.00766278	0.0541181	0.994476	0.00368803	0.0344854	0.331758	0.14319	0.334823	1.05815	0.014924	0.112846	0.912606	0.101627	0.321333	0.726395	0.0787106	0.527513	0.580848	0.278408	0.566317	-0.145547	0.804644	0.936114	2.72261	1.86045	0.812466	-0.237165	0.545244	1.95818	-0.237165	0.0378421	-0.22281	0.958183	0.511296	1.13579	-0.237165	0.152402	0.0847631	0.681221	-0.194521	0.511296	1.3088	1.01985
ANXA7	310	ANXA7	1.55886	1.71282	0.885664	0.201077	0.332058	0.453124	0.613541	0.0256305	0.125787	-0.146261	0.560501	0.618331	0.6809	0.0695742	0.269738	0.526937	0.180845	0.420699	0.82716	0.0465954	0.527513	0.673197	0.121813	0.566317	-0.153963	0.743618	0.912463	1.23111	1.71224	-0.152218	-1.03192	0.453503	0.295763	1.138	-0.653413	-0.868425	0.453503	-0.485956	0.609622	0.16971	0.0384651	-0.208175	-0.709996	-0.191965	1.42488	0.12512	0.543388
ANXA8	653145	ANXA8	3.03138	2.11915	0.786287	1.44757	8.66726e-06	0.000241425	2.38777	2.90388e-05	0.000738797	0.655812	0.0225822	0.119681	1.98867	0.0103797	0.0890564	2.9009	0.00111217	0.0198638	1.33286	0.0649595	0.527513	2.24509	0.0030034	0.104049	0.912231	0.262297	0.731914	4.5605	5.08559	2.51338	-0.130474	4.27075	2.02333	-0.130474	0.096034	-0.130474	2.09603	0.280952	0.609374	0.096034	0.0200852	-0.116119	-0.130474	0.52945	0.547597	0.749231	2.30248
ANXA8L1	728113	ANXA8L1	1.80809	1.35418	0.421469	0.933849	0.000174227	0.00295276	1.54798	0.000868972	0.0112263	0.416684	0.0524587	0.195461	1.3494	0.0411444	0.206182	1.80331	0.0113297	0.0923377	0.932715	0.144688	0.527513	1.38662	0.0330146	0.500465	0.453906	0.553411	0.823482	-0.0047851	5.27357	-0.0047851	-0.0047851	-0.0047851	2.25223	-0.0047851	0.270222	-0.0047851	2.44939	0.49091	0.851205	-0.0047851	-0.0047851	0.0095702	-0.0047851	0.769211	0.794302	1.00957	-0.0047851
ANXA9	8416	ANXA9	0.056083	0.169996	0.0533325	-1.41002	0.0111493	0.068573	-1.37375	0.00647952	0.0513287	-1.44057	0.0117996	0.0810111	-1.32391	0.00227059	0.0317489	-1.43782	0.0107311	0.088921	0.116664	0.369957	0.540243	0.0027505	0.948999	0.966191	-0.113913	0.387496	0.741707	-1.46534	-1.3564	-1.30487	-1.49391	-1.49391	-1.25512	-1.49391	-1.49391	-1.49391	-1.3564	-1.46534	-1.3564	0.0910563	0.232925	-0.323981	-1.49391	-1.49391	-1.47955	-1.49391	-1.17198
AOC3	8639	AOC3	0	0	0	-0.0414427	0.42265	0.524737	-0.0414427	0.42265	0.526029	-0.0414427	0.42265	0.507652	-0.0414427	0.42265	0.533804	-0.0414427	0.42265	0.516718	0			0			0			-0.0414427	-0.0414427	-0.0414427	-0.0414427	-0.0414427	-0.0414427	-0.0414427	-0.0414427	-0.0414427	-0.0414427	-0.0414427	-0.0414427	-0.0414427	0.0828854	-0.0414427	-0.0414427	-0.0414427	-0.0414427	-0.0414427	-0.0414427
AP1B1	162	AP1B1	0.33989	0.481356	0.135299	-0.655577	7.53465e-05	0.0014789	-0.501315	0.00141426	0.0169753	-0.785481	2.86669e-05	0.000662922	-0.439424	0.0262665	0.158384	-0.580889	0.0131974	0.101214	0.346057	0.0657099	0.527513	0.204592	0.289274	0.566317	-0.141465	0.547061	0.819257	-0.0410741	0.170074	-0.694271	-0.92078	-0.0254772	-0.435353	-0.92078	-0.809749	-0.92078	-0.384727	-0.633899	-0.809749	0.0352768	0.0864157	-0.121693	-0.92078	-0.92078	-0.92078	-0.85039	0.128851
AP1G1	164	AP1G1	0.118821	0.213571	0.0785905	-0.263923	0.000143304	0.00250931	-0.213151	0.0136774	0.0868094	-0.306678	5.97871e-05	0.00126828	-0.171697	0.186429	0.421319	-0.266448	0.0098602	0.0845722	0.134981	0.300049	0.527513	0.0402306	0.63943	0.748666	-0.0947502	0.500478	0.788903	-0.0291249	0.0583379	-0.274237	-0.385269	-0.301204	-0.370913	-0.385269	-0.314879	-0.370913	-0.342624	-0.247765	-0.301204	0.0583379	-0.0178977	-0.0404402	-0.385269	-0.385269	-0.370913	-0.314879	0.380266
AP1G2	8906	AP1G2	0.0162262	0.0687277	0.0307279	-0.107426	0.109031	0.260169	-0.0992663	0.120377	0.296088	-0.114297	0.0876334	0.252398	-0.0762969	0.213186	0.443752	-0.128798	0.0841	0.289836	0.0379998	0.353011	0.531693	-0.0145017	0.535975	0.673921	-0.0525016	0.163187	0.731914	-0.0884411	-0.116455	-0.10238	-0.145025	0.0184741	-0.145025	-0.145025	-0.145025	-0.145025	-0.130669	-0.0884411	-0.145025	0.00553507	-0.0746353	0.0691002	-0.145025	-0.145025	-0.145025	-0.116455	0.255513
AP1M1	8907	AP1M1	0.136452	0.283482	0.0883192	-0.196885	0.0835439	0.223987	-0.125859	0.264275	0.443917	-0.256696	0.0417738	0.172195	-0.0615334	0.662068	0.727139	-0.208564	0.111228	0.339088	0.195163	0.145762	0.527513	0.0481328	0.641701	0.750514	-0.14703	0.334699	0.731914	0.0445512	0.160875	-0.247405	-0.345016	-0.155982	-0.106229	-0.345016	-0.345016	-0.345016	-0.345016	-0.288432	-0.233984	-0.094054	0.140411	-0.0463573	-0.345016	-0.345016	-0.345016	-0.345016	0.359856
AP1M2	10053	AP1M2	0.024	0.153544	0.115268	-1.78527	0.065486	0.194613	-1.79525	0.0632699	0.206589	-1.77685	0.06485	0.218501	-1.73858	0.0617574	0.252539	-1.86812	0.0614112	0.243224	0.0382753	0.791465	0.84946	-0.0912683	0.195595	0.566317	-0.129544	0.334004	0.731914	-1.82173	-1.89212	-1.82173	-1.89212	-1.89212	-1.89212	-1.89212	-1.89212	-1.89212	-1.89212	-1.78109	-1.87777	0.0147685	0.834709	-0.849478	-1.89212	-1.89212	-1.89212	-1.89212	-0.728623
AP1S1	1174	AP1S1	0.210158	0.58787	0.234596	-0.66215	0.000802913	0.0101598	-0.56008	0.0037587	0.0349884	-0.748105	0.000307721	0.00507868	-0.394831	0.10501	0.327365	-0.772542	0.000971927	0.0182208	0.353274	0.157853	0.527513	-0.0244378	0.887883	0.925595	-0.377712	0.13436	0.731914	-0.487005	0.128331	0.713294	-0.9827	0.180798	-0.200292	-0.9827	-0.9827	-0.9827	-0.806378	-0.9827	-0.768575	0.0808027	0.0945427	-0.175345	-0.9827	-0.9827	-0.885089	-0.9827	0.533315
AP1S2	8905	AP1S2	0.0818414	0.42139	0.194118	0.230104	0.0204223	0.102043	0.272838	0.127599	0.306067	0.194118	0.0794745	0.242127	0.42139	0.191906	0.425708	0.0818414	0.17621	0.4201	0.227272	0.485095	0.61522	-0.112276	0.348058	0.566317	-0.339549	0.289221	0.731914	0.250962	1.30451	0	0	0	0	0	0	0	0	0.0703893	0.0143553	0	0	0	0	0	0.970854	0	1.44361
AP1S3	130340	AP1S3	0.0556524	0	0	-0.14355	0.217458	0.374915	-0.130332	0.244741	0.425299	-0.15468	0.197166	0.386129	-0.15468	0.197166	0.429279	-0.0990279	0.371135	0.516718	0			0.0556524	0.355918	0.566317	0.0556524	0.355918	0.731914	0.234887	-0.15468	-0.15468	-0.15468	-0.15468	-0.15468	-0.15468	-0.15468	-0.15468	-0.15468	-0.15468	-0.15468	0.0343535	0.120327	-0.15468	-0.15468	-0.15468	-0.15468	-0.15468	-0.15468
AP2A1	160	AP2A1	0.513026	0.612933	1.00532	-0.0707985	0.800795	0.83544	-0.307536	0.232452	0.414863	0.128559	0.752342	0.785726	-0.263827	0.309272	0.499699	-0.363733	0.25402	0.471957	-0.392386	0.319937	0.527513	-0.492293	0.259066	0.566317	-0.0999068	0.721485	0.902592	0.130436	0.116009	-0.56642	-0.87676	-0.370869	-0.713261	-0.87676	-0.87676	-0.779149	0.496192	-0.637973	-0.675126	0.362027	-0.154294	-0.207733	-0.834116	-0.180766	-0.834116	-0.792696	2.4538
AP2A2	161	AP2A2	0.36312	0.423897	0.771301	0.0405365	0.85931	0.885109	-0.162489	0.356914	0.488973	0.211505	0.56528	0.62287	-0.135899	0.483545	0.581085	-0.196676	0.433146	0.522388	-0.347404	0.359972	0.535274	-0.408181	0.319054	0.566317	-0.0607769	0.814972	0.940636	-0.296762	-0.296762	-0.462185	-0.559796	-0.448765	-0.503212	-0.559796	-0.559796	-0.448765	0.946095	-0.396297	-0.448765	0.1539	0.0724723	-0.226372	-0.517152	0.222613	-0.559796	-0.0437808	1.17139
AP2B1	163	AP2B1	0.332742	0.35314	0.142339	-0.239992	0.000425944	0.00612831	-0.130401	0.202359	0.387883	-0.332278	2.15432e-05	0.000533883	-0.121477	0.327817	0.499699	-0.141875	0.43947	0.527117	0.210801	0.120772	0.527513	0.190403	0.319122	0.566317	-0.0203983	0.922464	0.97623	0.436116	0.35726	0.021078	-0.474617	0.212444	-0.23583	-0.474617	-0.350289	-0.474617	-0.0416577	-0.248109	0.0108097	-0.0310105	-0.0204412	0.0514517	-0.474617	-0.474617	-0.350289	-0.337114	0.239079
AP2M1	1173	AP2M1	0.556432	0.695417	0.242101	-0.678835	0.0918775	0.236114	-0.465758	0.175651	0.363217	-0.858269	0.057884	0.204652	-0.404952	0.235352	0.460405	-0.543938	0.138183	0.378381	0.453317	0.03413	0.527513	0.314331	0.163654	0.566317	-0.138985	0.598184	0.837845	0.00396705	0.278142	-0.813488	-1.10037	-0.0299803	-0.766946	-1.10037	-1.10037	-1.10037	-0.837335	-0.801711	-0.837335	-0.404376	0.420681	-0.0163053	-1.05773	-1.10037	-0.962866	-0.525057	0.0173254
AP2S1	1175	AP2S1	0.259503	0.458008	0.15647	-0.343416	0.292486	0.440661	-0.226869	0.475269	0.564659	-0.441561	0.205382	0.391615	-0.140023	0.692087	0.75334	-0.338528	0.317291	0.507445	0.301538	0.244948	0.527513	0.103033	0.591495	0.712668	-0.198505	0.499923	0.788515	0.225718	0.584661	-0.598031	-0.598031	-0.598031	-0.598031	-0.598031	-0.598031	-0.598031	-0.598031	-0.473703	-0.0422147	0.0527337	-0.447471	0.394738	-0.598031	-0.598031	-0.287691	-0.598031	0.552529
AP3B1	8546	AP3B1	0.764906	0.406219	0.176135	0.128638	0.277912	0.428395	0.33873	0.100176	0.266621	-0.0482805	0.651395	0.697892	0.181804	0.277608	0.495299	0.540491	0.214173	0.439642	0.230084	0.204901	0.527513	0.588772	0.183988	0.566317	0.358688	0.412675	0.752502	0.197818	0.281476	0.0624661	-0.224415	-0.0353813	0.0143718	-0.224415	-0.224415	-0.195846	-0.21006	-0.167832	-0.140351	0.109009	-0.0609163	-0.0480923	-0.224415	-0.224415	-0.195846	-0.154026	0.187011
AP3D1	8943	AP3D1	0.035505	0.052932	0.173697	-0.0308922	0.733024	0.779179	-0.100589	0.0139033	0.0875315	0.0277998	0.865746	0.88484	-0.0929647	0.027651	0.163315	-0.110392	0.0116262	0.0935994	-0.120765	0.467938	0.603658	-0.138192	0.405515	0.585469	-0.017427	0.634084	0.861189	-0.0348654	-0.0348654	-0.0893132	-0.145897	-0.145897	-0.145897	-0.145897	-0.145897	-0.145897	-0.145897	-0.145897	-0.145897	-0.0215686	-0.0215686	0.0431371	-0.145897	-0.145897	2.91761	-0.145897	-0.00839317
AP3M1	26985	AP3M1	0.145723	0.116778	0.0296194	-0.0994002	0.395061	0.512205	-0.0452113	0.697128	0.749156	-0.145033	0.252362	0.431729	-0.0578745	0.622689	0.696886	-0.0289299	0.844669	0.877313	0.0871585	0.178373	0.527513	0.116103	0.331609	0.566317	0.0289446	0.817828	0.941478	0.088382	0.192719	-0.146083	-0.174652	-0.118069	-0.174652	-0.174652	-0.174652	-0.174652	-0.174652	-0.174652	-0.174652	-0.146083	0.170176	-0.0240928	-0.174652	-0.174652	-0.160297	-0.174652	0.247581
AP3M2	10947	AP3M2	0	0.0201013	0.00513741	0.00795778	0.0976131	0.244685	0.011307	0.19423	0.378423	0.00513741	0.330565	0.461179	0.0201013	0.201513	0.434011	0			0.0149639	0.35188	0.530957	-0.00513741	0.330565	0.566317	-0.0201013	0.201513	0.731914	0	0	0	0	0.0565835	0	0	0	0	0	0	0	0	0	0	0	0	0	0	0
AP3S1	1176	AP3S1	0.517392	0.597706	0.179752	-0.15668	0.0966062	0.243009	0.0511348	0.720383	0.768272	-0.331682	0.00167172	0.0197308	0.0862724	0.658237	0.724509	0.005958	0.978697	0.983788	0.417954	0.060554	0.527513	0.33764	0.17285	0.566317	-0.0803144	0.778381	0.925551	0.664889	0.878133	-0.297309	-0.511434	0.64561	0.57942	-0.511434	-0.441045	-0.511434	0.0638784	-0.201094	-0.236427	0.0831146	-0.0467656	-0.036349	-0.511434	-0.511434	-0.400403	-0.45485	0.696459
AP4B1	10717	AP4B1	0.00609205	0	0.00589295	-0.086257	0.281584	0.431946	-0.0880091	0.274657	0.452703	-0.0847814	0.287349	0.461179	-0.0906744	0.264621	0.485329	-0.0845823	0.288023	0.503866	-0.00589295	0.267591	0.527513	0.000199096	0.980417	0.988364	0.00609205	0.355918	0.731914	-0.0906744	-0.0906744	-0.0906744	-0.0906744	-0.0906744	-0.0906744	-0.0906744	-0.0906744	-0.0906744	-0.0906744	-0.0906744	-0.0906744	-0.0202851	-0.0906744	0.110959	-0.0906744	-0.0906744	-0.0763191	-0.0906744	-0.0906744
AP4E1	23431	AP4E1	0.0238532	0.021758	0.000755542	0.0107757	0.0412898	0.150925	0.0226746	0.0469946	0.178959	0.000755542	0.330565	0.461179	0.021758	0.144528	0.38194	0.0238532	0.228522	0.448564	0.0210024	0.157509	0.527513	0.0230977	0.242062	0.566317	0.00209524	0.926725	0.976471	0.0426443	0.124328	0.0143553	0	0.0285692	0	0	0	0	0	0	0	0	0	0	0	0	0	0	0
AP4M1	9179	AP4M1	0.0181012	0.00628706	0	0.00523692	0.0958924	0.24188	0.0114558	0.096043	0.260236	0			0.00628706	0.346594	0.499699	0.0181012	0.198616	0.426868	0.00628706	0.346594	0.527513	0.0181012	0.198616	0.566317	0.0118142	0.421203	0.755747	0.0426443	0.0565835	0	0	0	0	0	0	0	0	0	0	0	0	0	0	0	0	0	0
AP4S1	11154	AP4S1	0.0933598	0.0249244	0.00584375	0.0282534	0.0461222	0.160559	0.0548649	0.0695665	0.218472	0.00584375	0.330565	0.461179	0.0249244	0.0987539	0.317682	0.0933598	0.178665	0.420494	0.0190806	0.216561	0.527513	0.0875161	0.204306	0.566317	0.0684354	0.313802	0.731914	0.275007	0.0976108	0	0	0	0	0	0	0	0	0	0	0	0	0	0	0	0	0	0.111031
AP5Z1	9907	AP5Z1	0.025189	0.0539363	0.0410915	0.0223528	0.480164	0.560678	0.0224982	0.550501	0.623853	0.0222303	0.595812	0.649183	0.0350751	0.553713	0.639107	0.00632779	0.845961	0.877613	0.0128448	0.846293	0.891075	-0.0159025	0.72349	0.809613	-0.0287473	0.638485	0.862874	-0.0188612	0.466566	-0.0188612	-0.0188612	-0.0188612	-0.0188612	-0.0188612	-0.0188612	-0.0188612	-0.0188612	-0.0188612	0.677133	-0.0188612	0.0377224	-0.0188612	-0.0188612	-0.0188612	0.0515282	-0.0188612	-0.0188612
APAF1	317	APAF1	0.0121841	0.342154	0.00225918	0.0916458	0.071451	0.205519	0.197792	0.0744256	0.225903	0.00225918	0.186469	0.378658	0.342154	0.0814155	0.28931	0.0121841	0.172308	0.419649	0.339895	0.0830961	0.527513	0.00992492	0.259325	0.566317	-0.32997	0.0909838	0.731914	0.0426443	0.0426443	0	0	0.748461	1.56071	0	0	0.263034	0	0	0.0285692	0	0	0	0	0.0976108	0	0	0
APBB1IP	54518	APBB1IP	0.083621	0.0956493	0.00450362	0.0437646	0.0387268	0.14508	0.0903869	0.0487915	0.182946	0.00450362	0.110076	0.288187	0.0956493	0.178492	0.41717	0.083621	0.173239	0.419649	0.0911457	0.19775	0.527513	0.0791174	0.194285	0.566317	-0.0120283	0.888793	0.965122	0.275007	0.516015	0.0143553	0	0	0	0	0	0	0	0	0.0426443	0	0	0	0	0	0.0285692	0	0
APC	324	APC	0.00205076	0.187682	0.000755542	-0.0544429	0.522089	0.595625	0.00294402	0.978813	0.981892	-0.102769	0.260279	0.438762	0.0841577	0.619544	0.694813	-0.101474	0.264486	0.48282	0.186926	0.248894	0.527513	0.00129521	0.57043	0.696237	-0.185631	0.251942	0.731914	-0.103524	1.25824	-0.103524	-0.103524	-0.103524	-0.103524	-0.103524	-0.103524	-0.103524	-0.103524	-0.103524	-0.103524	-0.01946	-0.103524	0.122984	-0.103524	-0.103524	-0.103524	-0.089169	-0.103524
APCS	325	APCS	0.799315	0.426893	0.213391	0.255621	0.188296	0.349817	0.459972	0.0897697	0.250567	0.0835354	0.622486	0.672079	0.297038	0.36299	0.515055	0.66946	0.108079	0.33336	0.213502	0.489192	0.61831	0.585924	0.142844	0.566317	0.372422	0.417672	0.755575	1.90577	0.818745	0.281571	-0.129856	-0.129856	-0.129856	-0.129856	0.203568	-0.129856	0.455107	-0.00552747	-0.0732721	-0.129856	0.259711	-0.129856	-0.129856	-0.129856	0.803717	-0.129856	0.981176
APEH	327	APEH	0.339169	0.821441	0.886093	0.50906	0.00155938	0.0170481	0.359424	0.0281332	0.132804	0.635069	0.00280918	0.0291736	0.570418	0.0115585	0.0962374	0.0881457	0.601932	0.666333	-0.0646519	0.789337	0.847887	-0.546924	0.0226926	0.406932	-0.482272	0.0472314	0.731914	0.652015	1.06512	1.44942	-0.251023	0.149514	0.333939	1.00599	1.20841	0.314574	0.304793	1.67117	1.89628	0.149514	-0.0875248	-0.0619897	1.22924	0.353048	0.628682	0.956869	1.70875
APEX1	328	APEX1	0.888318	1.06469	0.276645	-1.12317	0.0230426	0.108466	-0.737261	0.0674435	0.214809	-1.44814	0.0160708	0.0983407	-0.6601	0.159262	0.399293	-0.836468	0.0607089	0.242042	0.788041	0.0597291	0.527513	0.611673	0.0756806	0.566317	-0.176368	0.702256	0.895765	0.185947	0.501722	-1.39136	-1.72479	1.26253	-0.467776	-1.72479	-1.31336	-1.72479	-0.2549	-1.02879	-1.46175	0.489339	-0.223984	-0.265355	-1.52315	-1.62718	-1.34627	-1.22909	-0.149474
APH1A	51107	APH1A	0.111797	0.163173	0.0416486	-0.0175267	0.795522	0.831122	0.0362417	0.653004	0.710531	-0.0628053	0.378309	0.506982	0.0587187	0.553883	0.639212	0.00734263	0.939644	0.954571	0.121524	0.165575	0.527513	0.070148	0.402784	0.58374	-0.0513761	0.643165	0.86632	0.182427	0.470858	-0.0478705	-0.104454	-0.104454	-0.104454	-0.104454	-0.104454	-0.104454	-0.104454	0.0590447	-0.00684319	0.0845798	0.0198741	-0.104454	-0.104454	-0.104454	-0.104454	-0.0340647	-0.0203897
API5	8539	API5	0.204289	0.354893	0.144618	-0.961282	0.00611131	0.0465518	-0.882901	0.00244389	0.0257884	-1.02729	0.00382963	0.0370617	-0.817012	0.00361187	0.0440856	-0.967616	0.001614	0.0261143	0.210275	0.250014	0.527513	0.0596712	0.69388	0.789854	-0.150604	0.474371	0.778771	-0.307967	0.00441778	-0.920943	-1.1719	-0.896898	-1.1719	-1.1719	-1.1719	-1.1719	-1.10152	-0.782338	-1.06087	0.0729821	-0.245906	0.172924	-1.1719	-1.1719	-1.08784	-1.14334	-0.215848
APIP	51074	APIP	0.00609205	0.00782104	0.0145931	-0.0999898	0.463313	0.547746	-0.104077	0.44795	0.544519	-0.0965482	0.476814	0.547259	-0.10332	0.450823	0.557341	-0.105049	0.444398	0.531134	-0.00677203	0.574524	0.685502	-0.00850102	0.440828	0.60524	-0.00172899	0.864071	0.956967	-0.0684969	-0.111141	0.0394184	-0.111141	-0.111141	-0.111141	-0.111141	-0.111141	-0.111141	-0.111141	-0.111141	-0.111141	-0.111141	0.222282	-0.111141	-0.111141	-0.111141	-0.111141	-0.111141	-0.027077
APLP2	334	APLP2	0	0	0	-0.0822374	0.249741	0.402255	-0.0822374	0.249741	0.429742	-0.0822374	0.249741	0.429583	-0.0822374	0.249741	0.472954	-0.0822374	0.249741	0.468302	0			0			0			-0.0822374	-0.0822374	-0.0822374	-0.0822374	-0.0822374	-0.0822374	-0.0822374	-0.0822374	-0.0822374	-0.0822374	-0.0822374	-0.0822374	-0.0822374	0.0940854	-0.011848	-0.0822374	-0.0822374	-0.0822374	-0.0822374	-0.0822374
APMAP	57136	APMAP	2.59028	2.90721	1.63159	-1.83256	0.0013085	0.0148437	-1.21536	0.00982745	0.0694356	-2.35231	0.000161971	0.00299646	-1.0767	0.0458732	0.217198	-1.39363	0.0158731	0.112263	1.27562	0.0180296	0.527513	0.958682	0.0625683	0.566317	-0.316935	0.579255	0.835202	-0.564369	-0.114036	-1.45034	-3.98391	-1.47295	-0.944769	-3.79487	-2.16833	-3.12792	-0.479287	-1.51142	-1.29909	-0.406176	0.434957	-0.0287806	-2.58337	-2.09638	-2.37038	-1.48056	-0.946525
APOA1	335	APOA1	8.26056	6.70035	5.77881	4.19922	0.0109777	0.0679765	5.07003	0.0052944	0.0444002	3.4659	0.014662	0.0930853	4.38744	0.00621051	0.0645701	5.94765	0.00534476	0.0567389	0.921536	0.0519122	0.527513	2.48175	7.51858e-07	0.000713043	1.56021	0.00180634	0.731914	5.66671	4.77508	4.2725	4.94834	4.63405	5.28715	0.14914	3.10088	2.17637	6.21347	2.59494	2.3775	1.02765	-1.09879	0.0711375	3.35923	4.4828	4.05271	4.26104	4.28417
APOA2	336	APOA2	5.77542	4.64345	3.1137	3.46771	0.000182482	0.00308029	4.56699	0.000167884	0.00298804	2.542	0.000920207	0.0125132	4.07175	0.000114381	0.00452429	5.20372	0.000113648	0.00397017	1.52975	0.0129411	0.527513	2.66173	4.34964e-05	0.00563994	1.13198	0.0215408	0.731914	5.04154	4.55511	3.7174	6.8062	3.23874	5.04683	-0.332914	1.62049	2.41015	6.33987	2.10637	0.610991	0.617333	-0.571701	-0.0456321	3.70256	4.57479	3.30211	4.66058	3.85322
APOA4	337	APOA4	3.64081	2.97404	1.52403	2.08536	6.44453e-09	3.88513e-07	3.03087	4.09605e-08	3.50233e-06	1.28915	0.000837649	0.0115887	2.73916	1.63688e-05	0.00148386	3.40592	0.00094659	0.0178725	1.45001	0.00377456	0.527513	2.11678	0.00914559	0.226225	0.666766	0.333875	0.731914	4.51411	3.01	3.15468	-0.234884	2.44994	4.12548	-0.164494	1.43414	0.849181	4.37037	0.779472	0.869453	0.0870445	-0.150819	0.0637748	1.50928	2.04012	3.19808	2.43414	2.78837
APOB	338	APOB	0.166624	0.144739	0.0403081	0.0781167	0.0119789	0.0720102	0.140005	0.0225253	0.117426	0.0259999	0.224709	0.408129	0.130431	0.0734379	0.277286	0.152315	0.183305	0.420699	0.104431	0.145814	0.527513	0.126315	0.262605	0.566317	0.0218848	0.857849	0.956967	0.599224	0.491583	0.236653	-0.0143081	0.0967232	0.0422754	-0.0143081	-0.0143081	0.0422754	0.014261	0.014261	0.014261	4.71446e-05	-0.0143081	0.014261	-0.0143081	0.014261	0.224479	-0.0143081	0.162015
APOBEC3A	200315	APOBEC3A	1.80031	1.08235	0.379497	0.844394	4.85023e-06	0.000147783	1.39646	5.38758e-05	0.0012012	0.379497	0.00481376	0.0434166	1.08235	0.00703833	0.0696077	1.80031	0.00384782	0.0458845	0.702855	0.053539	0.527513	1.42081	0.0104734	0.247545	0.717957	0.173811	0.731914	1.4489	2.08066	0.333424	1.47508	0.978196	1.43829	0	0.903038	0	3.38957	0.176323	0.263034	0	0	0	0.0426443	0.555816	0.250962	0.748461	0.933573
APOBEC3A_B	100913187	APOBEC3A_B	1.76534	1.05165	0.367993	0.823258	5.37226e-06	0.000161359	1.36389	5.90896e-05	0.00128768	0.367993	0.00485989	0.0436348	1.05165	0.00725529	0.0710384	1.76534	0.00404442	0.0475495	0.683653	0.0543996	0.527513	1.39734	0.0108672	0.252607	0.713688	0.17076	0.731914	1.38957	2.0072	0.31034	1.41143	0.933573	1.37851	0	0.879706	0	3.34483	0.176323	0.250962	0	0	0	0.0426443	0.545968	0.238787	0.731183	0.910733
APOBEC3B	9582	APOBEC3B	0.843107	0.753828	0.15048	0.444152	0.00341824	0.0310053	0.792887	0.013115	0.0843225	0.15048	0.0139002	0.0903399	0.753828	0.0804058	0.287971	0.843107	0.115385	0.346592	0.603348	0.150169	0.527513	0.692627	0.182727	0.566317	0.0892792	0.882761	0.963069	1.59455	2.36177	0.238787	0	0.739848	0	0	0.678072	0	0	0.124328	0.189034	0	0	0	0.0285692	0	0	0	0.704872
APOBEC3F	200316	APOBEC3F	0	0	0	-0.0331693	0.116031	0.268662	-0.0331693	0.116031	0.289345	-0.0331693	0.116031	0.296127	-0.0331693	0.116031	0.34464	-0.0331693	0.116031	0.346874	0			0			0			-0.0331693	-0.0331693	-0.0331693	-0.0331693	-0.0331693	-0.0331693	-0.0331693	-0.0331693	-0.0331693	-0.0331693	-0.0331693	-0.0331693	0.0234142	-0.018814	-0.00460017	-0.0331693	-0.0331693	-0.0331693	-0.0331693	-0.0331693
APOBEC3G	60489	APOBEC3G	0	0	0	-0.0284296	0.183503	0.3444	-0.0284296	0.183503	0.369951	-0.0284296	0.183503	0.378658	-0.0284296	0.183503	0.419814	-0.0284296	0.183503	0.420699	0			0			0			-0.0284296	-0.0284296	-0.0284296	-0.0284296	-0.0284296	-0.0284296	-0.0284296	-0.0284296	-0.0284296	-0.0284296	-0.0284296	-0.0284296	0.0142148	0.0142148	-0.0284296	-0.0284296	-0.0284296	-0.0284296	-0.0284296	-0.0284296
APOBR	55911	APOBR	0.12342	0.240115	0.159286	-1.80161	0.0573236	0.180123	-1.78545	0.0575159	0.197997	-1.81522	0.0548785	0.200004	-1.73439	0.0588816	0.246468	-1.85109	0.0518274	0.221798	0.0808285	0.448076	0.589196	-0.0358666	0.73879	0.821516	-0.116695	0.318737	0.731914	-1.48908	-1.60714	-1.85018	-1.97451	-1.90412	-1.72355	-1.97451	-1.748	-1.97451	-1.97451	-1.45849	-1.78547	0.881481	-0.646821	-0.23466	-1.91792	-1.97451	-1.90412	-1.60714	-1.08698
APOC1	341	APOC1	4.7067	3.69686	2.41745	2.98432	5.99598e-06	0.000176944	3.91869	1.42364e-06	6.36283e-05	2.19747	7.70989e-05	0.00157666	3.47689	9.14229e-06	0.0011525	4.48673	4.49433e-06	0.00045114	1.27942	0.0117002	0.527513	2.28926	7.58383e-06	0.00230154	1.00984	0.0305102	0.731914	4.46877	4.83748	1.91096	-0.219975	4.12343	3.5498	-0.00585005	3.29478	1.39356	5.37158	2.83314	1.39826	0.43995	-0.219975	-0.219975	1.87764	3.65679	3.37577	3.57288	3.28083
APOC2	344	APOC2	0.531856	0.225283	0.0921308	-0.734309	0.294096	0.442533	-0.589215	0.377815	0.50837	-0.856493	0.242155	0.422444	-0.72334	0.298744	0.499699	-0.416768	0.543045	0.614403	0.133153	0.324358	0.527513	0.439725	0.251339	0.566317	0.306572	0.425966	0.757183	1.02591	-0.0533212	-0.483956	-0.948624	-0.948624	-0.948624	-0.948624	-0.948624	-0.948624	-0.948624	-0.948624	-0.948624	0.854603	-0.948624	0.0940205	-0.948624	-0.948624	-0.402655	-0.948624	-0.948624
APOC3	345	APOC3	0.815095	0.85105	0.572445	-1.45597	0.106804	0.257523	-1.31327	0.120725	0.296417	-1.57614	0.0875929	0.252398	-1.29754	0.123806	0.355317	-1.33349	0.115144	0.346394	0.278605	0.328978	0.527513	0.24265	0.612927	0.729455	-0.0359548	0.941429	0.982995	0.138296	-0.13423	-0.324836	-2.14859	-1.09895	-0.549268	-2.13423	-2.12002	-2.06452	-1.20748	-1.78121	-2.03755	0.942268	-0.934461	-0.00780697	-0.288616	-1.80376	-0.668321	-1.6735	-1.03755
APOD	347	APOD	2.57204	2.06808	1.23234	0.862235	0.0110689	0.0684386	1.43561	0.000698661	0.00948396	0.379389	0.186371	0.378658	1.21513	0.00366871	0.0445533	1.71909	0.000629367	0.0132736	0.83574	0.0178101	0.527513	1.3397	0.00093509	0.0446197	0.503963	0.183148	0.731914	2.15424	1.93782	0.663064	2.80355	1.70041	1.80469	-0.542611	-0.796367	-0.626442	1.83187	0.24466	-0.211405	0.217438	0.139817	-0.357256	0.480473	1.42801	0.933645	1.35806	1.04622
APOE	348	APOE	2.81036	1.92065	0.965711	1.43686	3.51209e-08	1.85263e-06	2.16656	1.34824e-07	9.5575e-06	0.822375	0.00128213	0.016241	1.77732	8.80384e-05	0.00393551	2.66702	0.000348256	0.00879512	0.954944	0.00952713	0.527513	1.84465	0.00168198	0.0671848	0.889702	0.0773667	0.731914	3.34595	3.02499	2.07699	1.47959	2.14355	2.3161	-0.12898	0.892288	0.451213	3.063	0.913248	0.613688	0.119699	-0.0190075	-0.100691	1.10763	1.03299	2.16118	1.83852	1.79024
APOF	319	APOF	0.301682	0.0979714	0.0156262	0.0940118	0.0210629	0.10319	0.187095	0.0313633	0.141373	0.0156262	0.219598	0.405973	0.0979714	0.260299	0.482226	0.301682	0.0790296	0.281037	0.0823452	0.342308	0.527513	0.286056	0.0922035	0.566317	0.203711	0.24354	0.731914	0.411426	0	0	0	0	0.731183	0	0	0	0.333424	0	0	0	0	0	0	0	0.0703893	0.15056	0.226509
APOH	350	APOH	1.07655	0.708491	0.353744	-0.126669	0.283911	0.433063	0.153322	0.261003	0.440471	-0.362452	0.014598	0.0929014	-0.00770519	0.953936	0.965303	0.360358	0.118847	0.349965	0.354747	0.0333482	0.527513	0.72281	0.0082371	0.211362	0.368063	0.127597	0.731914	0.269304	0.115681	-0.489688	-0.716196	0.0236517	0.232404	-0.716196	-0.645807	-0.716196	0.784606	-0.180144	-0.502072	-0.102665	0.1318	-0.0291357	-0.371368	-0.131234	-0.102665	0.254657	0.479151
APOL1	8542	APOL1	0.177432	0.0445042	0.0298538	-0.0835284	0.389738	0.506762	-0.0440051	0.687182	0.739809	-0.116811	0.26008	0.43852	-0.102161	0.316418	0.499699	0.0307667	0.864767	0.893033	0.0146504	0.757978	0.825197	0.147578	0.386369	0.577227	0.132928	0.444047	0.760335	-0.146665	-0.146665	-0.0626009	-0.146665	-0.146665	-0.146665	-0.146665	-0.146665	-0.146665	-0.146665	-0.0626009	-0.146665	-0.146665	0.104296	0.0423687	-0.146665	-0.146665	-0.0356338	-0.146665	0.00389454
APOL2	23780	APOL2	0.079234	0.172756	0.200308	-1.3158	0.0756181	0.212032	-1.35297	0.0720245	0.222167	-1.2845	0.0751446	0.236213	-1.31206	0.0737806	0.277527	-1.40558	0.0658171	0.254504	-0.0275527	0.805199	0.860354	-0.121074	0.260578	0.566317	-0.0935216	0.342781	0.731914	-1.04121	-1.36048	-1.42823	-1.48481	-1.48481	-1.06258	-1.48481	-1.48481	-1.47046	-1.48481	-1.1063	-1.3872	-0.380476	0.781224	-0.400748	-1.41442	-1.48481	-1.42823	-1.36048	-0.264483
APOL3	80833	APOL3	0.00205076	0.00473826	0.0612368	0.0348714	0.301246	0.445375	0.00356248	0.215534	0.399004	0.0612368	0.330565	0.461179	0.00473826	0.346594	0.499699	0.00205076	0.355918	0.507445	-0.0564985	0.369661	0.540242	-0.059186	0.346831	0.566317	-0.0026875	0.613223	0.8471	0.0143553	0	0	0	0	0	0	0	0	0	0	0	0	0	0	0	0	0	0	1.1635
APOM	55937	APOM	0.222959	0.0926816	0.0275559	0.0833832	0.0799521	0.219303	0.149678	0.145472	0.330506	0.0275559	0.174398	0.36907	0.0926816	0.0573262	0.243169	0.222959	0.355918	0.507445	0.0651257	0.183972	0.527513	0.195403	0.415703	0.590922	0.130278	0.585294	0.836205	0	0	0	0	0	0.0703893	0	0	0	0	0	0	0	0	0	0	0	0	0.214125	0.321928
APOO	79135	APOO	0.272463	0.968133	0.45155	-2.81625	4.12416e-09	2.55941e-07	-2.70104	1.15814e-09	2.13458e-07	-2.91326	2.45746e-10	3.05454e-08	-2.39668	7.59223e-06	0.001064	-3.09235	1.89729e-07	5.63254e-05	0.516583	0.108109	0.527513	-0.179087	0.423771	0.59364	-0.69567	0.0401211	0.731914	-2.54924	-1.96428	-2.19489	-3.36481	-2.7895	-1.38296	-3.36481	-2.85892	-3.12603	-2.42371	-1.89493	-3.21425	-0.182122	0.158747	0.0233749	-3.00867	-2.59928	-3.16318	-2.8488	-1.44262
APOOL	139322	APOOL	0	0.295645	0.0710819	-2.27843	0.0303402	0.126007	-2.22674	0.0247465	0.123832	-2.32195	0.030606	0.142935	-2.09739	0.0175845	0.124667	-2.39304	0.0300594	0.164205	0.224563	0.390568	0.551905	-0.0710819	0.136805	0.566317	-0.295645	0.260393	0.731914	-2.39304	-2.1914	-2.13	-2.39304	-2.39304	-2.39304	-2.39304	-2.39304	-2.39304	-2.39304	-2.39304	-2.30897	-0.784227	0.673914	0.110313	-2.39304	-2.39304	-2.39304	-2.39304	-1.55308
APP	351	APP	0.0644003	0.0263035	0.00297808	-0.302936	0.215956	0.373381	-0.281226	0.237706	0.419743	-0.321218	0.199184	0.387316	-0.297893	0.220812	0.450558	-0.259796	0.261286	0.479407	0.0233254	0.179496	0.527513	0.0614222	0.34415	0.566317	0.0380968	0.557553	0.825945	-0.324197	-0.267613	-0.324197	-0.324197	-0.324197	-0.281552	-0.324197	-0.324197	-0.324197	0.0980364	-0.324197	-0.324197	0.335728	-0.122563	-0.213165	-0.324197	-0.324197	-0.324197	-0.324197	-0.267613
APPL1	26060	APPL1	0.088726	0.0687409	0.026534	-0.0462617	0.431294	0.52855	-0.0186029	0.762515	0.803698	-0.0695533	0.270625	0.446317	-0.0273463	0.657121	0.723973	-0.00736126	0.932154	0.948785	0.0422069	0.27034	0.527513	0.062192	0.412017	0.588806	0.0199851	0.801709	0.934887	0.0149441	0.105547	-0.0675181	-0.0960872	-0.0675181	-0.0960872	-0.0960872	-0.0960872	-0.0960872	-0.0817319	-0.0534429	-0.0817319	0.0929466	-0.0395037	-0.0534429	-0.0960872	-0.0960872	-0.0395037	-0.0960872	0.0149441
APPL2	55198	APPL2	0	0.00791261	0.00299998	-0.0106449	0.324696	0.445672	-0.00985731	0.355936	0.488153	-0.0113082	0.301677	0.461179	-0.00639554	0.552146	0.637937	-0.0143081	0.224894	0.445518	0.00491263	0.418492	0.568654	-0.00299998	0.213851	0.566317	-0.00791261	0.178378	0.731914	-0.0143081	-0.0143081	-0.0143081	-0.0143081	-0.0143081	-0.0143081	-0.0143081	-0.0143081	-0.0143081	-0.0143081	4.71446e-05	-0.0143081	-0.0143081	0.014261	4.71446e-05	-0.0143081	-0.0143081	-0.0143081	-0.0143081	0.0283362
APRT	353	APRT	2.73743	2.27666	1.36564	0.411042	0.0639224	0.19202	1.01503	0.000538945	0.00760206	-0.0975775	0.710999	0.748643	0.81344	0.0236173	0.148747	1.27421	0.00719219	0.0695181	0.911018	0.024454	0.527513	1.37179	0.00476519	0.144038	0.460774	0.306134	0.731914	1.63776	1.61403	1.11934	-1.46322	0.327555	0.693827	-1.27418	0.302318	-0.599278	1.96439	0.396753	0.0678527	0.131332	-0.194184	0.062852	-0.182261	0.131332	0.33587	0.634394	1.6578
APTX	54840	APTX	0	0	0	-0.0142148	0.42265	0.524737	-0.0142148	0.42265	0.526029	-0.0142148	0.42265	0.507652	-0.0142148	0.42265	0.533804	-0.0142148	0.42265	0.516718	0			0			0			-0.0142148	-0.0142148	-0.0142148	-0.0142148	-0.0142148	-0.0142148	-0.0142148	-0.0142148	-0.0142148	-0.0142148	-0.0142148	-0.0142148	-0.0142148	-0.0142148	0.0284296	-0.0142148	-0.0142148	-0.0142148	-0.0142148	-0.0142148
AQP1	358	AQP1	0.258093	0.323153	0.39988	0.027023	0.927501	0.942918	-0.0300803	0.92185	0.935498	0.07511	0.809579	0.835522	-0.00161677	0.996148	0.997508	-0.0666762	0.837138	0.871081	-0.0767267	0.748117	0.818106	-0.141786	0.521781	0.663775	-0.0650595	0.801339	0.934887	0.876864	-0.00284158	1.53122	-0.32477	-0.110645	1.45344	-0.310414	-0.32477	-0.32477	0.0537419	0.0200588	0.397696	-0.17421	0.49898	-0.32477	-0.32477	-0.32477	-0.187266	-0.310414	0.423692
AQP3	360	AQP3	0.0323584	0.00628706	0	-0.0292337	0.43934	0.532314	-0.0196288	0.600972	0.66664	-0.037322	0.344789	0.473876	-0.031035	0.415823	0.533804	-0.00496367	0.914462	0.933407	0.00628706	0.346594	0.527513	0.0323584	0.355918	0.566317	0.0260713	0.457064	0.767734	-0.037322	-0.037322	-0.037322	-0.037322	-0.037322	-0.037322	-0.037322	-0.037322	-0.037322	-0.037322	-0.037322	-0.037322	-0.037322	-0.0229667	0.0602888	-0.037322	-0.037322	-0.037322	-0.037322	-0.037322
AQP6	363	AQP6	0.168956	0.0305563	0.0311337	0.0585497	0.109393	0.260591	0.0911062	0.241833	0.423296	0.0311337	0.136594	0.325136	0.0305563	0.346594	0.499699	0.168956	0.355918	0.507445	-0.000577377	0.98759	0.991388	0.137822	0.448008	0.609771	0.1384	0.449137	0.763953	0	0	0	0	0	0	0	0	0	1.18269	0	0.0703893	0	0	0	0	0	0.176323	0	0
AQP7	364	AQP7	0	0.070252	0.190326	-0.345916	0.285248	0.434111	-0.427784	0.21619	0.399705	-0.276975	0.384128	0.507652	-0.397049	0.236848	0.461903	-0.467301	0.192751	0.423646	-0.120074	0.449044	0.589296	-0.190326	0.188955	0.566317	-0.070252	0.346594	0.731914	-0.467301	-0.467301	-0.36969	-0.467301	-0.467301	-0.467301	-0.467301	2.18346	-0.467301	-0.467301	-0.278267	-0.467301	0.340054	-0.467301	0.127247	-0.467301	-0.467301	-0.467301	-0.467301	-0.00263289
AQR	9716	AQR	0.107129	0.065124	0.0159417	-0.169208	0.212333	0.369491	-0.132532	0.297965	0.467803	-0.200092	0.168546	0.362766	-0.15091	0.250399	0.473045	-0.108905	0.432901	0.522194	0.0491824	0.384342	0.547361	0.0911874	0.33553	0.566317	0.042005	0.68747	0.88705	-0.15945	-0.105002	-0.187464	-0.216034	-0.216034	-0.216034	-0.216034	-0.216034	-0.216034	-0.216034	-0.173389	-0.0269998	-0.131969	0.184504	-0.0525349	-0.216034	-0.216034	-0.216034	-0.216034	-0.173389
ARAF	369	ARAF	0.024	0.0563004	0.0193181	0.020194	0.148791	0.311458	0.0325988	0.197405	0.382295	0.0097479	0.479597	0.549424	0.0467302	0.289472	0.499699	0.0144298	0.410481	0.516718	0.0369823	0.409759	0.563446	0.00468192	0.820205	0.879221	-0.0323004	0.478585	0.779863	0.0608191	-0.0095702	-0.0095702	-0.0095702	-0.0095702	-0.0095702	-0.0095702	-0.0095702	-0.0095702	-0.0095702	-0.0095702	0.018999	0.0047851	0.0047851	-0.0095702	-0.0095702	-0.0095702	0.0047851	-0.0095702	0.216938
ARAP1	116985	ARAP1	0.0957379	0.086925	0.0155557	-0.207886	0.383301	0.500396	-0.167049	0.469796	0.559921	-0.242274	0.325729	0.461179	-0.170905	0.465296	0.567499	-0.162092	0.485193	0.565405	0.0713693	0.339874	0.527513	0.0801821	0.271496	0.566317	0.0088129	0.92836	0.977657	-0.0561961	-0.187441	-0.229261	-0.25783	-0.25783	-0.25783	-0.25783	-0.25783	-0.25783	-0.243475	-0.25783	-0.146799	-0.25783	0.3651	-0.10727	-0.25783	-0.25783	-0.243475	-0.25783	-0.229261
ARAP2	116984	ARAP2	0.0277267	0.0047851	0.00150364	0.00759206	0.0831768	0.223542	0.0148221	0.118356	0.293116	0.00150364	0.330565	0.461179	0.0047851	0.0805162	0.287971	0.0277267	0.214096	0.439642	0.00328146	0.26423	0.527513	0.0262231	0.237511	0.566317	0.0229416	0.296044	0.731914	0	0.0143553	0	0	0	0	0.0285692	0	0	0	0	0	0	0	0	0	0	0	0	0
ARCN1	372	ARCN1	1.05748	1.09907	0.542791	-0.185586	0.236728	0.391148	0.106519	0.660417	0.716107	-0.431568	0.0128521	0.0860596	0.124714	0.707446	0.766543	0.0831256	0.824855	0.860434	0.556282	0.131141	0.527513	0.514694	0.211544	0.566317	-0.0415883	0.931101	0.978582	0.91706	1.56666	-0.0636266	-0.974359	1.06126	0.208333	-0.974359	-0.699352	-0.94579	-0.370288	-0.573821	-0.606988	-0.0183026	0.136672	-0.11837	-0.94579	-0.772725	0.541656	-0.94579	0.516211
ARF1	375	ARF1	4.8302	4.02424	2.66378	0.844202	0.102343	0.251025	1.77416	0.00895403	0.0653739	0.0610818	0.90249	0.91807	1.42155	0.0248209	0.153204	2.22751	0.00414543	0.0484143	1.36047	0.0158278	0.527513	2.16642	5.35654e-05	0.00654051	0.805956	0.105252	0.731914	2.20929	2.45172	0.867192	2.25976	2.45779	1.81279	-2.25787	-0.468473	-1.18046	1.97201	-2.60269	0.66034	0.477963	0.164961	-0.642924	-0.91116	0.617636	0.147912	1.25529	1.88723
ARF3	377	ARF3	4.96261	4.14987	2.96378	0.951114	0.0774988	0.214949	1.78802	0.00936938	0.0671023	0.246353	0.616182	0.666086	1.43244	0.0256138	0.155611	2.24518	0.00438899	0.0502958	1.18609	0.0295607	0.527513	1.99883	9.18969e-05	0.00929629	0.812738	0.105512	0.731914	2.22743	2.47042	0.878316	2.27806	2.47635	1.82916	-2.33891	-0.478639	-1.20646	1.9891	1.01484	0.669385	0.485775	0.168148	-0.653923	-0.93083	0.625982	0.15047	1.26898	1.90433
ARF4	378	ARF4	4.7209	4.25549	2.49371	1.10417	0.00128087	0.0146286	2.17109	1.08213e-06	5.15815e-05	0.2057	0.623372	0.672853	1.96748	0.00177029	0.0269994	2.43289	0.000145548	0.00450857	1.76178	0.00710839	0.527513	2.22719	0.000238261	0.0174202	0.465408	0.399238	0.74673	2.62128	2.71604	1.25301	3.0154	2.66758	2.4923	-2.07389	0.353534	-1.13097	2.68744	1.13557	0.466876	0.194837	-0.105319	-0.0895174	-1.13745	1.03536	0.485985	1.91988	2.3396
ARF5	381	ARF5	4.58717	3.46864	2.63931	1.3376	0.140599	0.299972	2.05346	0.0557386	0.194897	0.734773	0.354488	0.482952	1.5641	0.0968215	0.314554	2.68263	0.0305237	0.165563	0.829325	0.107168	0.527513	1.94786	0.000119229	0.0107689	1.11854	0.0251038	0.731914	2.17612	2.47328	0.727729	3.09861	2.58153	1.30023	-1.90454	-0.309991	-0.702906	2.15724	0.002351	0.739317	0.573138	0.62653	-1.19967	0.206492	0.690009	0.578309	1.76108	2.27258
ARF6	382	ARF6	3.10565	2.38556	0.981006	-0.354947	0.281297	0.43172	0.578546	0.146637	0.332206	-1.14105	0.00435582	0.0405744	0.263508	0.620846	0.695307	0.983594	0.0587257	0.237391	1.40455	0.0233861	0.527513	2.12464	0.000909724	0.0442441	0.720086	0.268829	0.731914	1.59713	1.23268	-0.35228	-2.12205	2.2502	0.848802	-2.12205	-1.72151	-1.83517	0.521805	-0.694445	-0.646967	0.140983	0.236907	-0.37789	-2.12205	-2.12205	-0.760283	-0.0210738	0.769368
ARFGAP1	55738	ARFGAP1	0.0320456	0.0844836	0.0290631	-0.367255	0.171272	0.332842	-0.349623	0.182993	0.369951	-0.382102	0.16062	0.357208	-0.326682	0.199082	0.4305	-0.37912	0.163038	0.412273	0.0554205	0.27476	0.527513	0.00298258	0.907681	0.939552	-0.052438	0.291372	0.731914	-0.313554	-0.172378	-0.411165	-0.411165	-0.0437941	-0.411165	-0.411165	-0.411165	-0.411165	-0.368521	-0.39681	-0.411165	0.328683	-0.0550213	-0.273662	-0.411165	-0.411165	-0.411165	-0.411165	-0.124284
ARFGAP2	84364	ARFGAP2	0.268735	0.390457	0.0590364	0.0419813	0.723355	0.770458	0.192986	0.207456	0.392213	-0.0851808	0.467895	0.539263	0.246239	0.196328	0.428105	0.124518	0.502999	0.579512	0.33142	0.0595555	0.527513	0.209699	0.216522	0.566317	-0.121721	0.57541	0.834355	0.719721	0.912366	-0.101573	-0.144217	0.912366	0.0699076	-0.144217	-0.144217	-0.144217	0.0574167	-0.0738279	-0.129862	0.189207	-0.101573	-0.0876337	-0.144217	-0.144217	0.00634248	-0.144217	0.24535
ARFGAP3	26286	ARFGAP3	0.0101734	0.00473826	0.000755542	-0.00585982	0.603406	0.661946	-0.00240694	0.83155	0.861571	-0.00876751	0.454582	0.529248	-0.00478479	0.682735	0.744567	0.000650305	0.958133	0.968144	0.00398272	0.429439	0.576418	0.00941781	0.213387	0.566317	0.0054351	0.522815	0.804108	-0.00952305	-0.00952305	-0.00952305	-0.00952305	-0.00952305	-0.00952305	-0.00952305	-0.00952305	-0.00952305	0.0331213	-0.00952305	-0.00952305	0.0190461	-0.00952305	-0.00952305	-0.00952305	-0.00952305	-0.00952305	-0.00952305	0.00483224
ARFGEF1	10565	ARFGEF1	0.0101734	0.0346373	0.0125976	-0.010789	0.149387	0.312164	-0.00463483	0.749759	0.793147	-0.0159715	0.0212356	0.115705	0.00606814	0.813471	0.85379	-0.0183958	0.0342902	0.174964	0.0220397	0.412823	0.564679	-0.00242428	0.796399	0.865656	-0.0244639	0.36704	0.734231	0	-0.0285692	-0.0142139	-0.0285692	-0.0285692	-0.0285692	-0.0285692	-0.0285692	-0.0285692	-0.0285692	-0.0285692	-0.0142139	0	0	0	-0.0285692	-0.0285692	-0.0285692	-0.0285692	0.0690416
ARFGEF2	10564	ARFGEF2	0.0161477	0.0203969	0.057779	0.00667087	0.825279	0.856536	-0.0146315	0.372828	0.504443	0.0246097	0.638652	0.686273	-0.0127724	0.462709	0.565113	-0.0170217	0.347253	0.507445	-0.0373821	0.473313	0.607468	-0.0416313	0.426316	0.5952	-0.00424925	0.780142	0.925726	0.00947501	-0.00460017	-0.018814	-0.0331693	-0.0331693	-0.0331693	-0.0331693	-0.0331693	-0.0331693	-0.0331693	-0.0331693	-0.0331693	0.0234142	-0.00460017	-0.018814	-0.018814	-0.0331693	-0.0331693	-0.018814	0.03722
ARFGEF3	57221	ARFGEF3	0.0305893	0.00473826	0.00224444	-0.0428434	0.266474	0.418366	-0.03535	0.341673	0.475636	-0.0491537	0.223918	0.408129	-0.0466598	0.23877	0.463511	-0.0208089	0.634063	0.695837	0.00249382	0.643058	0.737024	0.0283448	0.3907	0.579678	0.025851	0.434214	0.75817	-0.0513981	-0.0513981	-0.0513981	-0.0513981	-0.0513981	-0.0513981	-0.0513981	-0.0513981	-0.0513981	-0.0513981	-0.0513981	-0.0513981	0.00518542	0.0462127	-0.0513981	-0.0513981	-0.0513981	-0.00875377	-0.0513981	-0.0513981
ARFIP1	27236	ARFIP1	0.256775	0.983642	0.334127	-2.13486	0.0208372	0.102686	-1.9549	0.0145595	0.0897734	-2.28641	0.016264	0.0990579	-1.6369	0.0237752	0.149624	-2.36376	0.0173507	0.117599	0.649516	0.16321	0.527513	-0.0773511	0.709039	0.798497	-0.726867	0.119392	0.731914	-1.96061	-1.76455	-0.0944689	-2.62054	0.227459	0.500478	-2.53647	-2.62054	-2.62054	-2.29861	-2.24203	-2.53647	0.720025	-0.0994869	-0.620538	-2.4315	-2.62054	-2.57789	-2.52293	-0.906842
ARFIP2	23647	ARFIP2	0.11333	0.103528	0.0602922	-0.582866	0.0872812	0.229597	-0.557068	0.0904998	0.251543	-0.604592	0.0810186	0.244598	-0.561356	0.0846811	0.294232	-0.551554	0.0848229	0.291267	0.0432355	0.49996	0.627879	0.0530383	0.471619	0.625445	0.00980273	0.910413	0.973043	-0.527381	-0.210708	-0.553853	-0.664884	-0.664884	-0.664884	-0.664884	-0.664884	-0.664884	-0.46325	-0.450759	-0.636315	0.37074	-0.138815	-0.231925	-0.450759	-0.664884	-0.62224	-0.664884	-0.200216
ARFRP1	10139	ARFRP1	0.0711787	0.0555975	0	-0.030242	0.661157	0.714215	0.00364004	0.958605	0.964981	-0.0587743	0.42265	0.507652	-0.00317672	0.964492	0.973664	0.0124044	0.877295	0.903148	0.0555975	0.0996309	0.527513	0.0711787	0.193494	0.566317	0.0155812	0.790181	0.929732	0.117549	0.180013	-0.0587743	-0.0587743	-0.0587743	-0.0587743	-0.0587743	-0.0587743	-0.0587743	-0.0587743	-0.0587743	-0.0587743	-0.0587743	0.117549	-0.0587743	-0.0587743	-0.0587743	-0.0587743	-0.0587743	-0.0587743
ARG1	383	ARG1	0.0196434	0.0773326	0.0349206	0.0427711	0.0717396	0.205817	0.0520936	0.252527	0.431848	0.0349206	0.132159	0.318826	0.0773326	0.346594	0.499699	0.0196434	0.355918	0.507445	0.0424121	0.610315	0.715649	-0.0152772	0.61138	0.728643	-0.0576893	0.487995	0.784198	0.137504	0	0	0	0	0.695994	0	0	0	0	0	0.411426	0	0	0	0.0976108	0	0.0703893	0	0
ARGLU1	55082	ARGLU1	0.0358517	0.272964	0.206366	-2.02846	0.0344305	0.135348	-2.04863	0.0324488	0.144772	-2.01149	0.0309516	0.143151	-1.94489	0.0295708	0.170101	-2.182	0.0319366	0.169516	0.0665984	0.709352	0.788605	-0.170514	0.149077	0.566317	-0.237112	0.131966	0.731914	-2.21785	-1.33033	-2.12024	-2.21785	-2.21785	-2.21785	-2.21785	-2.21785	-2.21785	-2.21785	-1.86171	-2.13379	0.807176	-0.465104	-0.342072	-2.08035	-2.21785	-1.99134	-2.21785	-0.57169
ARHGAP1	392	ARHGAP1	2.46417	2.42683	1.06116	-0.342182	0.285258	0.434111	0.408045	0.265653	0.444667	-0.973953	0.013849	0.0902678	0.391709	0.419604	0.533804	0.429048	0.340632	0.507445	1.36566	0.0121741	0.527513	1.403	0.00750906	0.197817	0.0373387	0.947066	0.98479	1.28969	1.96037	0.00402121	-2.03512	1.30687	1.05404	-2.03512	-1.08652	-1.62369	0.52315	-0.917422	-1.34806	0.337835	0.0557362	-0.393571	-1.54969	-1.10912	-1.13208	-0.79023	0.608739
ARHGAP17	55114	ARHGAP17	0.00808336	0.0171789	0.00964695	0.00174798	0.878274	0.901122	0.00367657	0.769973	0.809706	0.000123904	0.991619	0.992118	0.00765589	0.615801	0.691383	-0.00143969	0.912687	0.932561	0.00753198	0.554801	0.668291	-0.00156359	0.875557	0.918282	-0.00909558	0.519155	0.801229	0.0470605	0.0880877	0.0331213	-0.00952305	-0.00952305	-0.00952305	-0.00952305	-0.00952305	-0.00952305	-0.00952305	0.0470605	-0.00952305	-0.00952305	-0.00952305	0.0190461	-0.00952305	-0.00952305	-0.00952305	-0.00952305	-0.00952305
ARHGAP18	93663	ARHGAP18	0	0.073	0.0244562	0.0320477	0.123661	0.278846	0.0410625	0.250683	0.430023	0.0244562	0.330565	0.461179	0.073	0.261138	0.482561	0			0.0485437	0.472172	0.606818	-0.0244562	0.330565	0.566317	-0.073	0.261138	0.731914	0	0	0	0	0	0	0	0	0	0	0	0	0	0	0	0	0	0	0	0
ARHGAP21	57584	ARHGAP21	0	0	0	-0.0143081	0.224894	0.381284	-0.0143081	0.224894	0.40682	-0.0143081	0.224894	0.408129	-0.0143081	0.224894	0.451189	-0.0143081	0.224894	0.445518	0			0			0			-0.0143081	-0.0143081	-0.0143081	-0.0143081	-0.0143081	-0.0143081	-0.0143081	-0.0143081	-0.0143081	-0.0143081	-0.0143081	-0.0143081	4.71446e-05	0.014261	-0.0143081	-0.0143081	-0.0143081	-0.0143081	-0.0143081	-0.0143081
ARHGAP23	57636	ARHGAP23	0.00205076	0.00317435	0	-0.0412366	0.125102	0.280973	-0.0397802	0.131141	0.310502	-0.042463	0.119628	0.301821	-0.0392886	0.130868	0.364403	-0.0404122	0.127553	0.361868	0.00317435	0.346594	0.527513	0.00205076	0.355918	0.566317	-0.00112359	0.77091	0.923336	-0.042463	-0.042463	-0.042463	-0.042463	-0.042463	-0.042463	-0.042463	-0.042463	-0.042463	-0.042463	-0.042463	-0.042463	0.0279263	0.000181351	-0.0281077	-0.042463	-0.042463	-0.042463	-0.042463	-0.042463
ARHGAP25	9938	ARHGAP25	0.00609205	0.0390624	0.018928	0.0120152	0.387796	0.504625	0.0151148	0.417326	0.526029	0.00940497	0.521572	0.585948	0.0295394	0.320788	0.499699	-0.003431	0.77755	0.820597	0.0201344	0.495146	0.623617	-0.012836	0.29505	0.566317	-0.0329704	0.257585	0.731914	0.0331213	0.0745412	-0.00952305	-0.00952305	-0.00952305	-0.00952305	-0.00952305	-0.00952305	-0.00952305	-0.00952305	0.0608663	-0.00952305	0.0190461	-0.00952305	-0.00952305	-0.00952305	-0.00952305	0.00483224	0.00483224	0.114805
ARHGAP26	23092	ARHGAP26	0	0	0.000755542	-0.0186831	0.0576878	0.180931	-0.0190932	0.0564169	0.195619	-0.0183377	0.0573755	0.204033	-0.0190932	0.0564169	0.241201	-0.0190932	0.0564169	0.232408	-0.000755542	0.330565	0.527513	-0.000755542	0.330565	0.566317	0			-0.0190932	-0.0190932	-0.0190932	-0.0190932	-0.0190932	-0.0190932	-0.0190932	-0.0190932	-0.0190932	-0.0190932	-0.0190932	-0.0190932	0.00947591	-0.00473795	-0.00473795	-0.0190932	-0.0190932	-0.0190932	-0.0190932	-0.00473795
ARHGAP27	201176	ARHGAP27	0.0295919	0.017374	0	0.00560088	0.43806	0.531516	0.0179342	0.126473	0.304491	-0.0047851	0.42265	0.507652	0.0125889	0.18505	0.42081	0.0248068	0.303132	0.507445	0.017374	0.0466909	0.527513	0.0295919	0.22123	0.566317	0.0122179	0.609394	0.845769	0.0517984	0.0517984	-0.0047851	-0.0047851	-0.0047851	-0.0047851	-0.0047851	-0.0047851	-0.0047851	-0.0047851	-0.0047851	-0.0047851	0.0095702	-0.0047851	-0.0047851	-0.0047851	0.0237841	-0.0047851	-0.0047851	-0.0047851
ARHGAP29	9411	ARHGAP29	0.140207	0.0277242	0.00150364	0.0359868	0.130136	0.286624	0.0769355	0.141685	0.325072	0.00150364	0.330565	0.461179	0.0277242	0.147474	0.385304	0.140207	0.254032	0.471957	0.0262206	0.1687	0.527513	0.138704	0.258637	0.566317	0.112483	0.354278	0.731914	0.0143553	0.0285692	0.0285692	0	0.0703893	0	0	0	0	0.790772	0	0	0	0	0	0	0	0	0	0
ARHGAP30	257106	ARHGAP30	0	0.00473826	0.00297808	0.00283508	0.164513	0.326256	0.00266527	0.33317	0.467803	0.00297808	0.330565	0.461179	0.00473826	0.346594	0.499699	0			0.00176018	0.75759	0.825004	-0.00297808	0.330565	0.566317	-0.00473826	0.346594	0.731914	0	0	0	0	0	0	0	0	0	0	0	0.0565835	0	0	0	0	0	0	0	0
ARHGAP31	57514	ARHGAP31	0.00408131	0.00317435	0	-0.304496	0.424708	0.525485	-0.302558	0.427167	0.529375	-0.306129	0.42265	0.507652	-0.302954	0.426663	0.537136	-0.302047	0.427818	0.518033	0.00317435	0.346594	0.527513	0.00408131	0.355918	0.566317	0.000906957	0.863651	0.956967	-0.306129	-0.306129	-0.306129	-0.306129	-0.306129	-0.306129	-0.306129	-0.306129	-0.306129	-0.27756	-0.306129	-0.306129	0.612257	-0.306129	-0.306129	-0.306129	-0.306129	-0.306129	-0.306129	-0.306129
ARHGAP32	9743	ARHGAP32	0.0396271	0.00636442	0	-0.00948412	0.468922	0.552366	0.00187074	0.922364	0.935905	-0.0190461	0.183503	0.378658	-0.0126817	0.313181	0.499699	0.020581	0.610036	0.673571	0.00636442	0.103446	0.527513	0.0396271	0.328811	0.566317	0.0332627	0.408074	0.748873	-0.00469081	-0.00469081	-0.0190461	-0.0190461	-0.0190461	-0.0190461	-0.0190461	-0.0190461	-0.0190461	-0.0190461	-0.0190461	-0.0190461	0.00952305	0.00952305	-0.0190461	-0.0190461	-0.0190461	-0.0190461	-0.0190461	-0.0190461
ARHGAP35	2909	ARHGAP35	0.0926774	0.0744412	0.0102151	0.00567837	0.864234	0.888856	0.0448751	0.363056	0.49461	-0.0273294	0.384876	0.507652	0.0368967	0.562916	0.645941	0.0551329	0.443593	0.530515	0.0642261	0.291426	0.527513	0.0824623	0.243625	0.566317	0.0182361	0.833437	0.946945	-0.0375445	-0.0375445	-0.0375445	-0.0375445	-0.0231892	-0.0375445	-0.0375445	-0.0375445	-0.0375445	0.384689	-0.0375445	-0.0375445	-0.00897532	-0.0375445	0.0465198	-0.0375445	-0.0375445	-0.0375445	0.478471	0.0999591
ARHGAP4	393	ARHGAP4	0.00205076	0.143293	0.00664849	0.0408661	0.193537	0.353408	0.0814995	0.241456	0.422854	0.00664849	0.21376	0.400278	0.143293	0.25716	0.479201	0.00205076	0.355918	0.507445	0.136644	0.278451	0.527513	-0.00459774	0.416238	0.590922	-0.141242	0.263536	0.731914	0.0143553	0.0143553	0	0	0	0	0	0	0	0	0.0143553	0.0143553	0	0	0	0	0	0	0.0285692	0
ARHGAP44	9912	ARHGAP44	0	0	0.0479353	0.00255892	0.933242	0.947271	-0.0234631	0.42265	0.526029	0.0244722	0.538343	0.598496	-0.0234631	0.42265	0.533804	-0.0234631	0.42265	0.516718	-0.0479353	0.134258	0.527513	-0.0479353	0.134258	0.566317	0			-0.0234631	-0.0234631	-0.0234631	-0.0234631	-0.0234631	-0.0234631	0.0606012	-0.0234631	-0.0234631	-0.0234631	0.542134	-0.0234631	-0.0234631	-0.0234631	0.0469262	-0.0234631	-0.0234631	0.140036	-0.0234631	-0.0234631
ARHGAP45	23526	ARHGAP45	0.0181012	0.0552334	0.00597806	0.0210683	0.118456	0.272119	0.0389881	0.188133	0.372129	0.00597806	0.11848	0.299781	0.0552334	0.301219	0.499699	0.0181012	0.198616	0.426868	0.0492553	0.354138	0.532189	0.0121232	0.383557	0.576475	-0.0371321	0.489426	0.785218	0.0426443	0.0143553	0	0	0	0	0	0	0	0	0.0426443	0	0	0	0	0.0143553	0	0	0.0285692	0
ARHGAP5	394	ARHGAP5	0.347551	0.0770159	0.000755542	0.0849393	0.0792556	0.218031	0.19059	0.0690529	0.217766	-0.00402956	0.489369	0.55677	0.0722308	0.182014	0.419814	0.342766	0.149493	0.394897	0.0762603	0.160328	0.527513	0.346795	0.145507	0.566317	0.270535	0.2468	0.731914	0.305555	-0.0047851	-0.0047851	-0.0047851	-0.0047851	0.270222	-0.0047851	-0.0047851	-0.0047851	0.20934	-0.0047851	-0.0047851	0.0095702	-0.0047851	-0.0047851	-0.0047851	-0.0047851	-0.0047851	-0.0047851	0.0095702
ARHGAP8	23779	ARHGAP8	0.00609205	0.0172824	0.00150364	-0.0314739	0.00541475	0.042871	-0.025566	0.00686193	0.053742	-0.036449	0.0101111	0.0730518	-0.0206702	0.0762318	0.281869	-0.0318606	0.00382635	0.0458619	0.0157788	0.132105	0.527513	0.00458841	0.489252	0.638928	-0.0111904	0.333887	0.731914	0.00469173	0.0186309	-0.0379526	-0.0379526	-0.0379526	-0.0379526	-0.0379526	-0.0379526	-0.0379526	-0.0379526	-0.0379526	-0.0379526	-0.00938346	0.00469173	0.00469173	-0.0379526	-0.0379526	-0.0379526	-0.0379526	-0.00938346
ARHGAP9	64333	ARHGAP9	0.00408131	0.0265319	0.00299998	-0.049507	0.488805	0.567999	-0.0420645	0.552177	0.625137	-0.0557743	0.442835	0.521321	-0.0322424	0.652904	0.720803	-0.054693	0.450436	0.536008	0.0235319	0.402338	0.557599	0.00108133	0.822544	0.880575	-0.0224506	0.426178	0.757183	-0.0302051	-0.0587743	-0.0587743	-0.0587743	-0.0587743	-0.0587743	-0.0587743	-0.0587743	-0.0587743	-0.0587743	-0.0161299	-0.044419	-0.0587743	-0.0587743	0.117549	-0.0587743	-0.0587743	-0.0587743	-0.0587743	-0.0587743
ARHGDIA	396	ARHGDIA	3.09084	3.05477	1.48814	-0.0472156	0.883194	0.90518	0.811807	0.0517435	0.187966	-0.770603	0.0431372	0.175618	0.796024	0.188668	0.42365	0.832099	0.108458	0.33414	1.56663	0.0232087	0.527513	1.6027	0.00874172	0.221078	0.0360756	0.95836	0.988847	1.7001	2.44003	0.684241	-2.25874	3.01403	1.62096	-1.81514	0.111422	-1.06339	1.49935	-0.104937	-0.742727	0.357145	-0.141047	-0.216098	-0.925318	-1.9026	-1.01996	0.229259	1.49935
ARHGDIB	397	ARHGDIB	3.48884	3.01333	2.4115	1.34164	7.2165e-05	0.00142975	1.78127	1.1332e-05	0.000330942	0.971413	0.00895642	0.0676653	1.57324	0.000637709	0.0132263	2.04875	0.000110343	0.00390636	0.601826	0.163172	0.527513	1.07734	0.0125884	0.279263	0.475511	0.23771	0.731914	2.72341	3.42534	1.90899	-1.44009	1.58671	1.20838	-1.39744	1.98483	0.613023	2.23007	2.10464	0.979451	0.264784	-0.219758	-0.0450254	1.30837	1.39987	0.852694	0.976752	2.73304
ARHGEF1	9138	ARHGEF1	0.234172	0.382452	0.109387	0.162236	0.0123126	0.0731818	0.275255	0.0244484	0.123418	0.0670623	0.197601	0.386316	0.340127	0.0665946	0.263208	0.191848	0.243759	0.462221	0.273065	0.133209	0.527513	0.124785	0.444778	0.607913	-0.14828	0.506355	0.792415	0.358214	0.65367	0.028065	-0.0423243	0.422344	0.171801	-0.0423243	0.0142592	-0.027969	0.14671	0.14671	0.291099	-0.0423243	0.028065	0.0142592	-0.0137551	-0.0423243	0.028065	0.0552865	0.291099
ARHGEF10L	55160	ARHGEF10L	0.0402045	0.0335631	0.0245343	-0.121509	0.219808	0.376533	-0.11503	0.23505	0.417385	-0.126964	0.204232	0.390842	-0.117936	0.225744	0.452386	-0.111294	0.245319	0.464291	0.00902876	0.740764	0.812337	0.0156702	0.685505	0.783863	0.0066414	0.87053	0.957895	-0.108854	-0.151499	-0.0949151	-0.151499	-0.108854	-0.151499	-0.151499	-0.151499	-0.151499	-0.151499	-0.0949151	-0.151499	0.135382	-0.0404674	-0.0949151	-0.151499	-0.151499	-0.151499	-0.151499	-0.108854
ARHGEF11	9826	ARHGEF11	0.0121064	0.0420568	0.00584375	0.0164082	0.154841	0.319916	0.0289535	0.241041	0.422752	0.00584375	0.330565	0.461179	0.0420568	0.346594	0.499699	0.0121064	0.268185	0.485238	0.0362131	0.417639	0.567989	0.00626262	0.597931	0.718483	-0.0299505	0.505962	0.792134	0.0143553	0	0.111031	0	0	0	0	0	0	0	0	0	0	0	0	0	0	0	0	0
ARHGEF12	23365	ARHGEF12	0	0.0243297	0.0082006	-0.266456	0.0339276	0.13431	-0.263478	0.0310671	0.140958	-0.268963	0.0337673	0.151079	-0.252834	0.0260688	0.157545	-0.277164	0.0327062	0.171097	0.0161291	0.442941	0.585541	-0.0082006	0.0854456	0.566317	-0.0243297	0.249034	0.731914	-0.277164	-0.277164	-0.22058	-0.277164	-0.100841	-0.277164	-0.277164	-0.277164	-0.277164	-0.277164	-0.277164	-0.277164	0.0676647	0.0331763	-0.100841	-0.277164	-0.277164	-0.277164	-0.277164	-0.22058
ARHGEF16	27237	ARHGEF16	0.047632	0.0528794	0.0196736	0.00555569	0.83612	0.866084	0.0223355	0.51602	0.596831	-0.00857464	0.742806	0.77781	0.0246312	0.569484	0.651531	0.0193838	0.664052	0.721558	0.0332059	0.39662	0.554545	0.0279584	0.493173	0.641345	-0.00524748	0.920701	0.975885	0.0421411	0.258633	0.0960799	-0.0282482	-0.0282482	-0.0282482	-0.0282482	-0.0282482	-0.0282482	-0.0282482	0.0693626	-0.0282482	0.0421411	-0.0138929	-0.0282482	-0.0282482	-0.0282482	-0.0282482	-0.0282482	0.109255
ARHGEF18	23370	ARHGEF18	0.0100556	0	0.0240052	-0.00842061	0.76195	0.803255	-0.0190638	0.503419	0.586262	0.000542053	0.985541	0.987479	-0.0234631	0.42265	0.533804	-0.0134075	0.638527	0.698321	-0.0240052	0.139464	0.527513	-0.0139495	0.458187	0.614833	0.0100556	0.355918	0.731914	-0.0234631	-0.0234631	0.00510604	-0.0234631	-0.0234631	-0.0234631	-0.0234631	-0.0234631	-0.0234631	-0.0234631	-0.0234631	0.263418	0.0469262	-0.0234631	-0.0234631	0.0331204	-0.0234631	-0.0234631	-0.0234631	-0.0234631
ARHGEF2	9181	ARHGEF2	0.104765	0.132128	0.0330607	0.0308161	0.449845	0.537927	0.0780968	0.182443	0.369951	-0.00899928	0.80617	0.833084	0.0900682	0.256721	0.478721	0.0627049	0.423923	0.517334	0.0990675	0.197822	0.527513	0.0717042	0.344961	0.566317	-0.0273633	0.78225	0.926222	0.279868	0.26828	0.0555508	-0.04206	0.0420043	-0.04206	-0.04206	-0.04206	-0.04206	-0.04206	-0.04206	0.0145235	0.0555508	-0.0134908	-0.04206	-0.0134908	-0.04206	-0.0277047	-0.0277047	0.0555508
ARHGEF35	445328	ARHGEF35	0	0.00782104	0	0.00201112	0.324375	0.445375	0.00439933	0.33317	0.467803	0			0.00782104	0.346594	0.499699	0			0.00782104	0.346594	0.527513	0			-0.00782104	0.346594	0.731914	0	0.0703893	0	0	0	0	0	0	0	0	0	0	0	0	0	0	0	0	0	0
ARHGEF37	389337	ARHGEF37	0.0200364	0.0263568	0.00297808	-0.0655613	0.299851	0.445375	-0.054371	0.369594	0.501131	-0.0749846	0.253819	0.432846	-0.0516059	0.391518	0.533804	-0.0579262	0.345579	0.507445	0.0233787	0.164553	0.527513	0.0170584	0.282445	0.566317	-0.00632036	0.765381	0.922472	-0.0353183	0.0196481	-0.0779627	-0.0779627	-0.0779627	-0.0779627	-0.0779627	-0.0779627	-0.0493935	-0.0779627	-0.0779627	-0.0779627	-0.0779627	0.085536	-0.00757336	-0.0779627	-0.0779627	-0.0779627	-0.0779627	-0.0213792
ARHGEF4	50649	ARHGEF4	0.0517133	0.0348954	0.0478167	-0.124169	0.338137	0.458897	-0.127189	0.328841	0.467803	-0.121626	0.345793	0.474682	-0.134547	0.307594	0.499699	-0.117729	0.360425	0.51066	-0.0129214	0.698788	0.7802	0.00389654	0.930339	0.955787	0.0168179	0.705976	0.896221	-0.169442	-0.00594368	-0.155087	-0.169442	-0.169442	-0.169442	0.220124	-0.169442	-0.169442	0.0815192	-0.169442	-0.169442	-0.00594368	0.175386	-0.169442	-0.169442	-0.169442	-0.140873	-0.169442	-0.140873
ARHGEF40	55701	ARHGEF40	0	0	0.0108496	-0.0873343	0.383482	0.500533	-0.0932241	0.358694	0.490521	-0.0823744	0.406014	0.507652	-0.0932241	0.358694	0.510847	-0.0932241	0.358694	0.509706	-0.0108496	0.232018	0.527513	-0.0108496	0.232018	0.566317	0			-0.0932241	-0.0932241	-0.0932241	-0.0932241	-0.0932241	-0.0932241	-0.0932241	-0.0932241	-0.0932241	-0.0932241	-0.0932241	-0.0932241	-0.0788688	0.157738	-0.0788688	-0.0932241	-0.0932241	-0.0932241	-0.0932241	-0.0505797
ARHGEF5	7984	ARHGEF5	0.0121064	0.00791261	0.00300728	-0.0175578	0.410096	0.524737	-0.0138989	0.503766	0.586419	-0.020639	0.347943	0.477222	-0.0157337	0.45609	0.560633	-0.0115399	0.593462	0.659217	0.00490533	0.412564	0.564679	0.0090991	0.401196	0.5831	0.00419376	0.718255	0.901342	-0.00929098	-0.0236463	-0.0236463	-0.0236463	-0.0236463	-0.0236463	-0.0236463	-0.0236463	-0.0236463	-0.0236463	-0.0236463	-0.0236463	-0.00929098	0.0329373	-0.0236463	-0.0236463	-0.0236463	-0.0236463	-0.0236463	0.00492288
ARHGEF6	9459	ARHGEF6	0	0.0303442	0.0148072	-0.00315888	0.837354	0.866406	-0.00193125	0.916463	0.931266	-0.00419268	0.786493	0.815717	0.0113444	0.662625	0.727652	-0.0189999	0.268625	0.485238	0.015537	0.514369	0.638761	-0.0148072	0.045256	0.566317	-0.0303442	0.203169	0.731914	-0.0189999	-0.0189999	-0.0189999	-0.0189999	-0.0189999	-0.0189999	-0.0189999	-0.0189999	-0.0189999	-0.0189999	0.0375837	0.00956928	0.0236445	-0.0189999	-0.00464458	-0.0189999	-0.0189999	0.00956928	-0.0189999	0.0375837
ARHGEF7	8874	ARHGEF7	0.0539462	0.0531551	0.0389586	-0.0464374	0.360448	0.480673	-0.0385428	0.451948	0.54706	-0.0530854	0.315458	0.461179	-0.0388889	0.487215	0.584339	-0.0380978	0.499852	0.576893	0.0141965	0.738847	0.810917	0.0149876	0.729903	0.814683	0.00079109	0.987453	0.99628	0.0714547	0.0969898	-0.0354605	-0.092044	-0.092044	-0.092044	-0.092044	-0.092044	-0.092044	-0.092044	-0.0354605	-0.092044	0.0714547	-0.0634749	-0.00797978	-0.092044	-0.092044	-0.092044	-0.092044	0.308494
ARID1A	8289	ARID1A	0	0.021871	0.00596388	-0.417318	0.095835	0.24188	-0.413877	0.0969423	0.261885	-0.420215	0.0946937	0.265364	-0.404308	0.100238	0.320284	-0.426179	0.0925306	0.304798	0.0159071	0.234619	0.527513	-0.00596388	0.147184	0.566317	-0.021871	0.104017	0.731914	-0.426179	-0.411824	-0.426179	-0.426179	-0.426179	-0.426179	-0.426179	-0.426179	-0.426179	-0.426179	-0.39761	-0.426179	-0.151172	0.278693	-0.127521	-0.426179	-0.426179	-0.426179	-0.342115	-0.35579
ARID1B	57492	ARID1B	0	0.00782104	0.00151108	-0.201795	0.0388157	0.145151	-0.200227	0.0383498	0.159116	-0.203115	0.0385631	0.16396	-0.196805	0.0369189	0.194047	-0.204626	0.0381024	0.18594	0.00630995	0.446169	0.588173	-0.00151108	0.162829	0.566317	-0.00782104	0.346594	0.731914	-0.204626	-0.204626	-0.204626	-0.204626	-0.204626	-0.204626	-0.204626	-0.204626	-0.204626	-0.204626	-0.190271	-0.204626	-0.0411275	0.0822549	-0.0411275	-0.204626	-0.204626	-0.204626	-0.204626	-0.190271
ARID2	196528	ARID2	0	0.0181665	0.00994915	-0.0671537	0.361356	0.481483	-0.0670074	0.36211	0.493727	-0.0672769	0.360569	0.48936	-0.0590595	0.413368	0.533804	-0.0772261	0.309751	0.507445	0.00821738	0.698	0.779765	-0.00994915	0.330565	0.566317	-0.0181665	0.346594	0.731914	-0.0772261	-0.0772261	-0.0772261	-0.0772261	-0.0772261	-0.0772261	-0.0772261	-0.0772261	0.0862727	-0.0772261	-0.0772261	-0.0772261	-0.0345817	0.111808	-0.0772261	-0.0772261	-0.0772261	-0.0772261	-0.0772261	0.111808
ARID4A	5926	ARID4A	0.0215085	0.00782104	0.0323812	-0.0232182	0.344845	0.46486	-0.0333001	0.172599	0.359142	-0.0147282	0.651264	0.697846	-0.0392883	0.127315	0.359655	-0.0256009	0.378643	0.516718	-0.0245602	0.394007	0.552969	-0.0108727	0.756366	0.835559	0.0136875	0.567205	0.829794	-0.0471094	0.0232799	-0.0471094	-0.0471094	-0.0471094	-0.0471094	-0.0471094	-0.0471094	-0.0471094	-0.0471094	-0.0471094	-0.00446505	-0.0327541	0.00947415	0.0232799	0.00947415	-0.0471094	-0.0471094	-0.0471094	-0.0471094
ARID4B	51742	ARID4B	0.00408131	0.00782104	0.0364952	-0.0516102	0.245419	0.398335	-0.0680643	0.165744	0.354025	-0.037754	0.444377	0.521932	-0.0664282	0.168308	0.409274	-0.0701679	0.158559	0.405956	-0.0286742	0.423458	0.57232	-0.0324139	0.358773	0.56827	-0.00373973	0.679263	0.883568	-0.0742492	-0.0038599	-0.0742492	-0.0742492	-0.0742492	-0.0742492	-0.0742492	-0.0742492	-0.0742492	-0.0742492	-0.0742492	-0.0742492	0.0500789	-0.0598939	0.00981503	-0.0742492	-0.0742492	-0.0316049	-0.0742492	-0.0742492
ARID5B	84159	ARID5B	0	0.290037	0.18003	0.0867221	0.363459	0.483314	0.0775561	0.459062	0.552366	0.0944407	0.41869	0.507652	0.204447	0.167671	0.409274	-0.0855897	0.321001	0.507445	0.110007	0.478371	0.609781	-0.18003	0.0660083	0.566317	-0.290037	0.0431009	0.731914	-0.0855897	0.0254416	-0.0855897	-0.0855897	-0.0855897	-0.0855897	0.201291	-0.0855897	0.0519138	-0.0855897	0.34737	1.28178	-0.0855897	-0.0429454	0.128535	1.07145	0.440479	-0.0855897	0.389495	-0.0855897
ARIH1	25820	ARIH1	0.195126	0.116101	0.045704	0.0936905	0.000492267	0.00685848	0.150674	0.00605261	0.0487382	0.045704	0.00590734	0.05053	0.116101	0.0273336	0.162133	0.195126	0.0848457	0.291267	0.0703968	0.153334	0.527513	0.149422	0.167447	0.566317	0.0790251	0.467914	0.773968	0.344828	0.378512	0.137504	0	0.238787	0	0	0.0840643	0	0.545968	0.111031	0.111031	0	0	0	0.0285692	0.111031	0.0565835	0.0426443	0.189034
ARIH2	10425	ARIH2	0	0.0168732	0.00151108	0.00515913	0.200601	0.35989	0.00949118	0.28612	0.463492	0.00151108	0.162829	0.358147	0.0168732	0.298075	0.499699	0			0.0153621	0.341412	0.527513	-0.00151108	0.162829	0.566317	-0.0168732	0.298075	0.731914	0	0	0	0	0	0	0	0	0	0	0	0.0143553	0	0	0	0	0	0	0	0.0143553
ARL1	400	ARL1	1.38534	1.10189	0.469394	-0.291787	0.209779	0.367092	0.118887	0.631231	0.69206	-0.637618	0.0237916	0.12408	-0.00512403	0.98633	0.990628	0.27833	0.40748	0.516718	0.632494	0.0513305	0.527513	0.915948	0.0172133	0.338334	0.283454	0.458669	0.767734	0.921558	0.173945	0.214916	-1.10701	-0.107012	-0.0094008	-1.10701	-1.10701	-1.10701	-0.227306	-0.717445	-0.674052	-0.128816	0.309828	-0.181012	-1.10701	-0.905378	-0.82013	-0.384546	0.107113
ARL14EPL	644100	ARL14EPL	0	0.0639236	0	0.0164375	0.324375	0.445375	0.035957	0.33317	0.467803	0			0.0639236	0.346594	0.499699	0			0.0639236	0.346594	0.527513	0			-0.0639236	0.346594	0.731914	0	0	0	0	0	0	0	0	0	0	0	0	0	0	0	0	0	0	0	0
ARL15	54622	ARL15	0.00609205	0	0	-0.164865	0.218499	0.375426	-0.163418	0.221128	0.405164	-0.166084	0.216283	0.402539	-0.166084	0.216283	0.445684	-0.159992	0.227363	0.448232	0			0.00609205	0.355918	0.566317	0.00609205	0.355918	0.731914	-0.123439	-0.166084	-0.166084	-0.166084	-0.166084	-0.166084	-0.166084	-0.166084	-0.166084	-0.166084	-0.166084	-0.166084	-0.166084	0.155844	0.0102392	-0.166084	-0.166084	-0.166084	-0.166084	-0.166084
ARL2	402	ARL2	0.410332	0.197434	0.0480965	0.0651344	0.507118	0.583492	0.196767	0.146918	0.33221	-0.0457139	0.606722	0.658096	0.103624	0.404282	0.533804	0.316522	0.187245	0.420723	0.149338	0.152632	0.527513	0.362236	0.128179	0.566317	0.212898	0.369244	0.734726	0.510261	0.157151	-0.0938104	-0.0938104	-0.0938104	-0.0938104	-0.0938104	-0.0938104	-0.0938104	-0.0938104	-0.0938104	-0.0938104	-0.0938104	0.144976	-0.0511661	-0.0938104	-0.0938104	0.107823	0.169224	0.251018
ARL2BP	23568	ARL2BP	0.0821875	0.0152782	0.00513741	0.023155	0.180114	0.342753	0.044551	0.239959	0.421478	0.00513741	0.330565	0.461179	0.0152782	0.346594	0.499699	0.0821875	0.355918	0.507445	0.0101408	0.543573	0.659976	0.0770501	0.38529	0.576731	0.0669093	0.452094	0.765814	0	0.137504	0	0	0	0	0	0	0	0	0	0	0	0	0	0	0	0.0976108	0	0
ARL3	403	ARL3	0.265198	0.160989	0.091595	0.0556228	0.253139	0.406024	0.118044	0.212679	0.397288	0.00305801	0.941912	0.952327	0.072452	0.462865	0.565218	0.176661	0.351659	0.507445	0.069394	0.51013	0.636036	0.173603	0.36715	0.570314	0.104209	0.611476	0.847056	1.00232	0.289975	0.417354	-0.088537	-0.088537	-0.088537	-0.088537	-0.00447271	-0.088537	-0.088537	-0.088537	-0.0181476	0.00907382	0.00907382	-0.0181476	-0.0181476	-0.088537	0.00907382	-0.088537	0.467279
ARL6IP1	23204	ARL6IP1	0.898402	0.616725	0.126488	-1.92018	0.0238429	0.110663	-1.58715	0.0238578	0.121173	-2.20062	0.0208496	0.114306	-1.71039	0.0188669	0.129769	-1.42871	0.0767668	0.277519	0.490237	0.191544	0.527513	0.771914	0.240193	0.566317	0.281677	0.683312	0.885134	-2.32711	-2.32711	-2.32711	-2.32711	-2.32711	-2.32711	-2.32711	-2.32711	-2.32711	0.490512	-2.32711	-2.32711	0.22379	0.532859	-0.756648	-2.32711	-1.13808	-2.32711	-2.32711	0.0761567
ARL6IP4	51329	ARL6IP4	0	0.0224038	0.360044	0.045113	0.828236	0.858655	-0.143498	0.159111	0.348196	0.203944	0.583989	0.638049	-0.133697	0.171874	0.41173	-0.156101	0.143215	0.38616	-0.33764	0.361586	0.535632	-0.360044	0.330565	0.566317	-0.0224038	0.346594	0.731914	-0.156101	0.0455333	-0.156101	-0.156101	-0.156101	-0.156101	-0.156101	-0.156101	-0.156101	-0.156101	-0.156101	-0.156101	0.130781	-0.0450693	-0.0857113	-0.156101	-0.156101	-0.156101	-0.156101	6.68474
ARL6IP5	10550	ARL6IP5	1.36111	2.68477	2.09303	-3.37437	1.52959e-14	2.53133e-12	-3.36751	6.96137e-08	5.41246e-06	-3.38015	1.6975e-08	1.21654e-06	-2.78841	0.000174303	0.0057605	-4.11207	0.000113581	0.00397017	0.591742	0.307622	0.527513	-0.731918	0.245464	0.566317	-1.32366	0.0623118	0.731914	-2.87624	-3.00329	-2.75509	-5.47317	-3.17745	-2.00329	-5.43053	-1.96855	-4.63321	-3.24051	-1.79849	-3.33567	0.0607005	0.110886	-0.171587	-4.12835	-4.32261	-4.7951	-3.22525	-1.26919
ARL6IP6	151188	ARL6IP6	0	0.034818	0.0720551	-1.96107	0.0238153	0.110622	-1.98956	0.0242609	0.12277	-1.93709	0.0216138	0.116863	-1.97432	0.0242722	0.151776	-2.00914	0.0239825	0.143171	-0.0372371	0.611338	0.716634	-0.0720551	0.305011	0.566317	-0.034818	0.179222	0.731914	-2.00914	-2.00914	-2.00914	-2.00914	-2.00914	-2.00914	-2.00914	-2.00914	-2.00914	-2.00914	-2.00914	-2.00914	-0.428995	0.618467	-0.189472	-2.00914	-2.00914	-2.00914	-1.88481	-1.93875
ARL8A	127829	ARL8A	1.10055	1.67868	0.468179	-0.693056	0.0153909	0.0854039	-0.173231	0.647969	0.706024	-1.1308	0.000682364	0.00971057	0.0797009	0.870617	0.899723	-0.498429	0.400562	0.516718	1.2105	0.0322484	0.527513	0.632375	0.302805	0.566317	-0.57813	0.425388	0.757183	1.03329	1.58212	-0.642926	-1.59898	0.939555	1.40642	-1.5424	-0.948218	-1.59898	0.315582	-0.695944	-1.47465	-0.277055	0.220685	0.0563691	-1.59898	-1.59898	-0.816574	0.200105	0.567733
ARL8B	55207	ARL8B	2.4067	2.33378	1.68427	-0.871176	0.0569806	0.179782	-0.501269	0.228685	0.410477	-1.18268	0.0191492	0.109105	-0.533175	0.303896	0.499699	-0.460248	0.303692	0.507445	0.649501	0.183697	0.527513	0.722429	0.0804197	0.566317	0.0729277	0.888113	0.96474	-0.0391327	0.64401	-0.838383	1.17306	0.773438	0.0722748	-2.81037	-1.1934	-2.71639	0.323663	-0.960061	-1.75592	-0.433992	0.510172	-0.0761797	-2.20703	-1.45553	-1.66532	-1.2116	0.0476128
ARMC1	55156	ARMC1	0	0	0	-0.0465335	0.296992	0.444401	-0.0465335	0.296992	0.467803	-0.0465335	0.296992	0.461179	-0.0465335	0.296992	0.499699	-0.0465335	0.296992	0.507445	0			0			0			-0.0465335	-0.0465335	-0.0465335	-0.0465335	-0.0465335	-0.0465335	-0.0465335	-0.0465335	-0.0465335	-0.0465335	-0.0465335	-0.0465335	-0.0465335	0.0644978	-0.0179643	-0.0465335	-0.0465335	-0.0465335	-0.0465335	-0.0465335
ARMC10	83787	ARMC10	0.0981515	0.353924	0.0714486	-2.07379	0.00104119	0.0124648	-1.98119	7.5143e-05	0.00157781	-2.15177	0.00130834	0.0165145	-1.86929	1.40989e-05	0.00139332	-2.12506	0.000404668	0.00972431	0.282475	0.123371	0.527513	0.0267029	0.756112	0.835559	-0.255772	0.172737	0.731914	-1.73779	-1.61914	-1.43244	-2.22322	-2.08571	-1.8447	-2.22322	-2.22322	-2.22322	-2.22322	-2.20886	-2.20886	-0.170104	0.249273	-0.0791688	-2.22322	-2.22322	-2.22322	-2.22322	-2.08571
ARMC2	84071	ARMC2	0.105544	0.098839	0.0951251	0.098164	0.017892	0.0943805	0.101773	0.07373	0.225072	0.0951251	0.122588	0.305222	0.098839	0.217518	0.446889	0.105544	0.24348	0.462221	0.00371391	0.969028	0.977277	0.0104193	0.919079	0.94794	0.00670539	0.952331	0.986419	0.575312	0	0	0	0.650765	0	0.632268	0.226509	0	0	0	0.948601	0	0	0	0	0	0	0	0
ARMC6	93436	ARMC6	0.0259172	0.0658149	0.0204669	0.00975475	0.734902	0.780394	0.0248966	0.451921	0.54706	-0.00299625	0.919068	0.933264	0.0423518	0.319268	0.499699	0.00245413	0.93666	0.952516	0.0453481	0.229084	0.527513	0.00545038	0.81263	0.874776	-0.0398977	0.300859	0.731914	0.0469262	0.0469262	0.00510604	-0.0234631	-0.0234631	0.00510604	-0.0234631	-0.0234631	-0.0234631	-0.0234631	-0.0234631	-0.0234631	-0.0234631	0.0469262	-0.0234631	-0.00910782	0.100865	-0.00910782	-0.0234631	0.0331204
ARMC8	25852	ARMC8	0.0699641	0.0963963	0.0169198	-0.679209	0.353523	0.474211	-0.642343	0.374646	0.506242	-0.710255	0.336817	0.466629	-0.630778	0.381572	0.531055	-0.657211	0.365899	0.515013	0.0794765	0.117679	0.527513	0.0530443	0.289454	0.566317	-0.0264323	0.684673	0.885402	-0.488388	-0.452168	-0.68453	-0.727175	-0.68453	-0.727175	-0.727175	-0.727175	-0.727175	-0.727175	-0.727175	-0.656785	1.12482	-0.440294	-0.68453	-0.727175	-0.727175	-0.712819	-0.727175	-0.589671
ARMCX1	51309	ARMCX1	0	0.00473826	0.0349967	-0.286705	0.191926	0.35281	-0.304257	0.177065	0.364772	-0.271925	0.204569	0.391094	-0.302184	0.178804	0.417536	-0.306922	0.174797	0.4201	-0.0302585	0.35136	0.530906	-0.0349967	0.278304	0.566317	-0.00473826	0.346594	0.731914	-0.306922	-0.306922	-0.306922	-0.306922	-0.306922	-0.306922	-0.306922	-0.306922	-0.306922	-0.306922	-0.306922	-0.306922	-0.278353	0.0492219	0.229131	0.287627	-0.306922	-0.236533	-0.306922	-0.306922
ARMCX2	9823	ARMCX2	0.129005	0.304907	0.0037047	-0.446643	0.225398	0.381594	-0.32491	0.362103	0.493727	-0.549155	0.172171	0.3666	-0.247953	0.556207	0.640414	-0.423854	0.243371	0.462148	0.301202	0.352183	0.530957	0.125301	0.369043	0.570734	-0.175901	0.606097	0.843786	0.350178	-0.55286	-0.55286	-0.55286	-0.55286	-0.55286	-0.55286	-0.55286	-0.55286	-0.55286	-0.55286	-0.482471	-0.441829	0.46862	-0.0267911	-0.55286	-0.55286	-0.55286	-0.55286	-0.55286
ARMCX3	51566	ARMCX3	0.0161477	0.0592472	0.00589295	-0.63268	0.0478081	0.162833	-0.613952	0.0486615	0.182666	-0.64845	0.0460967	0.181087	-0.595096	0.0472478	0.220558	-0.638196	0.0469325	0.209278	0.0533542	0.167739	0.527513	0.0102547	0.415841	0.590922	-0.0430995	0.267454	0.731914	-0.611699	-0.59776	-0.639988	-0.654343	-0.654343	-0.654343	-0.654343	-0.654343	-0.654343	-0.654343	-0.654343	-0.654343	-0.221384	0.271656	-0.0502721	-0.654343	-0.654343	-0.654343	-0.654343	-0.556733
ARMCX4	100131755	ARMCX4	0.1279	0.0321514	0.00150364	-0.0198357	0.764633	0.80538	0.019542	0.811434	0.846651	-0.0529959	0.433429	0.513543	-0.0223482	0.741608	0.795122	0.0734008	0.612546	0.67606	0.0306477	0.343289	0.527513	0.126397	0.361216	0.568743	0.095749	0.491142	0.786298	-0.0544996	-0.0544996	-0.0544996	-0.0544996	-0.0544996	-0.0544996	-0.0544996	-0.0544996	-0.0544996	-0.0544996	-0.0544996	-0.0544996	-0.0544996	0.108999	-0.0544996	-0.0544996	-0.0544996	-0.0544996	-0.0401443	-0.0544996
ARMH3	79591	ARMH3	0.00408131	0.304072	0.0114602	0.0852276	0.0877333	0.229932	0.172826	0.113455	0.286588	0.0114602	0.263057	0.441202	0.304072	0.118809	0.347285	0.00408131	0.355918	0.507445	0.292612	0.131573	0.527513	-0.00737892	0.498474	0.646041	-0.299991	0.123163	0.731914	0	0	0	0	0	0	0	0	0.903038	0	0.0143553	0.0143553	0	0	0	0	1.44361	0	0.333424	0.189034
ARMT1	79624	ARMT1	0.149668	0.186426	0.0189378	0.0881523	0.027281	0.119178	0.170345	0.0480176	0.181604	0.0189378	0.0809744	0.244598	0.186426	0.168616	0.409274	0.149668	0.178257	0.42038	0.167488	0.211929	0.527513	0.13073	0.232631	0.566317	-0.0367577	0.818887	0.942273	0.443607	1.12433	0.111031	0	0	0.0565835	0	0	0	0	0	0.0426443	0	0	0	0	0	0	0	0.163499
ARPC1A	10552	ARPC1A	0.851604	0.707585	0.21045	-0.000607593	0.998147	0.998384	0.30347	0.33193	0.467803	-0.256673	0.359714	0.488848	0.240462	0.459242	0.562384	0.384481	0.374378	0.516718	0.497135	0.0573646	0.527513	0.641154	0.117808	0.566317	0.144019	0.731448	0.90736	0.872015	1.40866	0.0886934	-0.467123	0.759386	0.201904	-0.467123	-0.467123	-0.467123	0.843217	0.174423	-0.240614	0.364754	0.018304	-0.383059	-0.329619	-0.278089	-0.342795	-0.192116	0.981778
ARPC1B	10095	ARPC1B	1.56245	2.02881	0.969483	-0.120709	0.574553	0.638224	0.343594	0.319716	0.467803	-0.5117	0.0325508	0.148096	0.547629	0.290184	0.499699	0.081264	0.860926	0.890459	1.05933	0.0671369	0.527513	0.592964	0.253596	0.566317	-0.466365	0.484502	0.783648	1.48598	1.92072	0.504317	-1.48118	1.83206	0.649747	-1.48118	-0.707187	-1.23022	-0.0270078	0.0892792	0.374806	0.146423	-0.119415	-0.0270078	-1.17084	-1.48118	-0.383573	0.425707	1.11336
ARPC2	10109	ARPC2	1.85426	2.78374	0.980157	0.218235	0.53491	0.605309	0.976571	0.0606256	0.202895	-0.420364	0.236272	0.418802	1.38322	0.0778123	0.284093	0.453741	0.422757	0.516718	1.80358	0.0289656	0.527513	0.874104	0.147881	0.566317	-0.929475	0.280516	0.731914	2.00411	2.39545	0.245642	-1.40052	2.10537	0.652591	-1.40052	-0.0275681	-0.786989	0.295474	1.05102	0.406835	0.419148	-0.269589	-0.149559	-0.77759	-1.40052	-0.167859	3.67715	2.25826
ARPC3	10094	ARPC3	2.45874	1.80263	0.972062	0.667356	0.0651112	0.193893	1.27406	0.00907755	0.0660011	0.156445	0.705583	0.74422	0.987016	0.0709844	0.272068	1.64312	0.0530411	0.224928	0.83057	0.165718	0.527513	1.48668	0.0825696	0.566317	0.656105	0.436884	0.75817	2.08742	2.07386	-0.0757683	-0.815616	2.82593	1.55455	-0.815616	-0.340531	-0.815616	0.848866	-0.42605	0.281994	0.261627	-0.37201	0.110383	-0.119623	-0.815616	-0.37201	0.774147	1.75242
ARPC4	10093	ARPC4	4.05912	2.68857	1.52626	-0.590166	0.139713	0.29936	0.366309	0.439009	0.538285	-1.39562	0.00618165	0.0521941	-0.233306	0.719952	0.777007	1.13724	0.0453738	0.205308	1.16231	0.125579	0.527513	2.53286	0.000496167	0.028736	1.37055	0.0844819	0.731914	0.692833	1.11199	-0.742366	-2.92188	1.75563	-0.984533	-2.92188	-1.24381	-2.43645	1.27111	-0.35628	-0.35628	0.0942627	-0.395808	0.301546	-1.86529	-2.86529	-0.962107	-1.33691	1.22135
ARPC4-TTLL3	100526693	ARPC4-TTLL3	0.0849355	0.308165	0.104116	-0.299299	0.577444	0.641182	-0.241546	0.649558	0.707383	-0.347932	0.524713	0.587321	-0.143883	0.786997	0.83317	-0.367112	0.503625	0.579651	0.204049	0.298942	0.527513	-0.0191801	0.887824	0.925595	-0.22323	0.238469	0.731914	-0.452048	-0.452048	-0.452048	-0.452048	-0.452048	0.2878	-0.452048	-0.452048	-0.32772	-0.452048	-0.452048	-0.452048	0.904096	-0.452048	-0.452048	-0.452048	-0.437693	-0.452048	0.103768	1.52615
ARPC5	10092	ARPC5	1.10557	1.67253	0.555164	0.095376	0.682032	0.73236	0.567294	0.134292	0.314994	-0.302029	0.221215	0.407359	0.815338	0.120437	0.349653	0.248381	0.664709	0.722074	1.11737	0.0501691	0.527513	0.55041	0.370427	0.571226	-0.566957	0.438913	0.75817	1.77508	1.40584	0.164287	-0.857192	2.66134	1.35382	-0.857192	0.429689	-0.693694	1.08767	-0.0334431	0.476231	0.178431	-0.0172328	-0.161199	-0.857192	-0.857192	-0.570311	0.344441	1.97873
ARPC5L	81873	ARPC5L	1.50442	0.974431	0.411496	-0.658545	0.290809	0.43939	-0.227079	0.693282	0.745602	-1.02188	0.148842	0.341517	-0.45895	0.468615	0.569908	0.0710411	0.906351	0.928241	0.562935	0.16234	0.527513	1.09293	0.0138932	0.299243	0.529991	0.279608	0.731914	0.500193	1.13465	-1.07724	-1.43338	1.04947	-0.250688	-1.43338	-1.43338	-1.43338	-0.342527	-1.43338	-1.19459	0.925579	-0.356137	-0.569442	-1.43338	-1.43338	-1.04381	-1.24435	-0.609631
ARPIN	348110	ARPIN	0.0290556	0.130285	0.0216433	0.00961946	0.855254	0.881684	0.0445544	0.540062	0.615335	-0.0197994	0.68553	0.725957	0.0888422	0.428857	0.538944	-0.0123871	0.814709	0.851878	0.108642	0.308588	0.527513	0.00741229	0.80676	0.87118	-0.101229	0.350608	0.731914	-0.0270874	0.86929	-0.0414427	-0.0414427	-0.0414427	-0.0414427	-0.0414427	-0.0414427	-0.0414427	-0.0414427	0.0289466	-0.0414427	-0.0414427	-0.0414427	0.0828854	-0.0414427	-0.0414427	0.00120163	-0.0414427	0.172682
ARPIN-AP3S2	100526783	ARPIN-AP3S2	0.0159952	0.0703182	0.0103474	0.00343489	0.907731	0.926502	0.0230888	0.569043	0.639692	-0.0131157	0.636935	0.684706	0.0468551	0.4532	0.558465	-0.00746795	0.799168	0.839058	0.0599708	0.311219	0.527513	0.00564778	0.717188	0.805046	-0.054323	0.364811	0.733682	-0.00910782	0.482428	-0.0234631	-0.0234631	-0.0234631	-0.0234631	-0.0234631	-0.0234631	-0.0234631	-0.0234631	0.00510604	-0.0234631	-0.0234631	-0.0234631	0.0469262	-0.0234631	-0.0234631	-0.00910782	-0.0234631	0.0875682
ARPP19	10776	ARPP19	0	0.0968715	0.000755542	-0.182386	0.445998	0.535375	-0.153216	0.515835	0.596756	-0.20695	0.397003	0.507652	-0.110834	0.643135	0.712553	-0.207706	0.395604	0.516718	0.096116	0.350168	0.530168	-0.000755542	0.330565	0.566317	-0.0968715	0.346594	0.731914	-0.207706	0.664138	-0.193351	-0.207706	-0.207706	-0.207706	-0.207706	-0.207706	-0.207706	-0.207706	-0.207706	-0.207706	0.386843	-0.207706	-0.179137	-0.207706	-0.207706	-0.207706	-0.207706	-0.207706
ARRB1	408	ARRB1	0	0.0138142	0.00225918	0.00477865	0.196835	0.356317	0.00777051	0.33317	0.467803	0.00225918	0.186469	0.378658	0.0138142	0.346594	0.499699	0			0.0115551	0.429645	0.576596	-0.00225918	0.186469	0.566317	-0.0138142	0.346594	0.731914	0	0	0.0285692	0	0	0	0	0	0	0	0	0	0	0	0	0	0	0	0	0
ARRB2	409	ARRB2	0.0160905	0.049584	0.00448888	0.0184051	0.0741554	0.209112	0.0349306	0.119554	0.295025	0.00448888	0.162829	0.358147	0.049584	0.213623	0.444138	0.0160905	0.22926	0.449085	0.0450951	0.255132	0.527513	0.0116016	0.381901	0.575521	-0.0334935	0.406797	0.748362	0.0840643	0.124328	0.0426443	0	0	0	0	0	0	0	0	0.0426443	0	0	0	0	0	0	0	0
ARRDC1	92714	ARRDC1	0.00808336	0.00317435	0.0037047	-0.116594	0.232781	0.387586	-0.115716	0.235031	0.417385	-0.117334	0.23066	0.413352	-0.117864	0.229313	0.455465	-0.112955	0.241945	0.460561	-0.000530351	0.914321	0.939922	0.00437866	0.634658	0.745129	0.00490901	0.587668	0.836205	-0.121038	-0.121038	-0.121038	-0.121038	-0.121038	-0.121038	-0.121038	-0.121038	-0.121038	-0.121038	-0.121038	-0.121038	0.117749	0.0032898	-0.121038	-0.121038	-0.121038	-0.121038	-0.121038	-0.050649
ARSA	410	ARSA	0.0353661	0.00159503	0	-0.0976358	0.166229	0.327889	-0.0887493	0.187804	0.372129	-0.105119	0.149653	0.342153	-0.103524	0.153126	0.392613	-0.069753	0.267597	0.485238	0.00159503	0.346594	0.527513	0.0353661	0.19769	0.566317	0.0337711	0.216387	0.731914	-0.0210549	-0.105119	-0.105119	-0.105119	-0.105119	-0.105119	-0.105119	-0.105119	-0.105119	-0.105119	-0.105119	-0.105119	0.0583795	0.0323843	-0.0907639	-0.105119	-0.105119	-0.105119	-0.105119	-0.105119
ARSD	414	ARSD	0.00408131	0.0200164	0.00442443	-1.36343	0.251294	0.403866	-1.35875	0.252421	0.431844	-1.36737	0.250346	0.4297	-1.35178	0.254103	0.476334	-1.36772	0.250264	0.468839	0.015592	0.35557	0.533184	-0.000343128	0.955124	0.970473	-0.0159351	0.343611	0.731914	-1.34323	-1.3718	-1.3718	-1.3718	-1.3718	-1.3718	-1.3718	-1.3718	-1.3718	-1.3718	-1.3718	-1.3718	-1.14529	-0.523802	1.66909	-1.3718	-1.3718	-1.3718	-1.32915	-1.28774
ARSG	22901	ARSG	0.373362	0	0.122094	0.140952	0.154356	0.319463	0.163346	0.33317	0.467803	0.122094	0.312544	0.461179	0			0.373362	0.355918	0.507445	-0.122094	0.312544	0.527513	0.251267	0.540738	0.677776	0.373362	0.355918	0.731914	0	0	0	0	0	0	0	0	0	0	0	0	0	0	0	0	0	0.0840643	0	0
ARVCF	421	ARVCF	0	0	0	-0.0458345	0.42265	0.524737	-0.0458345	0.42265	0.526029	-0.0458345	0.42265	0.507652	-0.0458345	0.42265	0.533804	-0.0458345	0.42265	0.516718	0			0			0			-0.0458345	-0.0458345	-0.0458345	-0.0458345	-0.0458345	-0.0458345	-0.0458345	-0.0458345	-0.0458345	-0.0458345	-0.0458345	-0.0458345	-0.0458345	-0.0458345	0.091669	-0.0458345	-0.0458345	-0.0458345	-0.0458345	-0.0458345
AS3MT	57412	AS3MT	0.00613206	0.00782104	0	0.00323754	0.145158	0.30636	0.00708211	0.148006	0.333576	0			0.00782104	0.346594	0.499699	0.00613206	0.199277	0.426868	0.00782104	0.346594	0.527513	0.00613206	0.199277	0.566317	-0.00168897	0.852682	0.956791	0.0285692	0.0703893	0	0	0	0	0	0	0	0	0	0	0	0	0	0	0	0	0	0
ASAH1	427	ASAH1	0.448708	1.31947	1.68227	-4.38072	0.0090787	0.0600975	-4.78447	0.00488682	0.0420449	-4.04071	0.00743072	0.0594682	-4.40352	0.00272413	0.0359122	-5.27427	0.00449284	0.0511165	-0.362805	0.435083	0.579715	-1.23356	0.00193257	0.0752459	-0.870758	0.0682544	0.731914	-4.49647	-4.55948	-2.65775	-5.72298	-5.65259	-2.82381	-5.50886	-4.16227	-5.06306	-5.14767	-2.73203	-3.9918	0.896871	0.115718	-1.01259	-3.77812	-4.96596	-4.19191	-4.57242	-1.8911
ASAP1	50807	ASAP1	0.00613206	0.00628706	0.00225918	0.0040695	0.047626	0.162342	0.00621925	0.12941	0.307986	0.00225918	0.186469	0.378658	0.00628706	0.346594	0.499699	0.00613206	0.199277	0.426868	0.00402788	0.550569	0.665242	0.00387288	0.420618	0.592174	-0.000154995	0.98401	0.995452	0.0143553	0	0	0	0	0	0	0	0	0	0	0.0285692	0	0	0	0	0	0	0	0.0143553
ASAP2	8853	ASAP2	0.438412	0.426415	0.203494	0.207388	0.135821	0.294536	0.331252	0.0390932	0.160542	0.103082	0.408734	0.507652	0.326003	0.0703813	0.271303	0.338	0.0685069	0.26063	0.222921	0.143144	0.527513	0.234918	0.136235	0.566317	0.011997	0.948397	0.985506	0.723337	0.855645	-0.00280135	1.03052	0.877783	-0.100412	-0.100412	0.186469	-0.0577678	0.4749	0.221516	0.113713	0.186469	-0.0860569	-0.100412	0.0370914	-0.0438286	0.150549	0.289155	-0.0860569
ASB6	140459	ASB6	0	0	0.0130296	0.00707323	0.181844	0.3444	0			0.0130296	0.185068	0.378658	0			0			-0.0130296	0.185068	0.527513	-0.0130296	0.185068	0.566317	0			0	0	0.0840643	0	0	0	0	0	0	0	0	0	0	0	0	0	0	0	0	0
ASCC1	51008	ASCC1	0.023357	0.00628706	0.00928015	-0.171914	0.199988	0.359663	-0.169485	0.203351	0.388935	-0.17396	0.19609	0.385324	-0.176953	0.191844	0.425687	-0.159883	0.21719	0.441055	-0.00299309	0.791562	0.84946	0.0140768	0.590793	0.712048	0.0170699	0.503576	0.789893	-0.18324	-0.18324	-0.18324	-0.18324	-0.18324	-0.18324	-0.18324	-0.18324	-0.18324	-0.18324	-0.18324	-0.18324	-0.00691737	-0.154671	0.161588	-0.18324	-0.18324	-0.18324	-0.18324	-0.18324
ASCC2	84164	ASCC2	0.0388605	0.0499108	0.0247111	-0.0705879	0.316363	0.445375	-0.0595325	0.384027	0.513894	-0.0798977	0.270093	0.446043	-0.054698	0.426504	0.537136	-0.0657483	0.353218	0.507445	0.0251997	0.432515	0.578066	0.0141494	0.676473	0.777518	-0.0110503	0.783727	0.927066	-0.0342194	0.05889	-0.0619644	-0.104609	-0.104609	-0.104609	-0.104609	-0.104609	-0.104609	-0.104609	-0.104609	-0.0902535	0.071714	-0.104609	0.0328948	-0.104609	-0.104609	-0.104609	-0.104609	0.0328948
ASCC3	10973	ASCC3	0.0955753	0.0653989	0.029409	0.0423266	0.038299	0.144112	0.0690308	0.0876392	0.246316	0.0198388	0.214844	0.401374	0.0558287	0.0677045	0.265681	0.0860051	0.337418	0.507445	0.0359898	0.252756	0.527513	0.0661662	0.457696	0.614679	0.0301764	0.737138	0.909572	0.0744941	0.114758	-0.0095702	-0.0095702	-0.0095702	0.018999	0.127933	-0.0095702	-0.0095702	-0.0095702	-0.0095702	-0.0095702	0.0047851	0.0047851	-0.0095702	0.204555	-0.0095702	-0.0095702	0.0744941	0.140989
ASDURF	110599588	ASDURF	0	0	0	-0.133513	0.42265	0.524737	-0.133513	0.42265	0.526029	-0.133513	0.42265	0.507652	-0.133513	0.42265	0.533804	-0.133513	0.42265	0.516718	0			0			0			-0.133513	-0.133513	-0.133513	-0.133513	-0.133513	-0.133513	-0.133513	-0.133513	-0.133513	-0.133513	-0.133513	-0.133513	0.267025	-0.133513	-0.133513	-0.133513	-0.133513	-0.133513	-0.133513	-0.133513
ASF1A	25842	ASF1A	0.00609205	0.0816449	0.0209428	-0.0703301	0.374481	0.493	-0.0553214	0.48992	0.576613	-0.0829691	0.310292	0.461179	-0.022267	0.811501	0.851944	-0.0978198	0.254064	0.471957	0.0607021	0.388489	0.550359	-0.0148507	0.39204	0.579983	-0.0755528	0.280454	0.731914	-0.103912	0.490637	-0.103912	-0.103912	-0.103912	-0.103912	-0.103912	-0.103912	-0.103912	-0.103912	-0.103912	-0.103912	0.110213	-0.00630107	-0.103912	-0.103912	-0.103912	-0.103912	-0.103912	0.182969
ASF1B	55723	ASF1B	0.025189	0.0239988	0	0.0112089	0.146052	0.307523	0.0245195	0.148945	0.33502	0			0.0239988	0.312429	0.499699	0.025189	0.355918	0.507445	0.0239988	0.312429	0.527513	0.025189	0.355918	0.566317	0.00119017	0.972292	0.992115	0	0.201634	0	0	0	0	0	0	0	0	0	0	0	0	0	0	0	0	0	0
ASH2L	9070	ASH2L	0.00408131	0.00782104	0.00225918	-0.333684	0.0794235	0.218231	-0.331552	0.0800921	0.234646	-0.335478	0.0787094	0.241006	-0.329916	0.0802269	0.287971	-0.333656	0.0792692	0.281507	0.00556186	0.504613	0.631574	0.00182213	0.689638	0.787217	-0.00373973	0.679263	0.883568	-0.337737	-0.337737	-0.337737	-0.337737	-0.337737	-0.337737	-0.337737	-0.337737	-0.337737	-0.337737	-0.337737	-0.337737	-0.074703	0.198316	-0.123613	-0.337737	-0.337737	-0.337737	-0.337737	-0.309168
ASL	435	ASL	0.0100556	0.110951	0.0110304	-0.0103534	0.774707	0.813958	0.0199265	0.737854	0.782978	-0.0358522	0.281295	0.456209	0.0640681	0.5248	0.615598	-0.036827	0.271437	0.488316	0.0999204	0.317897	0.527513	-0.000974744	0.937981	0.961165	-0.100895	0.314474	0.731914	0.0235067	-0.0468826	-0.0468826	-0.0468826	-0.0468826	-0.0468826	-0.0468826	-0.0468826	-0.0468826	-0.0468826	-0.0468826	-0.0325273	-0.0468826	0.0371817	0.00970093	-0.0468826	-0.0468826	-0.0468826	-0.0468826	0.0507282
ASMTL	8623	ASMTL	0	0.00476938	0.000755542	0.00163656	0.102904	0.251845	0.00268278	0.187829	0.372129	0.000755542	0.330565	0.461179	0.00476938	0.194686	0.426829	0			0.00401384	0.275615	0.527513	-0.000755542	0.330565	0.566317	-0.00476938	0.194686	0.731914	0	0	0	0	0	0	0	0	0	0	0	0	0	0	0	0	0	0	0	0
ASNA1	439	ASNA1	0.59887	0.819487	0.435275	-0.618281	3.13343e-05	0.000736663	-0.462105	0.0371343	0.1565	-0.749798	2.54852e-05	0.000610486	-0.365585	0.156897	0.396444	-0.586203	0.152394	0.400292	0.384212	0.167873	0.527513	0.163595	0.677269	0.777784	-0.220618	0.613521	0.847359	0.515367	0.563389	-0.27434	-1.18507	0.119438	-0.101008	-1.1565	-0.689377	-1.18507	-1.18507	-0.361323	-0.199572	-0.080736	0.0958837	-0.0151477	-0.76284	-1.18507	-0.629257	-0.639104	0.474852
ASNS	440	ASNS	0.0219537	0.0157336	0	0.00843653	0.0434223	0.155356	0.0184549	0.0406391	0.16426	0			0.0157336	0.105719	0.329068	0.0219537	0.219508	0.44383	0.0157336	0.105719	0.527513	0.0219537	0.219508	0.566317	0.00622002	0.739946	0.911133	0.0426443	0.0703893	0	0	0	0	0	0	0	0	0	0	0	0	0	0	0	0	0	0
ASPG	374569	ASPG	0.0373701	0.00317435	0.00374808	0.010325	0.0643857	0.19243	0.018135	0.128815	0.307338	0.00374808	0.171423	0.365792	0.00317435	0.346594	0.499699	0.0373701	0.1781	0.42038	-0.000573728	0.89081	0.923138	0.0336221	0.220396	0.566317	0.0341958	0.214135	0.731914	0.111031	0	0.0426443	0	0	0	0	0	0	0	0	0	0	0	0	0	0	0	0	0.0285692
ASPH	444	ASPH	1.14556	1.82536	1.059	-2.56696	0.000280877	0.00435772	-2.31239	5.26132e-05	0.00118903	-2.78133	6.47028e-05	0.00134741	-2.01498	0.000740166	0.0147085	-2.69478	7.54677e-05	0.00306902	0.766353	0.0837578	0.527513	0.0865541	0.769688	0.845342	-0.679799	0.137337	0.731914	-1.73936	-1.26745	-1.81531	-3.05793	-2.54756	-0.688156	-3.7977	-2.59545	-3.09188	-2.51265	-2.30429	-3.24579	-0.378287	0.335983	0.0423037	-3.60155	-3.14435	-3.38616	-3.06634	-0.607679
ASPM	259266	ASPM	0.00205076	0.0124407	0.00225918	0.0048356	0.106877	0.257523	0.00789509	0.215442	0.399004	0.00225918	0.186469	0.378658	0.0124407	0.281093	0.498075	0.00205076	0.355918	0.507445	0.0101815	0.375912	0.543168	-0.000208425	0.937912	0.961165	-0.0103899	0.36895	0.734726	0	0.0976108	0	0	0	0	0	0	0	0.0143553	0	0	0	0	0	0	0	0.0285692	0	0
ASPN	54829	ASPN	0	0.112833	0	0.0194912	0.397566	0.514483	0.0539455	0.25044	0.429902	-0.00952305	0.42265	0.507652	0.10331	0.215109	0.444725	-0.00952305	0.42265	0.516718	0.112833	0.17765	0.527513	0			-0.112833	0.17765	0.731914	-0.00952305	-0.00952305	-0.00952305	-0.00952305	-0.00952305	-0.00952305	-0.00952305	-0.00952305	-0.00952305	-0.00952305	-0.00952305	-0.00952305	-0.00952305	0.0190461	-0.00952305	-0.00952305	-0.00952305	-0.00952305	-0.00952305	-0.00952305
ASPRV1	151516	ASPRV1	0.892242	0.549288	0.0782197	0.362156	0.000999668	0.0120704	0.69933	0.00154614	0.0182674	0.0782197	0.12401	0.307518	0.549288	0.0292576	0.168728	0.892242	0.0319961	0.169718	0.471069	0.0545561	0.527513	0.814022	0.044325	0.566317	0.342953	0.389208	0.742411	1.38405	1.75275	0.0703893	0	0.83996	1.0072	0	0	0	1.75275	0	0.0703893	0	0	0	0	0	0	0.432959	0.722466
ASPSCR1	79058	ASPSCR1	0	0.00159503	0	0.000410151	0.324375	0.445375	0.000897206	0.33317	0.467803	0			0.00159503	0.346594	0.499699	0			0.00159503	0.346594	0.527513	0			-0.00159503	0.346594	0.731914	0	0	0	0	0	0	0	0	0	0	0	0	0	0	0	0	0	0	0	0
ASS1	445	ASS1	0.411658	1.46359	1.49451	-1.52629	6.66616e-05	0.00134278	-1.7929	4.30849e-05	0.00100378	-1.30177	0.00160448	0.0191935	-1.33268	0.00867949	0.0803052	-2.38461	2.83382e-05	0.00154425	-0.0309178	0.950228	0.96755	-1.08285	0.00899118	0.224392	-1.05193	0.0315583	0.731914	-1.49176	-1.55139	-0.847671	-2.79627	-2.79627	-1.18274	-2.79627	-1.41776	-0.563611	-2.44013	-0.384846	-2.164	0.309741	-0.0936145	-0.216127	-2.67194	-2.2503	-2.46285	-1.60092	1.33877
ASTN2	23245	ASTN2	0.0270048	0.0540737	0.00723703	-0.0767874	0.294613	0.442917	-0.0577907	0.409248	0.526029	-0.0927847	0.231283	0.413729	-0.0459481	0.526447	0.616993	-0.0730169	0.317443	0.507445	0.0468366	0.25223	0.527513	0.0197678	0.502764	0.649382	-0.0270688	0.567438	0.829794	0.0890121	0.210318	0.0374818	-0.100022	-0.100022	-0.100022	-0.100022	-0.100022	-0.100022	-0.100022	-0.100022	-0.100022	-0.100022	0.0110096	0.0890121	-0.100022	-0.100022	-0.100022	-0.100022	-0.100022
ASXL2	55252	ASXL2	0	0.155846	0.000755542	0.0356998	0.262554	0.414507	0.0828784	0.235963	0.417495	-0.00402956	0.489369	0.55677	0.151061	0.232018	0.457571	-0.0047851	0.42265	0.516718	0.155091	0.220666	0.527513	-0.000755542	0.330565	0.566317	-0.155846	0.218627	0.731914	-0.0047851	-0.0047851	0.0095702	-0.0047851	1.04485	0.0378592	-0.0047851	-0.0047851	0.305555	-0.0047851	-0.0047851	-0.0047851	-0.0047851	0.0095702	-0.0047851	-0.0047851	-0.0047851	-0.0047851	-0.0047851	-0.0047851
ATAD1	84896	ATAD1	0.0120092	0.148793	0.0186969	-1.37893	0.0418107	0.151973	-1.34079	0.0387515	0.159983	-1.41104	0.041325	0.171219	-1.28095	0.032213	0.178262	-1.41773	0.0411041	0.195417	0.130096	0.357299	0.5342	-0.00668776	0.739616	0.822314	-0.136784	0.33342	0.731914	-1.34568	-1.42974	-1.42974	-1.42974	-1.29224	-1.42974	-1.42974	-1.42974	-1.42974	-1.42974	-1.42974	-1.42974	-0.511354	0.518861	-0.00750703	-1.42974	-1.42974	-1.42974	-1.42974	-1.13108
ATAD3A	55210	ATAD3A	0.720891	1.49153	0.487564	-2.02874	0.00524004	0.0419659	-1.66675	0.003535	0.0336538	-2.33356	0.00466229	0.0425831	-1.3296	0.0156131	0.116205	-2.10024	0.00194673	0.0287652	1.00396	0.0201379	0.527513	0.233327	0.558724	0.690622	-0.770637	0.14389	0.731914	-0.977145	-0.570167	-1.607	-2.82113	-1.49344	-0.540172	-2.82113	-2.53425	-2.76454	-2.1521	-1.68362	-2.01377	-0.537207	0.34398	0.193227	-2.76454	-2.7101	-2.38817	-2.03036	-1.23617
ATAD3B	83858	ATAD3B	0.301383	0.383897	0.0341851	0.177551	0.0352169	0.137402	0.347797	0.0573014	0.19753	0.0341851	0.0554561	0.200855	0.383897	0.185346	0.420829	0.301383	0.192256	0.422829	0.349712	0.223887	0.527513	0.267198	0.241365	0.566317	-0.0825148	0.809104	0.938093	1.47508	0.201634	0.0285692	0	0.815575	0	0	0	0.0565835	0	0	0	0	0	0	0.0565835	0	0	0	0.275007
ATAD5	79915	ATAD5	0	0	0.000755542	-0.0410326	0.426479	0.52681	-0.0414427	0.42265	0.526029	-0.0406872	0.429736	0.511683	-0.0414427	0.42265	0.533804	-0.0414427	0.42265	0.516718	-0.000755542	0.330565	0.527513	-0.000755542	0.330565	0.566317	0			-0.0414427	-0.0414427	-0.0414427	-0.0414427	-0.0414427	-0.0414427	-0.0414427	-0.0414427	-0.0414427	-0.0414427	-0.0414427	-0.0414427	0.0828854	-0.0414427	-0.0414427	-0.0414427	-0.0414427	-0.0414427	-0.0414427	-0.0270874
ATE1	11101	ATE1	0.0238532	0.028026	0.00890616	0.0168121	0.00620085	0.0468953	0.0262004	0.0267403	0.129175	0.00890616	0.109646	0.288057	0.028026	0.0789268	0.285233	0.0238532	0.228522	0.448564	0.0191198	0.227182	0.527513	0.0149471	0.44681	0.608717	-0.00417278	0.8565	0.956967	0.0426443	0.0840643	0.0840643	0	0	0	0	0	0	0	0.0565835	0	0	0	0	0	0	0	0.0285692	0.0285692
ATF1	466	ATF1	0.0494137	0.132802	0.0199509	-0.20608	0.392955	0.510002	-0.164623	0.485414	0.573099	-0.240992	0.333419	0.463768	-0.12814	0.60246	0.679811	-0.211529	0.382786	0.516718	0.112852	0.381971	0.545754	0.0294628	0.335703	0.566317	-0.0833887	0.517062	0.800712	-0.136614	-0.260943	-0.260943	-0.260943	-0.260943	-0.260943	-0.260943	-0.260943	-0.163332	-0.123439	0.0609855	-0.232373	0.371326	-0.110383	-0.260943	-0.260943	-0.260943	-0.232373	-0.260943	-0.260943
ATF2	1386	ATF2	0.0375763	0	0	-0.0434505	0.367047	0.486246	-0.0345261	0.465385	0.555865	-0.0509658	0.308016	0.461179	-0.0509658	0.308016	0.499699	-0.0133894	0.809536	0.847762	0			0.0375763	0.355918	0.566317	0.0375763	0.355918	0.731914	0.212069	-0.0509658	-0.0509658	-0.0509658	-0.0509658	-0.0509658	-0.0509658	-0.0509658	-0.0509658	-0.0509658	-0.0509658	-0.0509658	0.0733624	-0.0509658	-0.0223966	-0.0509658	-0.0509658	-0.0509658	-0.0509658	-0.0509658
ATF6	22926	ATF6	0	0.21734	0	0.0558873	0.324375	0.445375	0.122254	0.33317	0.467803	0			0.21734	0.346594	0.499699	0			0.21734	0.346594	0.527513	0			-0.21734	0.346594	0.731914	0	0	0	0	0	0	0	0	0	0	0	0	0	0	0	0	0	0	0	0
ATF7	11016	ATF7	0	0	0	-0.0820574	0.264743	0.416406	-0.0820574	0.264743	0.444221	-0.0820574	0.264743	0.442816	-0.0820574	0.264743	0.485339	-0.0820574	0.264743	0.483068	0			0			0			-0.0820574	-0.0820574	-0.0820574	-0.0820574	-0.0820574	-0.0820574	-0.0820574	-0.0820574	-0.0820574	-0.0820574	-0.0820574	-0.0820574	0.106976	-0.0534882	-0.0534882	-0.0820574	-0.0820574	-0.0820574	-0.0820574	-0.0820574
ATF7IP	55729	ATF7IP	0.00205076	0	0.000755542	-0.18097	0.111102	0.262532	-0.180893	0.111165	0.283257	-0.181035	0.111027	0.289751	-0.18179	0.110272	0.336851	-0.179739	0.11225	0.340791	-0.000755542	0.330565	0.527513	0.00129521	0.57043	0.696237	0.00205076	0.355918	0.731914	-0.18179	-0.18179	-0.18179	-0.18179	-0.18179	-0.18179	-0.18179	-0.18179	-0.18179	-0.18179	-0.18179	-0.18179	-0.00546737	0.116868	-0.111401	-0.18179	-0.18179	-0.18179	-0.18179	-0.18179
ATG101	60673	ATG101	0.096604	0.0583984	0.00150364	0.0351538	0.00764584	0.0541181	0.0751133	0.00638583	0.0507319	0.00150364	0.330565	0.461179	0.0583984	0.0253231	0.155013	0.096604	0.0906901	0.301903	0.0568948	0.0282934	0.527513	0.0951003	0.0947497	0.566317	0.0382055	0.486557	0.784193	0.286881	0.0976108	0.0285692	0	0	0.0565835	0	0	0	0.15056	0	0	0	0	0	0	0	0	0.0703893	0
ATG13	9776	ATG13	0.00609205	0.00941607	0	0.00363968	0.129096	0.285154	0.00796181	0.131109	0.310502	0			0.00941607	0.260948	0.482431	0.00609205	0.355918	0.507445	0.00941607	0.260948	0.527513	0.00609205	0.355918	0.566317	-0.00332402	0.741695	0.912265	0	0.0143553	0	0	0	0	0	0	0	0	0	0	0	0	0	0	0	0	0	0
ATG16L1	55054	ATG16L1	0.0177612	0.00473826	0.0416196	0.0177939	0.449208	0.537444	0.000865584	0.927617	0.94066	0.0320494	0.453937	0.529248	-0.00483194	0.49868	0.592454	0.00819097	0.669945	0.726574	-0.0368813	0.389925	0.551295	-0.0238584	0.603098	0.72279	0.0130229	0.502029	0.789632	-0.0095702	-0.0095702	-0.0095702	-0.0095702	-0.0095702	-0.0095702	-0.0095702	-0.0095702	-0.0095702	-0.0095702	-0.0095702	-0.0095702	0.0047851	0.0047851	-0.0095702	-0.0095702	-0.0095702	-0.0095702	-0.0095702	-0.0095702
ATG2A	23130	ATG2A	0.00609205	0.00628706	0	-0.020628	0.47227	0.554761	-0.0172614	0.540262	0.615344	-0.0234631	0.42265	0.507652	-0.0171761	0.544449	0.632213	-0.0173711	0.540039	0.61135	0.00628706	0.346594	0.527513	0.00609205	0.355918	0.566317	-0.000195011	0.982546	0.994861	-0.0234631	0.0331204	-0.0234631	-0.0234631	-0.0234631	-0.0234631	-0.0234631	-0.0234631	-0.0234631	-0.0234631	-0.0234631	-0.0234631	-0.0234631	-0.0234631	0.0469262	-0.0234631	-0.0234631	-0.0234631	-0.0234631	-0.0234631
ATG2B	55102	ATG2B	0.00408131	0.0141099	0	0.00444451	0.0998508	0.247218	0.00972237	0.100231	0.266621	0			0.0141099	0.169802	0.4098	0.00408131	0.355918	0.507445	0.0141099	0.169802	0.527513	0.00408131	0.355918	0.566317	-0.0100285	0.347175	0.731914	0	0.0840643	0	0	0	0	0	0	0	0	0	0	0	0	0	0	0	0	0	0
ATG3	64422	ATG3	0.665429	0.537563	0.363694	0.355476	0.00459303	0.0380423	0.48023	0.0184116	0.104094	0.25042	0.0393209	0.166293	0.424289	0.0609654	0.25057	0.552155	0.151603	0.398876	0.173869	0.430483	0.576829	0.301735	0.413855	0.589907	0.127866	0.746492	0.914004	1.46687	1.66913	0.546651	-0.113274	0.864922	-0.015663	-0.00224252	0.276293	-0.0292096	0.901081	0.185384	0.208654	0.0630489	-0.113274	0.0502249	0.137688	0.0630489	0.319686	0.287264	0.518994
ATG4B	23192	ATG4B	0.0100556	0.00317435	0	-0.00195771	0.734734	0.780313	0.00139981	0.839815	0.868182	-0.0047851	0.42265	0.507652	-0.00161075	0.793145	0.836921	0.00527052	0.648938	0.707851	0.00317435	0.346594	0.527513	0.0100556	0.355918	0.566317	0.00688127	0.534298	0.810422	0.0656042	0.0237841	-0.0047851	-0.0047851	-0.0047851	-0.0047851	-0.0047851	-0.0047851	-0.0047851	-0.0047851	-0.0047851	-0.0047851	-0.0047851	0.0095702	-0.0047851	-0.0047851	-0.0047851	-0.0047851	-0.0047851	-0.0047851
ATG5	9474	ATG5	0.126176	0.0795144	0.0259623	-0.337422	0.197425	0.35688	-0.297269	0.23286	0.415164	-0.371235	0.172358	0.366691	-0.317683	0.210849	0.441991	-0.271022	0.266275	0.484858	0.0535521	0.33357	0.527513	0.100213	0.318177	0.566317	0.0466613	0.665433	0.878891	-0.146236	-0.326808	-0.313133	-0.397198	-0.397198	-0.397198	-0.397198	-0.397198	-0.397198	-0.397198	-0.397198	-0.286166	0.262727	0.0778872	-0.340614	-0.397198	-0.397198	-0.313133	-0.397198	-0.183073
ATG7	10533	ATG7	0.0959638	0.0729733	0.016224	0.0279034	0.330393	0.451654	0.0641705	0.16254	0.352344	-0.00263722	0.906107	0.921279	0.0541122	0.351673	0.505153	0.0771026	0.295581	0.507445	0.0567494	0.31026	0.527513	0.0797398	0.270774	0.566317	0.0229904	0.787833	0.928963	0.219926	0.0787496	0.0515282	-0.0188612	-0.0188612	-0.0188612	-0.0188612	-0.0188612	-0.0188612	-0.0188612	-0.0188612	0.0787496	0.0377224	-0.0188612	-0.0188612	-0.0188612	-0.0188612	0.0237832	-0.0188612	0.0787496
ATG9A	79065	ATG9A	0.00205076	0	0	-0.00437495	0.457279	0.543365	-0.00388789	0.503419	0.586262	-0.0047851	0.42265	0.507652	-0.0047851	0.42265	0.533804	-0.00273434	0.638527	0.698321	0			0.00205076	0.355918	0.566317	0.00205076	0.355918	0.731914	0.0095702	-0.0047851	-0.0047851	-0.0047851	-0.0047851	-0.0047851	-0.0047851	-0.0047851	-0.0047851	-0.0047851	-0.0047851	-0.0047851	0.0095702	-0.0047851	-0.0047851	-0.0047851	-0.0047851	-0.0047851	-0.0047851	-0.0047851
ATG9B	285973	ATG9B	0	0.0253867	0	-0.00299505	0.80455	0.839046	0.00475696	0.776899	0.816266	-0.00952305	0.42265	0.507652	0.0158636	0.547967	0.635475	-0.00952305	0.42265	0.516718	0.0253867	0.314295	0.527513	0			-0.0253867	0.314295	0.731914	-0.00952305	0.00483224	-0.00952305	-0.00952305	-0.00952305	-0.00952305	-0.00952305	-0.00952305	-0.00952305	-0.00952305	-0.00952305	-0.00952305	-0.00952305	0.0190461	-0.00952305	-0.00952305	-0.00952305	-0.00952305	-0.00952305	-0.00952305
ATIC	471	ATIC	1.25071	1.27824	0.664533	-0.379576	0.233791	0.388502	-0.0529577	0.876059	0.898483	-0.654624	0.0732011	0.232401	-0.0409136	0.918227	0.938466	-0.068443	0.88292	0.907878	0.61371	0.105228	0.527513	0.586181	0.199207	0.566317	-0.0275294	0.956884	0.988682	1.4142	0.500512	-0.162113	-1.31916	-0.168597	0.403309	-1.29059	-1.0682	-1.10503	0.0426117	-0.311961	0.150729	0.367904	0.0482144	-0.416118	-1.3048	-1.31916	-0.479197	-0.686888	0.873037
ATL1	51062	ATL1	0	0.00782104	0.00224444	-0.146052	0.245257	0.398279	-0.144882	0.247738	0.427715	-0.147037	0.243081	0.423687	-0.14146	0.25524	0.477237	-0.149281	0.238263	0.457266	0.0055766	0.50976	0.635878	-0.00224444	0.330565	0.566317	-0.00782104	0.346594	0.731914	-0.149281	-0.149281	-0.149281	-0.149281	-0.149281	-0.149281	-0.149281	-0.149281	-0.149281	-0.149281	-0.149281	-0.149281	-0.149281	-0.0117777	0.161059	-0.149281	-0.149281	-0.106637	-0.149281	-0.149281
ATL2	64225	ATL2	0.276417	0.20618	0.0304063	-0.103009	0.415315	0.524737	0.00909204	0.946659	0.955624	-0.19741	0.181975	0.378658	-0.0216365	0.878746	0.906846	0.0486002	0.800682	0.840202	0.175774	0.0965819	0.527513	0.24601	0.170215	0.566317	0.0702367	0.708696	0.897257	0.735658	0.205143	0.0231451	-0.227816	-0.0514937	-0.227816	-0.227816	-0.227816	-0.227816	-0.0387827	-0.227816	-0.227816	0.18361	-0.0261826	-0.157427	-0.227816	-0.227816	-0.199247	-0.0643177	-0.0136917
ATL3	25923	ATL3	1.43268	1.58229	0.362362	-0.805372	0.0445594	0.157477	-0.178659	0.670074	0.725156	-1.33313	0.0117874	0.0810111	-0.113203	0.826182	0.864208	-0.262817	0.667933	0.724847	1.21993	0.0256032	0.527513	1.07031	0.0967834	0.566317	-0.149614	0.833311	0.946945	1.14447	1.45344	-0.316981	-1.69549	1.23051	0.761313	-1.69549	-1.66692	-1.68114	0.941422	-1.25189	-1.1299	-0.294955	0.474432	-0.179478	-1.54493	-1.69549	-1.26253	-0.659869	0.222894
ATM	472	ATM	0.00205076	0.00159503	0	-0.0181796	0.283709	0.432938	-0.0172055	0.302879	0.467803	-0.0189999	0.268625	0.444911	-0.0174048	0.29845	0.499699	-0.0169491	0.307713	0.507445	0.00159503	0.346594	0.527513	0.00205076	0.355918	0.566317	0.000455724	0.863651	0.956967	-0.0189999	-0.0189999	-0.0189999	-0.0189999	-0.0189999	-0.0189999	-0.0189999	-0.0189999	-0.0189999	-0.0189999	-0.0189999	-0.0189999	-0.0189999	0.0236445	-0.00464458	-0.0189999	-0.0189999	-0.0189999	-0.0189999	-0.0189999
ATOX1	475	ATOX1	0.0794023	0	0.0446314	0.0401089	0.169506	0.330324	0.0347385	0.33317	0.467803	0.0446314	0.330565	0.461179	0			0.0794023	0.355918	0.507445	-0.0446314	0.330565	0.527513	0.0347709	0.7106	0.799762	0.0794023	0.355918	0.731914	0.555816	0	0	0	0	0	0	0	0	0	0	0	0	0	0	0	0	0	0	0.847997
ATP11A	23250	ATP11A	0	0.00473826	0.000755542	-0.045254	0.208684	0.366478	-0.0442173	0.214763	0.398935	-0.0461271	0.20325	0.39017	-0.0421443	0.227722	0.454542	-0.0468826	0.198656	0.426868	0.00398272	0.429439	0.576418	-0.000755542	0.330565	0.566317	-0.00473826	0.346594	0.731914	-0.0468826	-0.00423826	-0.0468826	-0.0468826	-0.0468826	-0.0468826	-0.0468826	-0.0468826	-0.0468826	-0.0468826	-0.0468826	-0.0325273	0.00970093	0.0371817	-0.0468826	-0.0468826	-0.0468826	-0.0468826	-0.0468826	-0.0468826
ATP11B	23200	ATP11B	0.0278168	0.0407779	0.00521578	-0.022915	0.581703	0.644729	-0.00668814	0.873194	0.895878	-0.0365798	0.404261	0.507652	-0.00101766	0.982267	0.9879	-0.0139788	0.746076	0.793296	0.0355621	0.206097	0.527513	0.022601	0.282075	0.566317	-0.0129611	0.690528	0.889826	0.0825326	0.134527	-0.0274402	-0.0417955	-0.0417955	-0.0417955	-0.0417955	-0.0417955	-0.0417955	-0.0417955	-0.0417955	-0.0417955	-0.0417955	0.0692358	-0.0274402	-0.0417955	-0.0417955	-0.0417955	-0.0417955	0.0285938
ATP11C	286410	ATP11C	0.00408131	0.00934047	0	-0.0713006	0.104274	0.253428	-0.0674791	0.109805	0.281174	-0.0745187	0.0980449	0.270953	-0.0651782	0.108113	0.333558	-0.0704374	0.104273	0.327056	0.00934047	0.346594	0.527513	0.00408131	0.355918	0.566317	-0.00525917	0.616269	0.849321	-0.0745187	-0.0745187	-0.0745187	-0.0745187	-0.0745187	0.0095456	-0.0745187	-0.0745187	-0.0745187	-0.0745187	-0.0745187	-0.0745187	-0.0318743	0.0498095	-0.0179351	-0.0745187	-0.0745187	-0.0745187	-0.0745187	-0.0745187
ATP12A	479	ATP12A	0.113095	0.206636	0.0464322	-0.153014	0.0251376	0.114373	-0.0882626	0.187308	0.372129	-0.207542	0.00721249	0.0582491	-0.0473385	0.573056	0.654874	-0.140879	0.100418	0.318907	0.160204	0.0655065	0.527513	0.0666629	0.385138	0.576731	-0.0935409	0.351271	0.731914	0.210694	-0.0151876	0.102169	-0.253974	0.146563	-0.253974	-0.253974	-0.253974	-0.253974	-0.253974	-0.253974	-0.253974	0.0679536	-0.00301292	-0.0649407	-0.253974	-0.253974	-0.253974	0.0446838	0.272094
ATP13A1	57130	ATP13A1	0.0911542	0.213828	0.0772175	-0.836824	0.0530196	0.173511	-0.791799	0.0520461	0.188405	-0.87474	0.0485617	0.186984	-0.73813	0.0492332	0.224987	-0.860803	0.0456239	0.205666	0.13661	0.230603	0.527513	0.0139367	0.833874	0.887446	-0.122673	0.307054	0.731914	-0.737833	-0.630029	-0.801398	-0.951957	-0.951957	-0.951957	-0.951957	-0.867893	-0.951957	-0.895374	-0.775635	-0.923388	-0.405989	0.280703	0.125286	-0.937602	-0.951957	-0.909313	-0.725449	-0.357409
ATP13A3	79572	ATP13A3	0	0.00317435	0	0.000816261	0.324375	0.445375	0.00178557	0.33317	0.467803	0			0.00317435	0.346594	0.499699	0			0.00317435	0.346594	0.527513	0			-0.00317435	0.346594	0.731914	0	0.0285692	0	0	0	0	0	0	0	0	0	0	0	0	0	0	0	0	0	0
ATP1A1	476	ATP1A1	1.11045	2.32845	1.44174	-2.88667	0.000553255	0.00754187	-2.69459	0.000109977	0.00213119	-3.04843	0.000279014	0.00473253	-2.16171	0.00228402	0.0317806	-3.37972	0.000219279	0.00591456	0.886712	0.102609	0.527513	-0.331294	0.528993	0.668681	-1.21801	0.078647	0.731914	-1.76333	-0.558482	-1.92701	-4.15674	-1.02942	-1.47224	-4.47581	-3.17402	-3.58713	-2.50831	-2.19444	-2.98936	0.442463	0.0576548	-0.500118	-3.39255	-4.27604	-3.30113	-3.17402	-0.742778
ATP1A2	477	ATP1A2	0	0.0898343	0.112961	0.0655609	0.264668	0.416406	0.0316706	0.439052	0.538285	0.0941001	0.353298	0.482039	0.0709731	0.291445	0.499699	-0.0188612	0.42265	0.516718	-0.023127	0.841437	0.887276	-0.112961	0.259876	0.566317	-0.0898343	0.176394	0.731914	-0.0188612	-0.0188612	-0.0188612	0.291479	-0.0188612	-0.0188612	-0.0188612	-0.0188612	-0.0188612	-0.0188612	-0.0188612	-0.0188612	0.0377224	-0.0188612	-0.0188612	-0.0188612	0.314563	-0.0188612	0.456224	-0.0188612
ATP1A3	478	ATP1A3	0	0	0.139672	0.0758218	0.201019	0.360163	0			0.139672	0.204795	0.391339	0			0			-0.139672	0.204795	0.527513	-0.139672	0.204795	0.566317	0			0	0	0	0.333424	0	0	0.0143553	0.137504	0	0	0	0	0	0	0	0	0	0	0	0
ATP1B1	481	ATP1B1	0.269958	1.14974	0.69195	-3.2288	0.00727416	0.0526028	-3.18923	0.00313681	0.0310165	-3.26212	0.00467436	0.042594	-2.80432	0.00218132	0.031039	-3.68411	0.00388791	0.0461544	0.457793	0.255751	0.527513	-0.421992	0.113827	0.566317	-0.879785	0.0394561	0.731914	-3.01296	-2.28504	-2.34054	-3.95407	-2.65541	-1.6064	-3.95407	-3.2316	-3.43805	-3.95407	-2.15913	-3.2492	0.580118	0.15362	-0.733738	-3.95407	-3.95407	-3.57556	-3.43805	-1.22506
ATP1B3	483	ATP1B3	0.895379	1.13508	0.314364	-1.33188	0.0293926	0.124007	-0.94328	0.0594794	0.201274	-1.65913	0.020408	0.113133	-0.838409	0.114826	0.343355	-1.07811	0.0579347	0.236085	0.820721	0.0561301	0.527513	0.581015	0.173208	0.566317	-0.239705	0.648467	0.869494	0.319288	0.800503	-1.24231	-1.97349	0.592103	-1.14162	-1.97349	-1.66315	-1.97349	-0.896251	-1.42753	-1.71046	0.609062	-0.318142	-0.29092	-1.78446	-1.97349	-1.4778	-1.21647	-0.182722
ATP2A1	487	ATP2A1	0.0485134	0.00473826	0.170778	-0.641226	0.434573	0.529661	-0.720965	0.389418	0.518889	-0.574077	0.477431	0.54781	-0.740117	0.379396	0.529277	-0.696342	0.40276	0.516718	-0.16604	0.0732737	0.527513	-0.122264	0.201006	0.566317	0.0437751	0.217666	0.731914	-0.555821	-0.744855	0.896691	-0.744855	-0.744855	-0.744855	-0.744855	-0.744855	-0.744855	-0.744855	-0.744855	-0.7305	1.3221	-0.633824	-0.688271	-0.744855	-0.744855	-0.744855	-0.744855	-0.744855
ATP2A2	488	ATP2A2	3.06133	3.02121	1.30055	-1.1759	0.0177091	0.0937085	-0.232301	0.559165	0.631411	-1.97051	0.00125429	0.0159136	-0.249851	0.611537	0.687511	-0.209736	0.654519	0.713155	1.72066	0.0023107	0.527513	1.76078	0.0016825	0.0671848	0.0401151	0.940444	0.982995	0.469866	1.13152	-0.705465	-3.27106	0.767199	0.219508	-3.187	-1.6861	-2.53988	0.431596	-1.06943	-1.45139	-0.265662	0.547584	-0.281923	-2.20756	-1.15005	-1.78563	-0.819521	0.284754
ATP2A3	489	ATP2A3	0.0542008	0.133087	0.0637169	-0.471294	0.182898	0.3444	-0.452372	0.190351	0.37465	-0.487229	0.174455	0.369093	-0.417859	0.210174	0.4417	-0.496745	0.168268	0.419481	0.0693703	0.522485	0.644453	-0.00951609	0.821343	0.879787	-0.0788864	0.477461	0.779847	-0.324437	-0.466882	-0.387447	-0.550946	-0.550946	-0.550946	-0.550946	-0.508302	-0.550946	-0.522377	-0.480557	-0.275939	0.344357	0.108979	-0.453335	-0.522377	-0.550946	-0.522377	-0.508302	-0.522377
ATP2B1	490	ATP2B1	0.255903	0.294717	0.129664	-0.559419	0.000858577	0.0107513	-0.479037	0.00150877	0.0179024	-0.627109	0.000378604	0.00601156	-0.462056	0.0132717	0.105494	-0.50087	0.0138894	0.104468	0.165054	0.298232	0.527513	0.126239	0.441243	0.60524	-0.0388144	0.848825	0.955099	0.130752	-0.493738	-0.555139	-0.756773	-0.530264	-0.0255896	-0.756773	-0.645741	-0.728204	-0.632445	-0.555139	-0.593274	-0.106008	0.122933	-0.0169247	-0.756773	-0.756773	-0.714128	-0.756773	0.380731
ATP2B2	491	ATP2B2	0.0654874	0.0063487	0.0179633	0.0244815	0.0647933	0.193303	0.0322219	0.15159	0.338891	0.0179633	0.269144	0.445281	0.0063487	0.16902	0.409274	0.0654874	0.215805	0.440333	-0.0116146	0.484304	0.614516	0.0475241	0.370981	0.571735	0.0591387	0.259062	0.731914	0.344828	0	0	0	0	0	0	0.298658	0.0285692	0.0565835	0	0	0	0	0	0	0	0.0426443	0	0
ATP2B3	492	ATP2B3	0.0997922	0.0943212	0.00300728	-0.684898	0.428387	0.52764	-0.634028	0.458163	0.551605	-0.727736	0.405025	0.507652	-0.636422	0.456819	0.560633	-0.630951	0.460377	0.544016	0.091314	0.210758	0.527513	0.096785	0.326007	0.566317	0.005471	0.962081	0.989041	-0.0891969	-0.606415	-0.730743	-0.730743	-0.730743	-0.117211	-0.730743	-0.730743	-0.730743	-0.730743	-0.730743	-0.730743	1.39027	-0.702174	-0.688099	-0.730743	-0.730743	-0.730743	-0.730743	-0.730743
ATP2B4	493	ATP2B4	0.469534	0.649466	0.18653	-0.242727	0.374952	0.493324	-0.0341526	0.900202	0.918926	-0.418368	0.18104	0.377602	0.0445676	0.887352	0.913507	-0.135364	0.648553	0.707851	0.462936	0.0667438	0.527513	0.283004	0.179504	0.566317	-0.179932	0.531981	0.808986	0.584136	1.33621	0.0641288	-0.604898	0.499439	0.313488	-0.604898	-0.604898	-0.604898	-0.260069	-0.548314	-0.294558	0.0821627	0.321101	-0.403264	-0.576329	-0.520834	-0.467394	-0.271474	-0.0589296
ATP2C1	27032	ATP2C1	0.0989182	0.0430574	0.200526	-0.516026	0.218144	0.375282	-0.588242	0.18431	0.370943	-0.455212	0.264	0.442223	-0.612681	0.175041	0.414339	-0.55682	0.193914	0.42432	-0.157469	0.362934	0.536409	-0.101608	0.604194	0.723256	0.0558608	0.590056	0.836205	-0.655739	-0.599155	-0.627169	-0.655739	-0.655739	-0.613094	-0.655739	-0.655739	-0.655739	-0.641383	-0.655739	-0.627169	0.143349	0.428326	-0.571674	-0.655739	-0.655739	-0.641383	-0.641383	-0.170312
ATP4A	495	ATP4A	0	0.0523253	0.0491195	0.0120985	0.748773	0.791439	0.00141153	0.971301	0.975418	0.0210981	0.651939	0.698286	0.0243038	0.652831	0.720803	-0.0280214	0.42265	0.516718	0.00320575	0.955673	0.970819	-0.0491195	0.186997	0.566317	-0.0523253	0.270589	0.731914	-0.0280214	-0.0280214	0.594909	0.282319	-0.0280214	-0.0280214	-0.0280214	-0.0280214	-0.0280214	-0.0280214	-0.0280214	-0.0280214	0.0560428	-0.0280214	-0.0280214	-0.0280214	0.0423679	-0.0280214	0.372517	-0.0280214
ATP5F1A	498	ATP5F1A	4.18373	5.4621	4.86561	-3.17275	2.37536e-16	4.77334e-14	-3.15256	3.36328e-08	3.03207e-06	-3.18976	2.17736e-09	2.03775e-07	-2.59327	7.70923e-05	0.00365235	-3.87164	9.41201e-05	0.0035041	0.596491	0.217118	0.527513	-0.681877	0.219435	0.566317	-1.27837	0.0415177	0.731914	-2.9097	-2.13009	-2.79121	-2.66306	-2.35799	-1.69483	-7.15234	-3.19292	-4.36384	-2.87189	-2.08705	-3.5243	-0.117382	0.0894887	0.0278931	-4.47764	-3.1742	-4.40002	-3.77442	-1.40432
ATP5F1B	506	ATP5F1B	4.64265	5.23237	4.41011	-3.5862	6.7572e-09	4.01625e-07	-3.27989	1.74893e-07	1.16045e-05	-3.84414	3.75145e-09	3.24379e-07	-3.02188	0.000233192	0.00671925	-3.61161	8.51126e-05	0.0032924	0.822258	0.179439	0.527513	0.232535	0.668598	0.771728	-0.589722	0.388722	0.742411	-2.89073	-2.27012	-3.07674	-3.05066	-2.13614	-1.13231	-7.57618	-3.77528	-5.44896	-2.56412	-3.22967	-4.0964	-0.0344084	0.304472	-0.270064	-5.07634	-4.81729	-4.3923	-4.35605	-2.00424
ATP5F1C	509	ATP5F1C	1.1069	2.64935	2.02657	-3.19118	2.38206e-07	1.07739e-05	-3.21943	3.53444e-07	2.03574e-05	-3.1674	1.25649e-07	6.94122e-06	-2.54461	0.000167078	0.00559332	-4.08706	2.28512e-05	0.00133243	0.622785	0.216101	0.527513	-0.919664	0.0886974	0.566317	-1.54245	0.0178902	0.731914	-3.13392	-3.08293	-3.32212	-5.19396	-2.04016	-1.67417	-5.17961	-3.63325	-4.11672	-3.92493	-2.34998	-3.80991	-0.299145	0.313198	-0.0140533	-4.609	-4.17961	-4.05646	-3.21577	-1.17693
ATP5F1D	513	ATP5F1D	2.64977	3.58079	3.50595	-3.41468	0.0234425	0.109615	-3.59516	0.0141853	0.0887275	-3.26269	0.0198561	0.111231	-3.18784	0.0170043	0.122056	-4.11886	0.00473987	0.0524615	0.0748478	0.880808	0.916678	-0.856173	0.189588	0.566317	-0.931021	0.179466	0.731914	-3.0418	-3.05604	-3.74183	-2.23382	-3.20792	-1.04207	-6.29355	-2.71726	-4.05934	-2.83223	-2.31248	-4.18367	1.2151	-0.987798	-0.227304	-4.20792	-4.18849	-4.64762	-3.25262	-1.21681
ATP5F1E	514	ATP5F1E	0.480152	1.06244	0.772415	-3.69173	1.23037e-07	5.93388e-06	-3.67258	8.38059e-09	9.53338e-07	-3.70786	8.54874e-09	6.48438e-07	-3.41783	1.27848e-05	0.0013224	-4.00012	4.03451e-06	0.000415503	0.290028	0.530547	0.64948	-0.292263	0.464672	0.620244	-0.582291	0.270293	0.731914	-3.15835	-2.46235	-2.73611	-4.48027	-4.48027	-4.48027	-4.48027	-2.90496	-4.48027	-4.48027	-2.22931	-3.64031	0.102281	-0.307947	0.205666	-3.57724	-2.96931	-3.74909	-3.52422	-1.86674
ATP5IF1	93974	ATP5IF1	0.300924	0.814974	0.670353	-3.92293	0.0468798	0.161893	-3.9665	0.0431611	0.170773	-3.88623	0.0439213	0.176462	-3.74161	0.0405442	0.204317	-4.25566	0.0394334	0.190327	0.144621	0.733685	0.806836	-0.369429	0.212787	0.566317	-0.51405	0.209265	0.731914	-3.88755	-2.31474	-3.52801	-4.55658	-2.37389	-4.55658	-4.55658	-2.71662	-4.55658	-3.40602	-2.86952	-4.36755	1.40643	-1.72268	0.316248	-3.85171	-4.55658	-4.38026	-3.65354	-1.45897
ATP5MD	84833	ATP5MD	1.81146	2.84889	1.59902	-3.6075	0.00116129	0.0135941	-3.17539	0.000497463	0.00707712	-3.97138	0.000262826	0.00450599	-2.72152	0.00127532	0.0213874	-3.75894	0.000396402	0.00955462	1.24986	0.0146939	0.527513	0.21244	0.73289	0.816871	-1.03742	0.135664	0.731914	-2.35628	-2.0195	-2.29987	-5.5704	-2.13611	-1.77651	-5.33162	-2.97347	-3.92886	-2.65775	-2.07983	-3.14012	-0.700038	0.446183	0.253856	-4.4069	-2.99267	-4.53478	-4.4069	-2.1726
ATP5ME	521	ATP5ME	2.71396	3.92285	2.81173	-3.48003	1.05675e-05	0.000273588	-3.16396	1.38328e-05	0.000395617	-3.74619	1.50107e-06	5.69693e-05	-2.63507	0.000439683	0.010223	-3.84396	0.000239979	0.00640752	1.11112	0.0742184	0.527513	-0.097775	0.886841	0.925371	-1.20889	0.109338	0.731914	-2.87198	-1.6925	-3.19335	-6.55792	-2.85748	-1.73315	-6.55792	-2.58247	-3.87535	-2.90946	-1.94852	-6.55792	-0.436491	-0.0165918	0.453083	-3.70393	-5.01195	-3.76091	-3.38	-1.0018
ATP5MF	9551	ATP5MF	1.78886	0.882311	1.06556	1.1631	2.2171e-05	0.00053617	1.27893	0.00162693	0.0190053	1.06556	0.00574436	0.0495086	0.882311	0.0834324	0.291953	1.78886	0.00859592	0.0773985	-0.183254	0.747866	0.818061	0.723297	0.232409	0.566317	0.906551	0.182719	0.731914	0	0.713696	0	0	2.62059	0	0	0	0	0.464668	1.09085	0	0	0	0	0	3.59932	0	1.0072	2.26903
ATP5MF-PTCD1	100526740	ATP5MF-PTCD1	0.575213	1.04839	0.575913	-0.983344	0.0120651	0.0722706	-0.839237	0.0135353	0.0861567	-1.1047	0.00608801	0.0516195	-0.632223	0.0922704	0.305849	-1.1054	0.00570245	0.0594057	0.472474	0.157661	0.527513	-0.000700545	0.997198	0.997967	-0.473175	0.167154	0.731914	-0.543107	-1.583	-1.05768	-1.68061	-1.04834	0.126744	-1.25838	-1.15454	-1.18492	-1.62403	-1.51711	-0.687842	-0.00253867	0.315778	-0.31324	-1.68061	-0.583	-1.61022	-1.54311	-1.20553
ATP5MG	10632	ATP5MG	1.97167	2.96559	2.03196	-3.67239	7.11187e-08	3.59426e-06	-3.40161	1.10875e-07	8.06664e-06	-3.90041	7.94858e-09	6.26049e-07	-2.96677	0.000140025	0.00508884	-3.96069	3.35522e-06	0.000391278	0.933631	0.10401	0.527513	-0.0602872	0.885938	0.925332	-0.993918	0.0926415	0.731914	-3.6814	-2.73859	-3.87925	-5.93236	-2.55246	-2.3153	-5.8483	-3.84151	-4.44693	-2.79814	-2.78995	-3.54279	-0.0409421	0.324838	-0.283896	-5.22749	-5.57622	-5.07637	-3.45987	-2.4508
ATP5MPL	9556	ATP5MPL	0.298838	1.05894	0.212334	-3.4763	0.0177837	0.0940442	-3.19724	0.0130755	0.0842646	-3.7113	0.0177143	0.104615	-2.86469	0.0103517	0.0890378	-3.62479	0.011832	0.0946799	0.846605	0.0457145	0.527513	0.0865043	0.687477	0.785644	-0.760101	0.0848038	0.731914	-2.90215	-1.87052	-3.09175	-3.92363	-1.08569	-2.32908	-3.92363	-3.36782	-3.92363	-3.92363	-3.41774	-3.32908	-0.444659	-0.600261	1.04492	-3.92363	-3.92363	-3.92363	-3.6017	-3.09988
ATP5PB	515	ATP5PB	1.32659	2.27334	1.30624	-3.28128	3.39154e-05	0.00078639	-2.98113	4.99213e-06	0.000173366	-3.53403	9.62819e-06	0.000268745	-2.56693	0.00024258	0.00691592	-3.51368	0.000109143	0.00388119	0.967106	0.0554048	0.527513	0.020355	0.96785	0.979992	-0.946751	0.138866	0.731914	-2.41535	-2.0288	-2.42884	-4.84027	-2.2362	-1.46732	-4.67677	-3.40731	-4.84027	-1.93338	-2.40198	-3.05786	-0.433597	0.168271	0.265325	-3.69622	-3.25531	-4.19872	-3.59538	-1.52268
ATP5PD	10476	ATP5PD	3.29975	4.64706	3.68692	-3.36264	0.000777033	0.00996478	-3.16141	0.000415376	0.00616101	-3.5321	0.000107385	0.00208354	-2.57196	0.00162685	0.0253877	-3.91927	0.00022867	0.00614697	0.960143	0.0740454	0.527513	-0.387166	0.547949	0.681858	-1.34731	0.047822	0.731914	-2.74784	-1.16027	-2.72589	-7.21902	-2.51969	-1.30853	-6.66321	-2.6049	-3.06441	-2.60667	-2.63046	-4.61258	0.688649	-0.430207	-0.258442	-4.09635	-3.84607	-4.26111	-3.59726	-0.959374
ATP5PF	522	ATP5PF	3.76201	5.28151	4.70221	-3.47	0.00679603	0.0500604	-3.51641	0.00282933	0.0287579	-3.43092	0.00344439	0.0341102	-2.85163	0.00776446	0.0743262	-4.37112	0.00132367	0.0228687	0.579297	0.359078	0.535274	-0.940199	0.28154	0.566317	-1.5195	0.102292	0.731914	-1.98766	-1.15666	-2.02733	-8.13314	-2.47179	-1.13709	-6.77137	-1.95961	-4.16228	-2.91242	-2.61901	-5.12415	0.957611	-0.840447	-0.117164	-3.92057	-4.12146	-3.93307	-4.20051	-0.656755
ATP5PO	539	ATP5PO	2.60178	3.18236	2.46392	-3.76832	4.25869e-10	3.15293e-08	-3.5162	1.39651e-08	1.42996e-06	-3.98064	6.23553e-10	6.98642e-08	-3.2622	8.51552e-05	0.00388154	-3.84278	3.97474e-06	0.000415503	0.718435	0.21899	0.527513	0.137856	0.752218	0.832299	-0.580578	0.320589	0.731914	-4.3537	-2.89859	-3.61674	-6.44456	-2.73527	-2.45542	-6.4302	-4.65378	-5.19967	-5.11687	-2.72318	-3.77553	-0.27764	0.237736	0.0399041	-5.7575	-5.25552	-4.62489	-4.294	-1.93613
ATP6	4508	ATP6	0.380217	1.37697	0.4146	-2.56559	0.000298807	0.00460206	-2.27989	8.31663e-05	0.00170738	-2.80618	8.96717e-05	0.00180592	-1.84381	0.00238827	0.0327696	-2.84056	7.77669e-05	0.00309549	0.962367	0.0505796	0.527513	-0.0343829	0.920207	0.948589	-0.99675	0.0589402	0.731914	-2.44678	-2.59785	-3.00665	-3.22078	-0.87595	-0.884495	-3.22078	-3.22078	-3.22078	-3.22078	-2.1993	-3.20642	-0.153828	0.439146	-0.285318	-3.22078	-3.22078	-3.22078	-3.22078	-0.972851
ATP6AP1	537	ATP6AP1	0.157453	0.144493	0.0154548	-0.161474	0.167397	0.328948	-0.0883467	0.396111	0.525319	-0.223055	0.103851	0.279605	-0.0940166	0.369589	0.5212	-0.0810567	0.534271	0.606349	0.129038	0.0251217	0.527513	0.141998	0.19002	0.566317	0.0129599	0.906109	0.971168	-0.0621868	0.0245248	-0.154445	-0.23851	0.0949141	-0.23851	-0.23851	-0.23851	-0.23851	-0.23851	-0.23851	-0.224154	-0.0368757	0.151057	-0.114181	-0.23851	-0.23851	-0.140899	-0.0120011	-0.23851
ATP6AP2	10159	ATP6AP2	0.255085	0.106976	0.0228316	-0.208394	0.167481	0.329036	-0.12754	0.372299	0.504056	-0.276482	0.113438	0.292703	-0.192338	0.190001	0.424399	-0.0442291	0.831852	0.866036	0.0841444	0.129913	0.527513	0.232253	0.229592	0.566317	0.148109	0.438881	0.75817	0.342232	0.112112	-0.24273	-0.299314	-0.228924	-0.299314	-0.299314	-0.299314	-0.299314	-0.299314	-0.201703	-0.270745	-0.201703	0.133646	0.0680573	-0.299314	-0.299314	-0.256669	-0.24273	-0.215249
ATP6V0A1	535	ATP6V0A1	0.466681	0.23536	0.042155	0.102053	0.125793	0.281391	0.261875	0.0533103	0.191244	-0.0325333	0.287788	0.461179	0.160672	0.252114	0.475022	0.391993	0.142855	0.385452	0.193205	0.175794	0.527513	0.424526	0.117669	0.566317	0.231321	0.405185	0.747918	0.732667	1.12066	0.0628152	-0.0746883	-0.0461192	-0.0746883	-0.0746883	-0.0746883	-0.0746883	0.101634	-0.060333	-0.004299	-0.032044	0.036343	-0.004299	-0.0746883	0.0628152	-0.032044	-0.004299	0.139436
ATP6V0A2	23545	ATP6V0A2	0.0259172	0.027507	0.000755542	0.0126668	0.0486941	0.164655	0.0268115	0.0542851	0.192822	0.000755542	0.330565	0.461179	0.027507	0.193172	0.426829	0.0259172	0.184914	0.420699	0.0267515	0.204614	0.527513	0.0251617	0.196408	0.566317	-0.00158977	0.952052	0.986419	0.111031	0.163499	0.0143553	0	0	0	0	0	0	0	0	0	0	0	0	0	0	0	0	0
ATP6V0D1	9114	ATP6V0D1	0.689411	0.759163	0.220038	-0.65951	0.120161	0.274443	-0.383409	0.314238	0.467803	-0.892017	0.0693517	0.225936	-0.352892	0.391219	0.533804	-0.422645	0.357581	0.508814	0.539125	0.087388	0.527513	0.469372	0.215131	0.566317	-0.0697527	0.873092	0.959645	0.150979	0.763725	-0.974552	-1.11206	-0.498524	-0.679096	-1.11206	-1.11206	-1.11206	0.763725	-1.11206	-0.338059	0.482493	-0.0212021	-0.461291	-1.11206	-1.11206	-0.733544	-0.825174	-0.0279912
ATP6V0D2	245972	ATP6V0D2	0	0.00782104	0	-0.00751193	0.515044	0.589899	-0.00512372	0.65949	0.715382	-0.00952305	0.42265	0.507652	-0.00170201	0.895502	0.919551	-0.00952305	0.42265	0.516718	0.00782104	0.346594	0.527513	0			-0.00782104	0.346594	0.731914	-0.00952305	-0.00952305	-0.00952305	-0.00952305	-0.00952305	-0.00952305	-0.00952305	-0.00952305	-0.00952305	-0.00952305	-0.00952305	-0.00952305	-0.00952305	0.0190461	-0.00952305	-0.00952305	-0.00952305	-0.00952305	-0.00952305	-0.00952305
ATP6V1A	523	ATP6V1A	1.62588	1.50053	0.661013	0.722374	0.010817	0.0673271	1.20788	0.000792847	0.0104545	0.313523	0.202475	0.389704	1.15304	0.00629964	0.0648097	1.27839	0.0168399	0.11552	0.839521	0.0287837	0.527513	0.964868	0.0507196	0.566317	0.125347	0.8023	0.934887	1.90044	2.40312	0.484387	1.28478	1.80632	1.37934	-0.304845	0.5085	-0.00266125	1.43492	0.630706	0.927517	-0.0255617	0.275441	-0.249879	-0.133365	0.563243	0.208326	0.879019	1.49247
ATP6V1B2	526	ATP6V1B2	1.53597	1.43793	0.564583	0.530035	0.0114914	0.0697752	1.02742	0.000454755	0.00661708	0.111183	0.562462	0.620237	0.984529	0.00998715	0.0880615	1.08257	0.0136243	0.103388	0.873346	0.0194652	0.527513	0.971389	0.0218086	0.397745	0.0980426	0.822173	0.942803	1.58222	2.09257	0.224672	-0.4534	1.65094	0.76693	-0.396817	0.487706	0.0726687	1.55738	0.760725	0.664295	0.112197	0.102416	-0.214613	-0.0638333	0.722923	0.141148	0.394597	1.46499
ATP6V1C1	528	ATP6V1C1	0.286274	0.216262	0.0660551	0.125077	0.00964481	0.0626171	0.223246	0.0164129	0.0966738	0.0424088	0.191894	0.382014	0.192616	0.0324825	0.178514	0.262628	0.169746	0.419649	0.150207	0.0842546	0.527513	0.220219	0.240483	0.566317	0.0700117	0.712379	0.898634	0.808231	0.343725	0.139852	-0.0236463	0.321182	0.263235	-0.0236463	-0.0236463	-0.0236463	0.126913	0.113857	0.139852	-0.0236463	-0.00929098	0.0329373	-0.0236463	-0.0236463	0.139852	0.087385	0.376892
ATP6V1D	51382	ATP6V1D	0.231365	0.252946	0.0136972	0.0308573	0.604629	0.662823	0.155609	0.154616	0.342792	-0.0741973	0.133932	0.321882	0.165051	0.28296	0.499545	0.14347	0.383193	0.516718	0.239248	0.127982	0.527513	0.217668	0.197706	0.566317	-0.0215807	0.918024	0.975798	0.791811	1.10745	0.101139	-0.0878945	-0.0878945	-0.0878945	-0.0878945	-0.0878945	-0.0878945	-0.0878945	-0.0878945	-0.0593253	0.049609	0.00971631	-0.0593253	-0.0878945	-0.0878945	-0.0452502	0.049609	-0.0878945
ATP6V1E1	529	ATP6V1E1	1.18801	1.1901	0.488807	0.33181	0.0715422	0.205519	0.712016	0.0380407	0.158071	0.0116363	0.943038	0.953223	0.712931	0.0907332	0.303272	0.71084	0.255343	0.473321	0.701294	0.108001	0.527513	0.699204	0.271397	0.566317	-0.00209037	0.997584	0.999649	2.46206	2.8874	-0.0125019	-0.47717	1.2009	0.884598	-0.47717	-0.406781	-0.393106	1.92882	0.362789	-0.00208533	0.0588827	-0.0876034	0.0287207	-0.16683	-0.352842	0.14576	0.362789	0.579413
ATP6V1E2	90423	ATP6V1E2	0.0722701	0.0987092	0	0.0398364	0.141901	0.301975	0.0871421	0.144584	0.329535	0			0.0987092	0.290296	0.499699	0.0722701	0.355918	0.507445	0.0987092	0.290296	0.527513	0.0722701	0.355918	0.566317	-0.0264391	0.818769	0.942273	0	0.790772	0	0	0	0	0	0	0	0	0	0	0	0	0	0	0.0976108	0	0	0
ATP6V1F	9296	ATP6V1F	1.10483	0.261418	0.206135	-0.270837	0.538416	0.607517	-0.0405155	0.929455	0.941947	-0.464793	0.325856	0.461179	-0.40951	0.386978	0.533804	0.433906	0.458066	0.541836	0.0552824	0.804928	0.860354	0.898699	0.0760122	0.566317	0.843416	0.102013	0.731914	1.25127	1.11984	-0.670928	-0.670928	-0.670928	-0.670928	-0.670928	-0.670928	-0.670928	0.633583	-0.469294	-0.444419	0.567859	0.103069	-0.670928	-0.670928	-0.670928	-0.533424	-0.670928	0.169032
ATP6V1G1	9550	ATP6V1G1	1.44179	1.55976	0.54985	-0.020607	0.953019	0.962139	0.499614	0.272182	0.449811	-0.458688	0.224749	0.408129	0.551225	0.326925	0.499699	0.433256	0.483403	0.563816	1.00991	0.0663405	0.527513	0.891944	0.147655	0.566317	-0.117969	0.868525	0.957064	1.90985	2.29597	0.236349	-1.00854	2.33487	1.70955	-0.994182	-0.312544	-0.924473	1.08907	0.205587	-0.0450635	0.537431	-0.260076	-0.277354	-0.745503	-1.00854	0.128966	0.397455	0.782234
ATP6V1G2	534	ATP6V1G2	0	0.299659	0.000755542	0.0774653	0.30401	0.445375	0.168558	0.315073	0.467803	0.000755542	0.330565	0.461179	0.299659	0.327998	0.499699	0			0.298903	0.329147	0.527513	-0.000755542	0.330565	0.566317	-0.299659	0.327998	0.731914	0	0	0	0	2.59932	0	0.0143553	0	0.0976108	0	0	0	0	0	0	0	0	0	0	0
ATP6V1H	51606	ATP6V1H	0.53659	0.509852	0.158367	0.204178	0.105404	0.255048	0.401334	0.0353522	0.152555	0.0381524	0.707833	0.745802	0.389637	0.117277	0.344916	0.416375	0.156701	0.404637	0.351484	0.144724	0.527513	0.378222	0.18751	0.566317	0.026738	0.936511	0.980723	1.40084	1.82089	0.502715	-0.120215	0.493317	0.483856	-0.120215	-0.10586	-0.120215	0.474333	0.0432837	0.333961	-0.0226043	0.142819	-0.120215	-0.120215	-0.120215	0.0432837	-0.00918376	0.235929
ATP7A	538	ATP7A	0.00408131	0	0	-0.0370448	0.0958248	0.24188	-0.0360755	0.0980128	0.26291	-0.0378611	0.0928988	0.262468	-0.0378611	0.0928988	0.306924	-0.0337797	0.10032	0.318853	0			0.00408131	0.355918	0.566317	0.00408131	0.355918	0.731914	-0.0378611	-0.0378611	-0.0378611	-0.0378611	-0.0378611	-0.0378611	-0.0378611	-0.0378611	-0.0378611	-0.0378611	-0.0378611	-0.0378611	-0.0235058	0.00478328	0.0187225	-0.0378611	-0.0378611	-0.0378611	-0.0378611	-0.0378611
ATP8	4509	ATP8	0	0	0	-2.60702	0.0156319	0.0861273	-2.60702	0.0156319	0.0941045	-2.60702	0.0156319	0.0965464	-2.60702	0.0156319	0.116238	-2.60702	0.0156319	0.111979	0			0			0			-2.60702	-2.60702	-2.60702	-2.60702	-2.60702	-2.60702	-2.60702	-2.60702	-2.60702	-2.60702	-2.60702	-2.60702	0.509011	0.108872	-0.617882	-2.60702	-2.60702	-2.60702	-2.60702	-2.60702
ATP8A1	10396	ATP8A1	0	0.0290924	0.00151108	0.00830121	0.120695	0.274834	0.0163645	0.164446	0.352798	0.00151108	0.162829	0.358147	0.0290924	0.169634	0.40964	0			0.0275813	0.190673	0.527513	-0.00151108	0.162829	0.566317	-0.0290924	0.169634	0.731914	0	0	0	0	0	0	0	0	0	0	0.0143553	0	0	0	0	0	0	0	0.137504	0
ATP8A2	51761	ATP8A2	0.0459897	0.129992	0.0814371	0.0868331	0.0289492	0.123338	0.0932408	0.093128	0.255932	0.0814371	0.163511	0.358147	0.129992	0.16902	0.409274	0.0459897	0.355918	0.507445	0.0485546	0.642971	0.737024	-0.0354473	0.629918	0.741764	-0.0840019	0.405953	0.747918	0	0	0	0	0	0	0	1.04963	0.584963	0.321928	0	0	0	0	0	0	0	0	0	0
ATP8B1	5205	ATP8B1	0	0.0555313	0.0521818	-1.37542	0.0186617	0.096807	-1.38679	0.0176142	0.101102	-1.36585	0.0175341	0.103937	-1.3625	0.0148119	0.112526	-1.41803	0.0186895	0.122892	0.00334954	0.959127	0.973063	-0.0521818	0.156026	0.566317	-0.0555313	0.331843	0.731914	-1.41803	-1.40368	-1.307	-1.41803	-1.41803	-1.41803	-1.41803	-1.41803	-1.41803	-1.41803	-1.37539	-1.41803	0.147567	0.241894	-0.389461	-1.40368	-1.41803	-1.41803	-1.41803	-0.758106
ATP9A	10079	ATP9A	0.0141754	0.0250453	0.00150364	-0.069029	0.0988518	0.246327	-0.0588309	0.122253	0.299017	-0.077617	0.083081	0.247309	-0.0540753	0.1352	0.369636	-0.0649452	0.0977675	0.313671	0.0235417	0.0781812	0.527513	0.0126718	0.223824	0.566317	-0.0108699	0.476823	0.779847	-0.0364763	-0.0364763	-0.0791206	-0.0791206	-0.0791206	-0.0505514	-0.0791206	-0.0791206	-0.0791206	-0.0791206	-0.0791206	-0.0791206	-0.0364763	0.0452075	-0.00873127	-0.0791206	-0.0791206	-0.0791206	-0.0791206	-0.0505514
ATP9B	374868	ATP9B	0	0.0210038	0.00513741	0.00818985	0.181593	0.344338	0.0118146	0.33317	0.467803	0.00513741	0.330565	0.461179	0.0210038	0.346594	0.499699	0			0.0158663	0.481821	0.612258	-0.00513741	0.330565	0.566317	-0.0210038	0.346594	0.731914	0	0	0	0	0	0	0	0.0976108	0.189034	0	0	0	0	0	0	0	0	0	0	0
ATPAF1	64756	ATPAF1	0	0.0152782	0	-0.246131	0.0196381	0.0993678	-0.241465	0.0169694	0.0992347	-0.250059	0.0200323	0.111987	-0.234781	0.0115796	0.0962725	-0.250059	0.0200323	0.128571	0.0152782	0.346594	0.527513	0			-0.0152782	0.346594	0.731914	-0.250059	-0.250059	-0.250059	-0.250059	-0.250059	-0.250059	-0.250059	-0.250059	-0.250059	-0.250059	-0.250059	-0.250059	-0.0359344	0.0718689	-0.0359344	-0.250059	-0.250059	-0.250059	-0.250059	-0.250059
ATPAF2	91647	ATPAF2	0	0.0123368	0	-0.402978	0.25754	0.409987	-0.399211	0.260637	0.440288	-0.40615	0.254945	0.434095	-0.393814	0.265111	0.485463	-0.40615	0.254945	0.473163	0.0123368	0.346594	0.527513	0			-0.0123368	0.346594	0.731914	-0.40615	-0.40615	-0.40615	-0.40615	-0.40615	-0.40615	-0.40615	-0.40615	-0.40615	-0.40615	-0.40615	-0.40615	-0.217117	0.512236	-0.295119	-0.40615	-0.40615	-0.40615	-0.40615	-0.40615
ATPSCKMT	134145	ATPSCKMT	0	0	0	-0.00952305	0.42265	0.524737	-0.00952305	0.42265	0.526029	-0.00952305	0.42265	0.507652	-0.00952305	0.42265	0.533804	-0.00952305	0.42265	0.516718	0			0			0			-0.00952305	-0.00952305	-0.00952305	-0.00952305	-0.00952305	-0.00952305	-0.00952305	-0.00952305	-0.00952305	-0.00952305	-0.00952305	-0.00952305	-0.00952305	0.0190461	-0.00952305	-0.00952305	-0.00952305	-0.00952305	-0.00952305	-0.00952305
ATR	545	ATR	0.0292703	0.107917	0.0454704	0.0298585	0.385714	0.502535	0.0450795	0.317966	0.467803	0.0170409	0.724322	0.76106	0.0794874	0.301488	0.499699	0.000840717	0.977283	0.98286	0.0624465	0.470046	0.605497	-0.0162002	0.757234	0.836143	-0.0786467	0.320084	0.731914	-0.0284296	-0.0284296	-0.0284296	-0.0284296	0.546883	-0.0284296	-0.0284296	-0.0284296	-0.0284296	0.000139594	-0.0284296	-0.0284296	0.0142148	0.0142148	-0.0284296	-0.0284296	0.000139594	-0.0284296	-0.0284296	-0.0284296
ATRAID	51374	ATRAID	0	0.0251676	0	0.00647167	0.324375	0.445375	0.0141568	0.33317	0.467803	0			0.0251676	0.346594	0.499699	0			0.0251676	0.346594	0.527513	0			-0.0251676	0.346594	0.731914	0	0	0	0	0	0	0	0	0	0	0	0	0	0	0	0	0	0	0	0
ATRN	8455	ATRN	0.478867	0.0333406	0.0407366	0.0978916	0.320675	0.445375	0.199689	0.351614	0.484674	0.0121675	0.7686	0.799452	0.00477142	0.840777	0.875954	0.450297	0.381116	0.516718	-0.00739608	0.875613	0.912729	0.43813	0.394418	0.581479	0.445526	0.386213	0.741707	-0.0142139	-0.0285692	-0.0285692	-0.0285692	-0.0285692	-0.0285692	-0.0285692	-0.0285692	-0.0285692	-0.0285692	-0.0285692	-0.0285692	0	0	0	-0.0285692	0.0824622	-0.0285692	0.160465	-0.0285692
ATRX	546	ATRX	0.00205076	0.0173287	0.01966	-0.203549	0.0940944	0.239819	-0.208443	0.0924144	0.254731	-0.199428	0.0915805	0.260187	-0.201759	0.0964392	0.313992	-0.217037	0.0867645	0.294413	-0.00233127	0.90796	0.935267	-0.0176092	0.346052	0.566317	-0.0152779	0.111644	0.731914	-0.219088	-0.204732	-0.219088	-0.219088	-0.219088	-0.219088	-0.219088	-0.219088	-0.219088	-0.219088	-0.219088	-0.219088	-0.068528	0.137056	-0.068528	-0.219088	-0.219088	-0.219088	-0.176443	-0.204732
ATXN10	25814	ATXN10	0.185687	0.239775	0.0887725	-0.106334	0.366766	0.48595	-0.0372077	0.775032	0.81451	-0.164547	0.196831	0.385568	-0.0135444	0.933996	0.949552	-0.0676319	0.65767	0.716096	0.151002	0.304089	0.527513	0.0969146	0.459832	0.616386	-0.0540875	0.761933	0.920629	0.537453	0.923004	0.388227	-0.253319	0.190288	-0.253319	-0.253319	-0.196735	-0.253319	-0.155708	-0.238964	-0.22475	0.17964	-0.0898202	-0.0898202	-0.253319	-0.253319	-0.169255	-0.253319	0.406606
ATXN1L	342371	ATXN1L	0	0	0	-0.0188612	0.42265	0.524737	-0.0188612	0.42265	0.526029	-0.0188612	0.42265	0.507652	-0.0188612	0.42265	0.533804	-0.0188612	0.42265	0.516718	0			0			0			-0.0188612	-0.0188612	-0.0188612	-0.0188612	-0.0188612	-0.0188612	-0.0188612	-0.0188612	-0.0188612	-0.0188612	-0.0188612	-0.0188612	-0.0188612	-0.0188612	0.0377224	-0.0188612	-0.0188612	-0.0188612	-0.0188612	-0.0188612
ATXN2	6311	ATXN2	0.0633724	0.00791261	0	0.0051861	0.74905	0.791633	0.0226532	0.448529	0.544759	-0.00952305	0.42265	0.507652	-0.00161044	0.891206	0.916306	0.0538493	0.43164	0.520991	0.00791261	0.178378	0.527513	0.0633724	0.355918	0.566317	0.0554598	0.416267	0.75457	0.434084	-0.00952305	-0.00952305	-0.00952305	0.0331213	-0.00952305	-0.00952305	-0.00952305	-0.00952305	-0.00952305	-0.00952305	-0.00952305	0.0190461	-0.00952305	-0.00952305	-0.00952305	-0.00952305	-0.00952305	-0.00952305	-0.00952305
ATXN2L	11273	ATXN2L	0.209468	0.0565527	0.0284277	0.0345458	0.466182	0.549906	0.0861309	0.265136	0.444434	-0.00889432	0.822231	0.846383	0.0192306	0.71032	0.768629	0.172146	0.292751	0.507445	0.0281249	0.544838	0.660973	0.18104	0.267692	0.566317	0.152915	0.350038	0.731914	0.0737093	0.330049	-0.037322	-0.037322	0.0330673	-0.037322	-0.037322	-0.037322	-0.037322	1.01926	-0.037322	-0.037322	0.0602888	-0.0229667	-0.037322	-0.037322	-0.037322	-0.037322	-0.037322	0.352245
ATXN3	4287	ATXN3	0.123691	0.151183	0.0374855	0.0839631	0.0258317	0.115968	0.139155	0.0821788	0.238207	0.0374855	0.0561208	0.201644	0.151183	0.249697	0.472954	0.123691	0.172464	0.419649	0.113697	0.381853	0.545754	0.0862059	0.329626	0.566317	-0.0274914	0.853186	0.956791	0.422233	1.09761	0.0285692	0	0	0	0	0	0	0	0.0703893	0.0703893	0	0	0	0.0703893	0	0	0	0.15056
ATXN7L3B	552889	ATXN7L3B	0.0358517	0.0181665	0	0.0118417	0.169761	0.330592	0.0259038	0.173792	0.360537	0			0.0181665	0.346594	0.499699	0.0358517	0.355918	0.507445	0.0181665	0.346594	0.527513	0.0358517	0.355918	0.566317	0.0176851	0.670266	0.881022	0.250962	0.163499	0	0	0	0	0	0	0	0	0	0	0	0	0	0	0	0	0	0
AUH	549	AUH	0	0.0924308	0.110053	-1.64173	0.0333584	0.132992	-1.67324	0.0317989	0.142579	-1.61518	0.0307179	0.142935	-1.63281	0.0281813	0.165317	-1.72524	0.032682	0.171097	-0.0176217	0.886361	0.920253	-0.110053	0.181406	0.566317	-0.0924308	0.346594	0.731914	-1.72524	-1.72524	-1.69667	-1.72524	-1.72524	-1.72524	-1.72524	-1.72524	-1.72524	-1.72524	-1.61421	-1.62763	-0.492576	0.599574	-0.106998	-1.72524	-1.72524	-1.72524	-1.72524	-1.4149
AUP1	550	AUP1	0.147624	0.254918	0.171418	-1.16044	0.0649771	0.193647	-1.1406	0.0619011	0.204545	-1.17716	0.0612193	0.211096	-1.09366	0.0593189	0.247049	-1.20095	0.0511353	0.219785	0.0835	0.572487	0.683828	-0.0237932	0.858154	0.905537	-0.107293	0.537165	0.811883	-1.09761	-0.873489	-0.873489	-1.34857	-1.34857	-1.23754	-1.34857	-1.34857	-1.34857	-1.34857	-0.873489	-1.29199	-0.291991	0.640565	-0.348574	-1.12207	-1.34857	-1.12207	-1.19801	-0.250963
AURKAIP1	54998	AURKAIP1	0	0	0	-0.588949	0.113053	0.264311	-0.588949	0.113053	0.285959	-0.588949	0.113053	0.292466	-0.588949	0.113053	0.340339	-0.588949	0.113053	0.341808	0			0			0			-0.588949	-0.588949	-0.588949	-0.588949	-0.588949	-0.588949	-0.588949	-0.588949	-0.588949	-0.588949	-0.588949	-0.588949	-0.188411	0.432531	-0.24412	-0.588949	-0.588949	-0.588949	-0.588949	-0.588949
AVL9	23080	AVL9	0.0140599	0.0412918	0	-0.000784913	0.964772	0.971331	0.0151631	0.527964	0.605825	-0.0142148	0.42265	0.507652	0.027077	0.453318	0.558465	-0.000154842	0.993649	0.995407	0.0412918	0.228272	0.527513	0.0140599	0.279956	0.566317	-0.0272318	0.438812	0.75817	0.000140514	0.272666	-0.0142148	-0.0142148	-0.0142148	-0.0142148	-0.0142148	-0.0142148	-0.0142148	-0.0142148	-0.0142148	-0.0142148	-0.0142148	0.0284296	-0.0142148	-0.0142148	-0.0142148	-0.0142148	-0.0142148	-0.0142148
AZGP1	563	AZGP1	0.0485459	0.0551062	0.0376403	-0.151155	0.448412	0.536914	-0.143232	0.46946	0.559681	-0.157828	0.431858	0.512751	-0.140362	0.47813	0.577564	-0.146922	0.46039	0.544016	0.0174659	0.64474	0.738638	0.0109056	0.768302	0.844261	-0.0065603	0.886566	0.96474	-0.0191454	0.0795389	-0.195468	-0.195468	-0.195468	-0.195468	-0.195468	-0.0844368	-0.0449085	-0.195468	-0.138885	-0.195468	0.320547	-0.195468	-0.125079	-0.0844368	-0.195468	-0.166899	-0.195468	0.114872
AZU1	566	AZU1	4.27415	3.24905	1.70511	2.58791	7.53649e-10	5.25685e-08	3.66951	1.94371e-07	1.2213e-05	1.67709	8.27767e-05	0.00167554	3.22103	0.00104162	0.0184699	4.24613	3.00757e-05	0.00162245	1.54394	0.0536023	0.527513	2.56904	0.000124283	0.0108664	1.0251	0.194948	0.731914	4.71668	5.38205	0.745975	-0.0280214	3.26623	3.89608	0.498047	1.62733	0.811938	4.72098	1.48799	3.09961	-0.0280214	0.0560428	-0.0280214	1.68567	1.67685	2.38882	3.04922	2.04237
B2M	567	B2M	3.44361	3.46516	1.10434	-1.55225	0.0450771	0.158587	-0.275775	0.631445	0.692203	-2.62717	0.00750983	0.0597429	-0.266344	0.649724	0.717882	-0.287901	0.690032	0.743977	2.36082	1.67878e-05	0.0437603	2.33927	0.00299875	0.104049	-0.0215565	0.972337	0.992115	1.46502	0.856458	-1.06475	-3.73151	0.505751	0.503454	-3.73151	-1.40382	-1.39808	1.02285	-3.73151	-3.42117	-0.88351	0.283741	0.599769	-3.353	-0.701171	-1.38668	-0.491192	-0.305242
B3GALNT2	148789	B3GALNT2	0	0.526421	0.0595227	-0.3064	0.586414	0.648328	-0.177966	0.751825	0.794832	-0.414555	0.474627	0.545379	0.0523431	0.930476	0.947385	-0.474078	0.42265	0.516718	0.466898	0.164177	0.527513	-0.0595227	0.330565	0.566317	-0.526421	0.11872	0.731914	-0.474078	0.467029	-0.474078	-0.474078	-0.474078	-0.474078	-0.474078	-0.474078	-0.474078	-0.474078	-0.474078	-0.474078	-0.474078	-0.474078	0.948155	-0.474078	-0.474078	-0.474078	2.10848	0.656853
B3GALT6	126792	B3GALT6	0.00808336	0.0152782	0.00297808	-0.0165758	0.31583	0.445375	-0.0116074	0.490911	0.577453	-0.0207597	0.23581	0.418721	-0.00845966	0.680048	0.742239	-0.0156545	0.356459	0.507445	0.0123001	0.450613	0.590053	0.00510528	0.57043	0.696237	-0.00719481	0.684656	0.885402	-0.0237378	-0.0237378	-0.0237378	-0.0237378	-0.0237378	-0.0237378	-0.0237378	-0.0237378	-0.0237378	-0.0237378	-0.0237378	-0.0237378	-0.0237378	0.00483132	0.0189065	-0.0237378	-0.0237378	-0.0237378	-0.0237378	0.0328457
B3GAT3	26229	B3GAT3	0.0515207	0.0816973	0.135254	-0.22039	0.0828576	0.223542	-0.256631	0.0700915	0.219208	-0.189871	0.221769	0.407816	-0.243428	0.0686303	0.266976	-0.273605	0.0550337	0.229572	-0.0535571	0.690055	0.773321	-0.0837337	0.529039	0.668681	-0.0301766	0.608532	0.845076	-0.227515	-0.148803	-0.254736	-0.325126	-0.325126	-0.325126	-0.325126	-0.325126	-0.325126	-0.325126	-0.325126	-0.296557	-0.123492	0.149959	-0.0264674	-0.325126	-0.325126	-0.325126	-0.325126	-0.241061
B3GNT3	10331	B3GNT3	0	0.0172531	0	-0.277392	0.132622	0.289981	-0.272123	0.136502	0.318109	-0.281828	0.12933	0.314047	-0.264575	0.142137	0.379094	-0.281828	0.12933	0.364588	0.0172531	0.118778	0.527513	0			-0.0172531	0.118778	0.731914	-0.281828	-0.253259	-0.281828	-0.281828	-0.281828	-0.281828	-0.281828	-0.281828	-0.281828	-0.281828	-0.281828	-0.281828	-0.0927943	0.224063	-0.131268	-0.281828	-0.281828	-0.281828	-0.281828	-0.281828
B3GNTL1	146712	B3GNTL1	0	0	0.000755542	0.000410151	0.324375	0.445375	0			0.000755542	0.330565	0.461179	0			0			-0.000755542	0.330565	0.527513	-0.000755542	0.330565	0.566317	0			0	0	0	0	0	0	0	0	0	0	0	0.0143553	0	0	0	0	0	0	0	0
B4GALT1	2683	B4GALT1	0.116863	0.100198	0.0596142	-0.237867	0.183013	0.3444	-0.211878	0.216032	0.399582	-0.259753	0.155407	0.349918	-0.219169	0.203122	0.435722	-0.202504	0.22734	0.448232	0.0405838	0.403088	0.557804	0.0572492	0.299942	0.566317	0.0166655	0.765678	0.92254	-0.155869	-0.181864	-0.319367	-0.319367	-0.319367	-0.319367	-0.319367	-0.319367	-0.155869	-0.105242	-0.235303	-0.276723	-0.155869	0.236449	-0.0805804	-0.319367	-0.319367	-0.262784	-0.0805804	-0.0563328
B4GALT4	8702	B4GALT4	0	0.0484624	0	-0.450631	0.00909067	0.0601295	-0.435832	0.00491119	0.0421911	-0.463092	0.0105517	0.0752114	-0.41463	0.00158909	0.0248948	-0.463092	0.0105517	0.0877095	0.0484624	0.200693	0.527513	0			-0.0484624	0.200693	0.731914	-0.463092	-0.463092	-0.463092	-0.463092	-0.463092	-0.325589	-0.463092	-0.463092	-0.463092	-0.463092	-0.463092	-0.463092	0.0427985	0.0529228	-0.0957213	-0.463092	-0.463092	-0.463092	-0.463092	-0.463092
B4GALT5	9334	B4GALT5	0.0928387	0.0723192	0.048562	-0.0908819	0.042466	0.153234	-0.0731118	0.0824929	0.238671	-0.105846	0.0243261	0.125904	-0.0820891	0.078128	0.284093	-0.0615696	0.212539	0.438662	0.0237572	0.56987	0.681613	0.0442767	0.352868	0.566317	0.0205195	0.676404	0.883552	-0.084019	-0.154408	-0.154408	-0.154408	-0.154408	-0.154408	-0.154408	-0.154408	-0.0169048	0.0346255	-0.084019	-0.111764	-0.043377	-0.00384861	0.0472256	-0.154408	-0.154408	-0.111764	0.0472256	0.00909045
B4GALT7	11285	B4GALT7	0	0	0.0181788	-0.0323677	0.312063	0.445375	-0.0422362	0.223917	0.40682	-0.0240574	0.448259	0.525092	-0.0422362	0.223917	0.451189	-0.0422362	0.223917	0.445518	-0.0181788	0.233327	0.527513	-0.0181788	0.233327	0.566317	0			-0.0422362	-0.0422362	-0.0422362	-0.0422362	-0.0422362	-0.0422362	-0.0422362	-0.0422362	-0.0422362	-0.0422362	-0.0422362	-0.0422362	-0.0422362	0.000408137	0.0418281	-0.0422362	-0.0422362	-0.0422362	-0.0422362	0.0281531
B4GAT1	11041	B4GAT1	0	0.00159503	0	-0.0138046	0.433931	0.529516	-0.0133176	0.447813	0.544519	-0.0142148	0.42265	0.507652	-0.0126197	0.468721	0.569908	-0.0142148	0.42265	0.516718	0.00159503	0.346594	0.527513	0			-0.00159503	0.346594	0.731914	-0.0142148	0.000140514	-0.0142148	-0.0142148	-0.0142148	-0.0142148	-0.0142148	-0.0142148	-0.0142148	-0.0142148	-0.0142148	-0.0142148	-0.0142148	-0.0142148	0.0284296	-0.0142148	-0.0142148	-0.0142148	-0.0142148	-0.0142148
BABAM1	29086	BABAM1	0.0120092	0.0430579	0.0162535	-0.241977	0.236062	0.390353	-0.2348	0.245335	0.425782	-0.24802	0.228247	0.412221	-0.221216	0.264482	0.485329	-0.252265	0.222583	0.445518	0.0268044	0.240741	0.527513	-0.00424437	0.769883	0.845434	-0.0310487	0.20968	0.731914	-0.18021	-0.113714	-0.235705	-0.264274	-0.264274	-0.264274	-0.264274	-0.264274	-0.264274	-0.264274	-0.20769	-0.235705	0.271779	-0.0501492	-0.22163	-0.264274	-0.264274	-0.264274	-0.235705	-0.153243
BABAM2	9577	BABAM2	0.0161667	0.0156275	0.00150364	-0.0203161	0.338811	0.459368	-0.0125208	0.536441	0.612843	-0.0268806	0.240879	0.421883	-0.0127567	0.549214	0.636555	-0.0122175	0.564786	0.633666	0.0141239	0.221725	0.527513	0.0146631	0.211796	0.566317	0.00053919	0.971587	0.991931	0.0281993	0.05568	0.000184925	-0.0283842	-0.0283842	-0.0283842	-0.0283842	-0.0283842	-0.0283842	-0.0283842	-0.0283842	-0.0283842	0.0281993	-0.0283842	0.000184925	-0.0283842	-0.0283842	-0.0283842	-0.0283842	-0.0283842
BAD	572	BAD	0	0.0237916	0	-1.06682	0.069649	0.202817	-1.05956	0.0702802	0.219371	-1.07294	0.068997	0.225611	-1.04915	0.0709194	0.272068	-1.07294	0.068997	0.261542	0.0237916	0.346594	0.527513	0			-0.0237916	0.346594	0.731914	-1.07294	-1.07294	-1.07294	-1.07294	-1.07294	-1.07294	-1.07294	-1.07294	-1.07294	-1.07294	-1.07294	-1.07294	0.591541	-0.241065	-0.350476	-1.07294	-1.07294	-1.07294	-1.07294	-1.07294
BAG1	573	BAG1	0.0341124	0.0503235	0.0739881	-0.843537	0.100424	0.24812	-0.860233	0.0979205	0.262833	-0.829476	0.0999256	0.27354	-0.853141	0.0983862	0.317682	-0.869352	0.0951196	0.308759	-0.0236646	0.724203	0.799366	-0.0398757	0.555682	0.688311	-0.0162111	0.739179	0.91048	-0.664678	-0.664678	-0.547321	-0.903464	-0.903464	-0.903464	-0.903464	-0.903464	-0.903464	-0.903464	-0.903464	-0.903464	0.234039	0.347497	-0.581536	-0.903464	-0.903464	-0.903464	-0.903464	0.146166
BAG2	9532	BAG2	0.0215085	0.181205	0.0894243	-0.267842	0.34497	0.464954	-0.255946	0.363622	0.495219	-0.27786	0.330874	0.461448	-0.186079	0.508895	0.601313	-0.345775	0.254131	0.471957	0.0917803	0.519776	0.641921	-0.0679157	0.241144	0.566317	-0.159696	0.25063	0.731914	-0.216724	-0.190961	-0.367284	-0.367284	-0.367284	-0.367284	-0.367284	-0.367284	-0.367284	-0.367284	-0.256253	-0.367284	0.389739	-0.367284	-0.0224554	-0.367284	0.82175	-0.16565	-0.28322	-0.140775
BAG3	9531	BAG3	0.157337	0.342417	0.0345142	-0.316309	0.399438	0.516667	-0.193118	0.591985	0.659316	-0.420049	0.293328	0.461179	-0.112146	0.76624	0.816001	-0.297226	0.425013	0.517334	0.307903	0.136303	0.527513	0.122823	0.17789	0.566317	-0.18508	0.379011	0.740623	0.0614521	1.10615	-0.304003	-0.454563	0.508911	-0.454563	-0.454563	-0.454563	-0.454563	-0.144223	-0.454563	-0.454563	0.595068	-0.304003	-0.291064	-0.454563	-0.454563	-0.425994	-0.384174	-0.252929
BAG4	9530	BAG4	0	0.00633329	0.00520834	-0.238779	0.395077	0.512205	-0.239673	0.393645	0.52255	-0.238027	0.396288	0.507652	-0.236902	0.398107	0.533804	-0.243235	0.387993	0.516718	0.00112495	0.858048	0.899335	-0.00520834	0.200565	0.566317	-0.00633329	0.224133	0.731914	-0.243235	-0.200591	-0.243235	-0.243235	-0.243235	-0.243235	-0.243235	-0.243235	-0.243235	-0.243235	-0.243235	-0.243235	0.443826	-0.243235	-0.200591	-0.243235	-0.243235	-0.243235	-0.243235	-0.172846
BAG5	9529	BAG5	0.515878	0.560868	0.364769	-0.0946662	0.858806	0.884805	0.00110241	0.998383	0.998383	-0.175313	0.749908	0.783802	0.0207856	0.969994	0.978117	-0.0242045	0.968714	0.976223	0.196099	0.516038	0.639426	0.151109	0.722887	0.809482	-0.0449901	0.918076	0.975798	0.467113	0.66781	-0.277048	-0.540083	0.323856	-0.229743	-0.540083	-0.540083	-0.540083	-0.469694	-0.442472	3.14361	-0.402579	0.914093	-0.511514	-0.313574	-0.540083	-0.511514	-0.415755	-0.150516
BAG6	7917	BAG6	0.57982	0.559543	0.147547	-0.0340709	0.851058	0.878216	0.1944	0.378037	0.508556	-0.226467	0.259277	0.437584	0.185529	0.420207	0.533804	0.205806	0.527827	0.600957	0.411996	0.0346569	0.527513	0.432273	0.170711	0.566317	0.0202768	0.950313	0.985762	1.04283	0.858646	0.0589448	-0.374015	0.750314	0.210948	-0.374015	-0.374015	-0.374015	0.408394	-0.172381	-0.210516	0.295012	-0.147506	-0.147506	-0.374015	-0.374015	-0.0753563	-0.0291861	0.220534
BAIAP2	10458	BAIAP2	0.549849	0.520243	0.0798672	0.218295	0.0376807	0.143126	0.464388	0.0177602	0.101619	0.0110595	0.849688	0.871377	0.451435	0.0876726	0.29841	0.481041	0.131124	0.367556	0.440376	0.0921821	0.527513	0.469981	0.137128	0.566317	0.0296059	0.935222	0.979908	1.04222	1.59112	0.094691	-0.0688077	1.36949	0.081752	-0.0688077	-0.0688077	-0.0688077	0.385368	0.0015816	0.0152565	0.094691	-0.0402386	-0.0544524	-0.0688077	-0.0688077	0.0686958	-0.0544524	0.25312
BAIAP2L1	55971	BAIAP2L1	0.0732547	0.119644	0.0096836	-0.0820805	0.037103	0.14204	-0.0334051	0.459611	0.552786	-0.12307	0.0288619	0.138062	-0.0131097	0.833899	0.870925	-0.0594992	0.298473	0.507445	0.109961	0.0871042	0.527513	0.0635711	0.236324	0.566317	-0.0463895	0.541427	0.815118	0.0813709	0.177586	-0.104185	-0.132754	0.310853	-0.132754	-0.132754	-0.132754	-0.132754	-0.132754	-0.118399	-0.132754	-0.00842577	0.0435689	-0.0351431	-0.132754	-0.132754	-0.118399	-0.132754	-0.0486896
BAK1	578	BAK1	0.280813	0.551908	0.129631	-1.40647	0.00435742	0.0367122	-1.24162	0.00129057	0.0157243	-1.5453	0.0051306	0.0455512	-1.12302	0.00211661	0.0305337	-1.39411	0.000763986	0.015157	0.422277	0.0683106	0.527513	0.151182	0.454081	0.612073	-0.271095	0.329508	0.731914	-0.604538	-0.376269	-1.21026	-1.67493	-0.667732	-0.952461	-1.67493	-1.67493	-1.67493	-1.67493	-1.59086	-1.42397	-0.163965	0.317841	-0.153876	-1.67493	-1.67493	-1.48589	-1.67493	-1.08038
BANF1	8815	BANF1	2.2039	2.56494	1.93908	-3.2841	0.0898316	0.232863	-3.03009	0.0948018	0.258081	-3.498	0.0757147	0.237322	-2.87214	0.0997406	0.31963	-3.23317	0.0751576	0.274023	0.625858	0.417434	0.567989	0.264824	0.743335	0.825239	-0.361034	0.712117	0.898634	-1.13038	0.119658	-1.58009	-5.43708	-0.858743	-1.23937	-5.43708	-4.6215	-4.54178	-3.9829	-3.39094	-3.86661	1.45871	0.730441	-2.18915	-2.71025	-4.34622	-4.35983	-4.22918	-0.702097
BANP	54971	BANP	0	0	0	-0.433092	0.382998	0.500383	-0.433092	0.382998	0.512837	-0.433092	0.382998	0.507652	-0.433092	0.382998	0.532121	-0.433092	0.382998	0.516718	0			0			0			-0.433092	-0.433092	-0.433092	-0.433092	-0.433092	-0.433092	-0.433092	-0.433092	-0.433092	-0.433092	-0.433092	-0.433092	0.781032	-0.376509	-0.404523	-0.433092	-0.433092	-0.433092	-0.433092	-0.433092
BASP1	10409	BASP1	2.83398	3.27602	1.77258	-2.35156	0.0361068	0.139406	-1.6404	0.0779915	0.231728	-2.95044	0.0163133	0.0991382	-1.447	0.121574	0.351296	-1.88904	0.061211	0.243066	1.50344	0.0347074	0.527513	1.0614	0.140283	0.566317	-0.442042	0.589179	0.836205	-0.478135	0.568655	-2.69092	-0.283399	0.516528	-0.0281421	-4.70867	-2.35007	-3.1237	-0.612826	-2.5467	-3.62541	1.11543	-0.266216	-0.849209	-3.13806	-4.01815	-3.51513	-1.86305	-0.391031
BAX	581	BAX	0.583685	0.759957	0.332378	0.0195092	0.914145	0.931584	0.209759	0.36126	0.493054	-0.140701	0.47057	0.541813	0.286878	0.290825	0.499699	0.110606	0.740573	0.788455	0.42758	0.110498	0.527513	0.251307	0.450317	0.610783	-0.176273	0.637595	0.862576	1.15453	1.37492	0.39086	-0.473079	0.677481	-0.072541	-0.473079	-0.151151	-0.322519	0.213982	0.292456	0.300917	0.140453	-0.271445	0.130992	-0.473079	-0.375468	-0.0189031	0.249387	1.31769
BAZ1A	11177	BAZ1A	0.0451438	0.0924448	0.256636	-0.0573807	0.822258	0.854241	-0.157747	0.541868	0.616665	0.0271386	0.922837	0.936135	-0.137053	0.596186	0.674051	-0.184354	0.482752	0.563404	-0.164192	0.33935	0.527513	-0.211493	0.19203	0.566317	-0.047301	0.530562	0.808337	-0.172914	-0.10517	-0.200929	-0.229498	-0.159109	-0.229498	-0.229498	0.726559	0.393432	-0.0404641	0.17104	0.466496	-0.229498	0.430427	-0.200929	-0.229498	-0.229498	-0.229498	-0.229498	-0.229498
BAZ1B	9031	BAZ1B	0.0121647	0.021871	0.0118628	-0.377088	0.129829	0.286397	-0.37396	0.131389	0.31059	-0.379722	0.12827	0.31262	-0.369713	0.133332	0.367767	-0.37942	0.128229	0.362775	0.0100082	0.4691	0.604641	0.00030191	0.977304	0.986241	-0.00970629	0.517471	0.800885	-0.363015	-0.34894	-0.391584	-0.391584	-0.391584	-0.391584	-0.391584	-0.391584	-0.391584	-0.391584	-0.377229	-0.391584	-0.20255	0.295476	-0.092926	-0.391584	-0.391584	-0.391584	-0.391584	-0.30752
BAZ2A	11176	BAZ2A	0	0.00159503	0	-0.128841	0.35475	0.475453	-0.128354	0.356176	0.488204	-0.129251	0.353554	0.482112	-0.127656	0.35823	0.510446	-0.129251	0.353554	0.507445	0.00159503	0.346594	0.527513	0			-0.00159503	0.346594	0.731914	-0.129251	-0.114896	-0.129251	-0.129251	-0.129251	-0.129251	-0.129251	-0.129251	-0.129251	-0.129251	-0.129251	-0.129251	-0.114896	0.215578	-0.100682	-0.129251	-0.129251	-0.129251	-0.129251	-0.129251
BAZ2B	29994	BAZ2B	0	0.00788209	0	-0.00749623	0.515074	0.589899	-0.00508937	0.656205	0.712657	-0.00952305	0.42265	0.507652	-0.00164096	0.892729	0.917404	-0.00952305	0.42265	0.516718	0.00788209	0.245549	0.527513	0			-0.00788209	0.245549	0.731914	-0.00952305	-0.00952305	-0.00952305	-0.00952305	-0.00952305	-0.00952305	-0.00952305	-0.00952305	0.0470605	-0.00952305	-0.00952305	-0.00952305	0.0190461	-0.00952305	-0.00952305	-0.00952305	-0.00952305	-0.00952305	-0.00952305	-0.00952305
BBOF1	80127	BBOF1	0.0392867	0.241281	0	0.069901	0.251316	0.403866	0.152908	0.258405	0.438177	0			0.241281	0.326702	0.499699	0.0392867	0.355918	0.507445	0.241281	0.326702	0.527513	0.0392867	0.355918	0.566317	-0.201994	0.412347	0.752183	0	0	0	0	0	0	0	0	0	0	0	0	0	0	0	0	2.08746	0	0	0
BBX	56987	BBX	0.00808336	0.054348	0.0144741	-0.0329564	0.164368	0.326256	-0.0222984	0.417465	0.526029	-0.0419316	0.0990218	0.272473	-0.00205766	0.959675	0.970136	-0.0483223	0.0721115	0.268345	0.0398739	0.330283	0.527513	-0.00639069	0.703276	0.794484	-0.0462646	0.245704	0.731914	0.00017788	-0.0564056	-0.0564056	-0.0564056	-0.0564056	-0.0564056	-0.0564056	-0.0564056	-0.0564056	-0.0564056	0.218601	-0.0564056	0.0276586	-0.0278365	0.00017788	-0.0564056	-0.0564056	-0.0564056	0.157719	-0.0564056
BCAM	4059	BCAM	0.0292703	0.0780503	0.0671768	-1.09283	0.198935	0.358495	-1.09851	0.197403	0.382295	-1.08805	0.20004	0.387417	-1.07717	0.202874	0.435722	-1.12595	0.190378	0.422174	0.0108735	0.804259	0.859899	-0.0379065	0.32784	0.566317	-0.04878	0.2538	0.731914	-0.9789	-0.991724	-1.04419	-1.15522	-1.15522	-1.12665	-1.15522	-1.15522	-1.15522	-1.12665	-1.08483	-1.03089	1.1048	-0.25992	-0.844883	-1.09864	-1.15522	-1.08483	-0.904261	-0.743797
BCAP29	55973	BCAP29	0.039933	0.0389599	0.0934855	-0.138314	0.493151	0.571925	-0.167683	0.416028	0.526029	-0.113583	0.580299	0.634715	-0.168109	0.415614	0.533804	-0.167136	0.417902	0.516718	-0.0545256	0.554153	0.667818	-0.0535525	0.56127	0.692979	0.000973107	0.984779	0.995452	0.043893	0.11486	-0.109458	-0.207069	-0.207069	-0.207069	-0.207069	-0.207069	-0.207069	-0.207069	-0.207069	-0.207069	-0.178499	0.328984	-0.150485	-0.207069	-0.207069	-0.207069	-0.192713	-0.207069
BCAP31	10134	BCAP31	3.43842	3.8714	3.20854	-2.71208	0.00339697	0.0309282	-2.45507	0.00275656	0.0283308	-2.92851	0.000742355	0.0104589	-2.26564	0.00435175	0.0508839	-2.69862	0.00203905	0.0296691	0.662864	0.2641	0.527513	0.229886	0.624442	0.737951	-0.432978	0.45489	0.766274	-2.24757	-1.65098	-2.50944	-0.174729	-1.26176	-1.05596	-5.99954	-3.98	-4.57633	-1.96953	-3.11025	-3.91982	0.148725	0.53283	-0.681555	-3.57633	-3.73651	-3.95754	-3.76409	-1.09178
BCAR1	9564	BCAR1	0.0100556	0.0489041	0	-0.283233	0.264088	0.415917	-0.265912	0.285053	0.462679	-0.29782	0.2477	0.428413	-0.248915	0.307863	0.499699	-0.287764	0.258829	0.476885	0.0489041	0.312433	0.527513	0.0100556	0.355918	0.566317	-0.0388485	0.425273	0.757183	-0.29782	-0.283464	-0.29782	-0.29782	-0.29782	-0.29782	-0.29782	-0.29782	0.113607	-0.29782	-0.29782	-0.29782	-0.26925	0.352945	-0.0836947	-0.29782	-0.29782	-0.29782	-0.29782	-0.29782
BCAS1	8537	BCAS1	0	0.318991	0.472658	-3.00192	0.0216515	0.104781	-3.1611	0.0179001	0.102037	-2.86788	0.019295	0.109403	-3.02154	0.0125067	0.101928	-3.34053	0.0211408	0.133264	-0.153667	0.59099	0.699174	-0.472658	0.0101792	0.245173	-0.318991	0.197515	0.731914	-3.34053	-3.34053	-2.46869	-3.34053	-3.34053	-2.40696	-3.34053	-3.27014	-3.34053	-3.34053	-2.48454	-3.16421	0.939681	-0.207957	-0.731724	-3.34053	-3.34053	-3.32618	-3.34053	-0.875865
BCAS2	10286	BCAS2	0.106751	0.298872	0.127656	-1.98238	0.00406787	0.0350671	-1.93507	0.00181025	0.0204832	-2.02223	0.00247535	0.026396	-1.85101	0.000447955	0.0103556	-2.04313	0.00178286	0.0278496	0.171216	0.315265	0.527513	-0.0209044	0.859401	0.906601	-0.192121	0.278086	0.731914	-1.52696	-0.880852	-1.87488	-2.14989	-1.85123	-1.77137	-2.14989	-2.14989	-2.14989	-2.14989	-2.03885	-2.14989	0.343249	-0.100255	-0.242995	-2.14989	-2.14989	-2.14989	-2.14989	-0.892875
BCAS3	54828	BCAS3	0.00205076	0	0.000755542	0.000820302	0.160287	0.3239	0.000897206	0.33317	0.467803	0.000755542	0.330565	0.461179	0			0.00205076	0.355918	0.507445	-0.000755542	0.330565	0.527513	0.00129521	0.57043	0.696237	0.00205076	0.355918	0.731914	0.0143553	0	0.0143553	0	0	0	0	0	0	0	0	0	0	0	0	0	0	0	0	0
BCAT1	586	BCAT1	0.00205076	0	0	-0.0091129	0.439624	0.532314	-0.00862584	0.460909	0.553371	-0.00952305	0.42265	0.507652	-0.00952305	0.42265	0.533804	-0.00747229	0.517164	0.591961	0			0.00205076	0.355918	0.566317	0.00205076	0.355918	0.731914	0.00483224	-0.00952305	-0.00952305	-0.00952305	-0.00952305	-0.00952305	-0.00952305	-0.00952305	-0.00952305	-0.00952305	-0.00952305	-0.00952305	-0.00952305	-0.00952305	0.0190461	-0.00952305	-0.00952305	-0.00952305	-0.00952305	-0.00952305
BCAT2	587	BCAT2	0.0480568	0.637932	0.73521	-4.48351	3.63363e-05	0.000828861	-4.67642	1.15834e-06	5.42785e-05	-4.32107	2.53392e-06	8.54123e-05	-4.41835	4.68831e-06	0.000859666	-5.00822	0.00184933	0.0283659	-0.0972783	0.848168	0.892208	-0.687153	0.0109873	0.252607	-0.589875	0.213888	0.731914	-4.81749	-5.05628	-3.14939	-5.05628	-5.05628	-3.65574	-5.05628	-4.39635	-5.05628	-5.05628	-2.93858	-4.56058	-0.459342	0.13157	0.327773	-4.97221	-5.05628	-4.89278	-5.05628	-1.20528
BCCIP	56647	BCCIP	0.339787	0.234802	0.0523697	0.156765	0.0128026	0.0750201	0.280733	0.0329318	0.146297	0.0523697	0.121279	0.304028	0.234802	0.0615705	0.25203	0.339787	0.216552	0.440625	0.182433	0.138565	0.527513	0.287418	0.289412	0.566317	0.104985	0.705897	0.896221	0.678072	0.226509	0.0426443	0	1.0072	0	0	0	0	0	0	0	0	0	0	0	0	0.15056	0.214125	0.226509
BCKDHA	593	BCKDHA	0.0161477	0.570936	0.202886	-2.59289	0.00426157	0.0361848	-2.52486	0.000718283	0.00967117	-2.65019	0.00487703	0.0437393	-2.28214	0.000534438	0.0117385	-2.83693	0.00809074	0.0743448	0.368051	0.309313	0.527513	-0.186738	0.0481909	0.566317	-0.554789	0.131839	0.731914	-2.78268	-2.78268	-1.94234	-2.85307	-2.78268	-1.48012	-2.85307	-2.83872	-2.85307	-2.81043	-2.54273	-2.66404	-0.342111	0.505886	-0.163774	-2.79649	-2.85307	-2.78268	-2.75546	-1.53693
BCKDK	10295	BCKDK	0.00808336	0.145997	0.0284378	-0.716692	0.0887706	0.231313	-0.685628	0.0910938	0.252517	-0.74285	0.0842844	0.248235	-0.625291	0.0987127	0.317682	-0.763205	0.080843	0.284421	0.117559	0.219706	0.527513	-0.0203544	0.263067	0.566317	-0.137913	0.153859	0.731914	-0.714704	-0.771288	-0.728644	-0.771288	-0.771288	-0.44936	-0.771288	-0.771288	-0.771288	-0.771288	-0.520326	-0.700899	-0.265397	0.461373	-0.195976	-0.771288	-0.771288	-0.771288	-0.771288	-0.594965
BCL10	8915	BCL10	0.0625372	0.23788	0.0313883	0.081193	0.0655594	0.194763	0.151645	0.104631	0.272661	0.0218653	0.257194	0.436037	0.228357	0.164508	0.406385	0.0530141	0.350418	0.507445	0.206492	0.204862	0.527513	0.0311489	0.582846	0.706264	-0.175343	0.292831	0.731914	0.357848	0.738938	-0.00952305	-0.00952305	-0.00952305	-0.00952305	-0.00952305	-0.00952305	-0.00952305	0.0608663	0.0745412	-0.00952305	0.0190461	-0.00952305	-0.00952305	-0.00952305	-0.00952305	0.0745412	-0.00952305	0.204602
BCL11B	64919	BCL11B	0	0	0	-0.0189999	0.268625	0.419667	-0.0189999	0.268625	0.446161	-0.0189999	0.268625	0.444911	-0.0189999	0.268625	0.486807	-0.0189999	0.268625	0.485238	0			0			0			-0.0189999	-0.0189999	-0.0189999	-0.0189999	-0.0189999	-0.0189999	-0.0189999	-0.0189999	-0.0189999	-0.0189999	-0.0189999	-0.0189999	0.0236445	-0.0189999	-0.00464458	-0.0189999	-0.0189999	-0.0189999	-0.0189999	-0.0189999
BCL2L1	598	BCL2L1	0.655684	0.241731	0.088918	-0.275694	0.0250525	0.114083	-0.0944245	0.670404	0.725324	-0.428342	0.00288481	0.0297263	-0.275529	0.0596479	0.247678	0.138424	0.776268	0.820009	0.152813	0.243098	0.527513	0.566766	0.267486	0.566317	0.413952	0.415678	0.75457	0.0962717	0.525384	-0.20692	-0.51726	-0.138748	-0.51726	-0.51726	-0.392932	-0.51726	0.10567	-0.379756	-0.51726	-0.00124479	-0.0950269	0.0962717	-0.51726	-0.51726	-0.315626	-0.379756	0.00880888
BCL2L13	23786	BCL2L13	0.0334126	0.128635	0.0886086	-2.39346	0.0157327	0.0865604	-2.39434	0.0148979	0.0910561	-2.39271	0.0148786	0.0938118	-2.35268	0.012623	0.102457	-2.4479	0.01545	0.110977	0.0400265	0.679613	0.765788	-0.055196	0.314071	0.566317	-0.0952226	0.291637	0.731914	-2.31782	-2.21828	-2.33076	-2.48132	-2.48132	-2.48132	-2.48132	-2.48132	-2.48132	-2.48132	-2.25481	-2.48132	-0.13082	0.594215	-0.463395	-2.48132	-2.48132	-2.48132	-2.48132	-1.75013
BCL2L2-PABPN1	100529063	BCL2L2-PABPN1	0.195674	0.341629	0.0376925	0.147444	0.0101987	0.0649637	0.277774	0.0189727	0.105611	0.0376925	0.230594	0.413352	0.341629	0.0678384	0.265744	0.195674	0.182673	0.420699	0.303936	0.0997478	0.527513	0.157981	0.27679	0.566317	-0.145955	0.493514	0.786977	0	1.15056	0	0	0	0	0	0	0	0.545968	0	0	0	0	0	0	0	0	0	0
BCL6	604	BCL6	0	0.115849	0.0106123	0.00716658	0.836386	0.866253	0.036781	0.591391	0.659008	-0.0177719	0.413606	0.507652	0.0874651	0.47533	0.575129	-0.0283842	0.224399	0.445518	0.105237	0.391676	0.552588	-0.0106123	0.330565	0.566317	-0.115849	0.346594	0.731914	-0.0283842	-0.0283842	-0.0283842	-0.0283842	-0.0283842	-0.0283842	-0.0283842	-0.0283842	-0.0283842	-0.0283842	-0.0283842	-0.0283842	-0.0283842	0.000184925	0.0281993	-0.0283842	-0.0283842	0.17325	-0.0283842	-0.0283842
BCL7A	605	BCL7A	0	0	0.0151239	-0.0631648	0.469743	0.55287	-0.0713749	0.42265	0.526029	-0.056251	0.51424	0.578938	-0.0713749	0.42265	0.533804	-0.0713749	0.42265	0.516718	-0.0151239	0.174147	0.527513	-0.0151239	0.174147	0.566317	0			-0.0713749	-0.0713749	-0.0713749	-0.0713749	-0.0713749	-0.0713749	-0.0713749	-0.0713749	-0.0713749	-0.0713749	-0.0713749	-0.0713749	0.14275	-0.0713749	-0.0713749	-0.0713749	-0.0713749	-0.0713749	-0.0713749	0.104948
BCL7B	9275	BCL7B	0	0	0.0157929	-0.357072	0.199503	0.358943	-0.365645	0.19287	0.376835	-0.349853	0.205177	0.391615	-0.365645	0.19287	0.426829	-0.365645	0.19287	0.423673	-0.0157929	0.177575	0.527513	-0.0157929	0.177575	0.566317	0			-0.365645	-0.365645	-0.365645	-0.365645	-0.365645	-0.365645	-0.365645	-0.365645	-0.365645	-0.365645	-0.365645	-0.365645	0.266623	0.0990228	-0.365645	-0.365645	-0.365645	-0.365645	-0.365645	-0.176612
BCL7C	9274	BCL7C	0.00808336	0.0740841	0.0130616	-1.41518	0.0120611	0.0722706	-1.39773	0.0109458	0.0748428	-1.42988	0.0120827	0.0826073	-1.36886	0.00844076	0.0784563	-1.43486	0.0120477	0.0957298	0.0610225	0.253892	0.527513	-0.00497824	0.688658	0.786756	-0.0660007	0.219012	0.731914	-1.38636	-1.09811	-1.44294	-1.44294	-1.44294	-1.44294	-1.44294	-1.44294	-1.44294	-1.44294	-1.44294	-1.44294	0.314083	-0.103803	-0.21028	-1.44294	-1.44294	-1.44294	-1.44294	-1.29238
BCL9L	283149	BCL9L	0	0.00159503	0.00442443	-0.0210192	0.0261313	0.116816	-0.022934	0.0361005	0.153942	-0.0194068	0.0221251	0.118363	-0.0222362	0.0314151	0.175282	-0.0238312	0.0373275	0.184543	-0.0028294	0.553554	0.667303	-0.00442443	0.330565	0.566317	-0.00159503	0.346594	0.731914	-0.0238312	-0.00947591	-0.0238312	-0.0238312	-0.0238312	-0.0238312	-0.0238312	-0.0238312	-0.0238312	-0.0238312	-0.0238312	0.0602331	0.00473795	0.00473795	-0.00947591	-0.0238312	-0.0238312	-0.0238312	-0.0238312	-0.0238312
BCLAF1	9774	BCLAF1	0.025189	0.232076	0.151876	-2.91187	0.00540833	0.0428604	-2.91747	0.00421072	0.0377554	-2.90716	0.00385266	0.0371489	-2.82696	0.00185475	0.0279703	-3.03384	0.00627788	0.0634994	0.0801999	0.595892	0.703006	-0.126687	0.146819	0.566317	-0.206887	0.13877	0.731914	-2.88271	-2.47407	-2.96142	-3.05903	-2.77215	-2.948	-3.05903	-2.87	-3.05903	-3.05903	-2.83252	-2.9347	0.499235	-0.249618	-0.249618	-3.05903	-3.05903	-3.05903	-3.05903	-1.90847
BCLAF3	256643	BCLAF3	0	0.371174	0	0.0906595	0.349449	0.469851	0.204	0.344132	0.477535	-0.0047851	0.42265	0.507652	0.366388	0.352528	0.505546	-0.0047851	0.42265	0.516718	0.371174	0.346594	0.527513	0			-0.371174	0.346594	0.731914	-0.0047851	-0.0047851	-0.0047851	-0.0047851	3.33578	-0.0047851	-0.0047851	-0.0047851	-0.0047851	-0.0047851	-0.0047851	-0.0047851	-0.0047851	0.0095702	-0.0047851	-0.0047851	-0.0047851	-0.0047851	-0.0047851	-0.0047851
BCO1	53630	BCO1	0.675509	0.530214	0.139144	-0.0071087	0.984841	0.98836	0.239694	0.585717	0.654434	-0.214942	0.571664	0.626648	0.176127	0.688612	0.750165	0.321423	0.621712	0.684842	0.391069	0.215608	0.527513	0.536365	0.367608	0.570412	0.145296	0.81654	0.941158	-0.325517	-0.354087	-0.354087	-0.354087	1.19188	-0.354087	-0.354087	-0.354087	-0.354087	3.49791	-0.354087	-0.354087	0.624109	-0.354087	-0.270022	-0.354087	-0.354087	0.181966	-0.354087	-0.354087
BCR	613	BCR	0.00205076	0.00633329	0.00446024	-0.000325111	0.955181	0.964091	-0.000325415	0.956416	0.963745	-0.000324854	0.959419	0.965854	0.00154819	0.826525	0.864455	-0.00273434	0.638527	0.698321	0.00187305	0.762007	0.8282	-0.00240949	0.577365	0.701998	-0.00428254	0.43039	0.757973	0.0095702	-0.0047851	-0.0047851	-0.0047851	-0.0047851	-0.0047851	-0.0047851	-0.0047851	-0.0047851	-0.0047851	-0.0047851	-0.0047851	-0.0047851	0.0095702	-0.0047851	-0.0047851	-0.0047851	-0.0047851	-0.0047851	0.0656042
BCS1L	617	BCS1L	0	0.0578051	0.023904	-1.12456	0.0337676	0.133802	-1.11989	0.0325777	0.145269	-1.1285	0.0330585	0.149279	-1.0946	0.0296503	0.170101	-1.1524	0.03308	0.171752	0.0339011	0.588999	0.697637	-0.023904	0.330565	0.566317	-0.0578051	0.332424	0.731914	-1.1524	-1.1524	-1.1524	-1.1524	-1.1524	-1.1524	-1.1524	-1.1524	-1.1524	-1.1524	-1.1524	-1.1524	-0.429937	0.214968	0.214968	-1.1524	-1.1524	-1.1524	-1.1524	-0.698227
BDH1	622	BDH1	0.179141	1.04004	0.402001	-2.38096	0.00787211	0.055012	-2.23906	0.00242853	0.0256589	-2.50046	0.00806432	0.0627707	-1.86242	0.00501266	0.0553244	-2.72332	0.00344036	0.0433048	0.63804	0.131357	0.527513	-0.22286	0.287331	0.566317	-0.8609	0.057215	0.731914	-2.8184	-0.580533	-2.80485	-2.90246	-2.90246	-1.35156	-2.90246	-2.70083	-2.90246	-2.90246	-2.38645	-2.84588	-0.618539	0.296033	0.322506	-2.90246	-2.66367	-2.90246	-2.90246	-1.52951
BDH2	56898	BDH2	0	0.171241	0.0191585	-0.143377	0.180732	0.343445	-0.101488	0.402787	0.526029	-0.178652	0.134771	0.322437	-0.0265699	0.881142	0.908557	-0.197811	0.117768	0.348384	0.152082	0.360353	0.535274	-0.0191585	0.175905	0.566317	-0.171241	0.305147	0.731914	-0.197811	-0.197811	-0.197811	-0.197811	-0.197811	-0.197811	-0.197811	-0.197811	-0.197811	-0.197811	-0.197811	-0.197811	0.112529	0.0286978	-0.141227	-0.197811	1.21903	-0.197811	-0.197811	0.0286978
BECN1	8678	BECN1	0.087809	0.065508	0.0212464	0.0364174	0.0728312	0.207319	0.0657416	0.0627965	0.206026	0.0117234	0.508363	0.573784	0.0559849	0.151	0.389339	0.0782859	0.244376	0.463016	0.0442615	0.260493	0.527513	0.0665625	0.319548	0.566317	0.022301	0.754557	0.918914	0.204602	0.179511	0.0745412	-0.00952305	-0.00952305	-0.00952305	-0.00952305	-0.00952305	-0.00952305	-0.00952305	-0.00952305	-0.00952305	0.0190461	-0.00952305	-0.00952305	-0.00952305	-0.00952305	0.0470605	-0.00952305	0.253511
BET1	10282	BET1	0.023357	0.0804682	0.0236419	-0.781248	0.163175	0.325501	-0.763963	0.168082	0.355703	-0.795804	0.158682	0.354296	-0.738977	0.175018	0.414339	-0.796088	0.15824	0.405581	0.0568262	0.358241	0.534916	-0.000284978	0.991796	0.995494	-0.0571112	0.375036	0.737532	-0.655947	-0.819445	-0.735381	-0.819445	-0.819445	-0.580659	-0.819445	-0.819445	-0.819445	-0.819445	-0.819445	-0.819445	-0.313555	0.721574	-0.408019	-0.819445	-0.819445	-0.819445	-0.819445	-0.617812
BET1L	51272	BET1L	0.0215085	0	0.0108496	-0.711803	0.000750872	0.00971987	-0.712585	0.000373958	0.00563928	-0.711145	0.000443081	0.00689855	-0.721995	0.00129438	0.0215321	-0.700486	5.68958e-06	0.000511524	-0.0108496	0.232018	0.527513	0.0106589	0.658406	0.763642	0.0215085	0.355918	0.731914	-0.721995	-0.721995	-0.67935	-0.721995	-0.721995	-0.721995	-0.721995	-0.721995	-0.721995	-0.721995	-0.721995	-0.721995	0.0520017	-0.0260008	-0.0260008	-0.721995	-0.721995	-0.721995	-0.721995	-0.721995
BGN	633	BGN	0.355935	0.155134	0.0246425	0.0729715	0.351174	0.471885	0.1915	0.242977	0.42408	-0.026842	0.420232	0.507652	0.10365	0.283524	0.499699	0.304451	0.417274	0.516718	0.130492	0.175185	0.527513	0.331293	0.379169	0.57528	0.200801	0.594603	0.836673	2.39742	0.474584	-0.0514845	-0.0514845	0.626587	-0.0514845	-0.0514845	0.0189048	-0.0514845	-0.0514845	-0.0229154	0.0595468	0.0325797	0.0189048	-0.0514845	-0.0514845	-0.0514845	-0.0514845	-0.0514845	0.150149
BHMT	635	BHMT	0	0.236602	0.245136	-0.0402165	0.826722	0.857401	-0.101042	0.620054	0.682603	0.011005	0.952658	0.960994	0.00247113	0.992261	0.995469	-0.234131	0.269101	0.485987	-0.00853389	0.9677	0.976567	-0.245136	0.00309352	0.106201	-0.236602	0.254527	0.731914	-0.234131	-0.234131	0.416634	-0.234131	-0.234131	-0.234131	-0.234131	-0.191486	-0.234131	-0.234131	0.398138	-0.163741	0.291938	-0.234131	-0.0578078	-0.234131	0.155436	-0.234131	-0.234131	0.573224
BHMT2	23743	BHMT2	0	0.0516298	0.0912195	0.0627954	0.0513911	0.170228	0.0290418	0.33317	0.467803	0.0912195	0.0947317	0.265364	0.0516298	0.346594	0.499699	0			-0.0395897	0.593393	0.701065	-0.0912195	0.0947317	0.566317	-0.0516298	0.346594	0.731914	0	0	0	0	0	0	0	0.0426443	0	0	0	0.0840643	0	0	0	0	0.464668	0	0	0
BICD2	23299	BICD2	0.340179	0.429107	0.0724154	0.217689	0.00358306	0.032103	0.390201	0.0114732	0.0775539	0.0724154	0.0669734	0.222267	0.429107	0.0805664	0.287971	0.340179	0.0762074	0.276452	0.356692	0.137944	0.527513	0.267764	0.147182	0.566317	-0.0889279	0.744208	0.912865	0.895303	1.31615	0.176323	0	1.67807	0.0426443	0	0	0	0.333424	0.0285692	0.0976108	0	0	0	0.0143553	0.0565835	0.0840643	0.0703893	0.641546
BICDL1	92558	BICDL1	0.283122	0.192823	0.767413	0.293783	0.342802	0.463142	0.00330829	0.990822	0.992378	0.538393	0.143003	0.334715	-0.0361976	0.899832	0.923175	0.0541016	0.885977	0.910549	-0.57459	0.0469908	0.527513	-0.484291	0.209575	0.566317	0.0902992	0.781492	0.925938	-0.22902	-0.172437	-0.22902	-0.22902	-0.22902	-0.22902	-0.22902	-0.22902	0.104404	-0.22902	-0.22902	0.544976	-0.22902	0.45804	-0.22902	-0.22902	1.04599	-0.22902	-0.22902	-0.22902
BICDL2	146439	BICDL2	0.0139444	0.00782104	0.0185458	-0.713184	0.29573	0.443963	-0.717552	0.293567	0.467803	-0.709506	0.297547	0.461179	-0.720231	0.292247	0.499699	-0.714108	0.295243	0.507445	-0.0107248	0.480121	0.610793	-0.00460139	0.810699	0.873493	0.00612336	0.71002	0.89752	-0.728052	-0.728052	-0.728052	-0.728052	-0.728052	-0.728052	-0.728052	-0.728052	-0.728052	-0.630441	-0.713697	-0.685408	1.01611	-0.477091	-0.539018	-0.728052	-0.728052	-0.728052	-0.728052	-0.489265
BICRA	29998	BICRA	0	0	0.097801	-0.00695729	0.917645	0.934244	-0.0600493	0.277541	0.454746	0.0377518	0.719886	0.756898	-0.0600493	0.277541	0.495289	-0.0600493	0.277541	0.493796	-0.097801	0.319152	0.527513	-0.097801	0.319152	0.566317	0			-0.0600493	-0.0600493	-0.0600493	-0.0600493	-0.0600493	-0.0600493	-0.0600493	-0.0174049	-0.0600493	-0.0600493	-0.0600493	-0.0600493	-0.0600493	0.0774542	-0.0174049	-0.0600493	-0.0600493	-0.0600493	-0.0600493	-0.0600493
BID	637	BID	0.371107	0.390569	0.261723	-0.180018	0.18263	0.3444	-0.114696	0.477518	0.5666	-0.235026	0.104722	0.281232	-0.106181	0.613592	0.689575	-0.125643	0.561142	0.630202	0.128846	0.531809	0.650414	0.109383	0.604287	0.723256	-0.0194623	0.941407	0.982995	0.673175	1.04922	-0.0531431	-0.49675	-0.49675	-0.49675	-0.482394	0.0590664	-0.454105	0.107322	0.0393032	-0.385718	0.135518	-0.174822	0.0393032	-0.257963	-0.49675	-0.359246	-0.0962118	0.375094
BIN1	274	BIN1	0	0.0461714	0.0855553	0.058317	0.122274	0.276675	0.0259714	0.165706	0.354025	0.0855553	0.213375	0.400278	0.0461714	0.170988	0.410819	0			-0.0393839	0.594907	0.702163	-0.0855553	0.213375	0.566317	-0.0461714	0.170988	0.731914	0	0	0	0	0	0	0	0	0	0	0	0	0	0	0	0	0	0	0.226509	0
BIN2	51411	BIN2	0.0139444	0.0124407	0.029334	0.0219121	0.0204482	0.10206	0.0130986	0.1352	0.315874	0.029334	0.0676143	0.223183	0.0124407	0.281093	0.498075	0.0139444	0.355918	0.507445	-0.0168934	0.370372	0.540557	-0.0153896	0.462746	0.618653	0.00150372	0.933371	0.979274	0.0976108	0.0143553	0	0	0	0	0	0.15056	0	0	0.0703893	0.0976108	0	0	0	0	0	0	0	0
BIN3	55909	BIN3	0.115783	0.0873703	0.0108496	-0.0543707	0.594086	0.654495	-0.00608273	0.953665	0.961314	-0.0950342	0.381813	0.507652	-0.0185135	0.859349	0.890473	0.00989967	0.939925	0.954676	0.0765207	0.128613	0.527513	0.104934	0.30415	0.566317	0.0284132	0.789669	0.929297	0.0446759	-0.0354945	-0.105884	-0.105884	-0.105884	-0.105884	-0.105884	-0.105884	-0.105884	-0.105884	-0.105884	-0.0632395	0.169123	-0.0632395	-0.105884	-0.105884	-0.105884	-0.105884	-0.105884	-0.105884
BIRC6	57448	BIRC6	0.0596411	0.0265319	0.00299998	0.00133317	0.931136	0.946064	0.0219711	0.420657	0.526029	-0.0160461	0.229661	0.413087	0.00748577	0.796221	0.839507	0.040595	0.428739	0.518673	0.0235319	0.402338	0.557599	0.0566412	0.275142	0.566317	0.0331093	0.554611	0.824235	-0.0190461	-0.0190461	-0.0190461	-0.0190461	-0.0190461	-0.0190461	-0.0190461	-0.0190461	-0.0190461	-0.0190461	-0.0190461	-0.0190461	0.00952305	0.00952305	-0.0190461	-0.0190461	-0.0190461	-0.0190461	-0.0190461	-0.00469081
BIVM-ERCC5	100533467	BIVM-ERCC5	0	0.00159503	0.00224444	-0.00794163	0.234041	0.388747	-0.00867299	0.208332	0.392635	-0.00732576	0.260906	0.439541	-0.00797516	0.231186	0.456782	-0.0095702	0.183503	0.420699	-0.000649406	0.815404	0.867546	-0.00224444	0.330565	0.566317	-0.00159503	0.346594	0.731914	-0.0095702	-0.0095702	-0.0095702	-0.0095702	-0.0095702	-0.0095702	-0.0095702	-0.0095702	-0.0095702	-0.0095702	-0.0095702	-0.0095702	0.0047851	-0.0095702	0.0047851	-0.0095702	-0.0095702	-0.0095702	-0.0095702	-0.0095702
BLK	640	BLK	0.0139444	0	0.0251136	0.016422	0.104181	0.253324	0.00610067	0.33317	0.467803	0.0251136	0.165159	0.359169	0			0.0139444	0.355918	0.507445	-0.0251136	0.165159	0.527513	-0.0111692	0.620988	0.735701	0.0139444	0.355918	0.731914	0	0	0	0	0	0	0	0	0	0	0	0	0	0	0	0	0	0	0	0
BLM	641	BLM	0.0593014	0.0848481	0.0324008	-0.00750693	0.912373	0.930115	0.0148971	0.836242	0.865459	-0.0263735	0.70557	0.74422	0.0260738	0.745754	0.798179	0.000527118	0.9944	0.995781	0.0524473	0.340307	0.527513	0.0269006	0.555627	0.688311	-0.0255467	0.686878	0.88667	0.117549	0.20426	-0.044419	-0.0587743	-0.0587743	-0.0587743	-0.0587743	-0.0587743	-0.0587743	-0.0587743	0.308597	-0.0587743	-0.0587743	-0.0587743	0.117549	-0.0587743	-0.0587743	-0.0587743	-0.0587743	0.104724
BLMH	642	BLMH	0.0373014	0.0445401	0.0338812	-0.125875	0.258576	0.411073	-0.121808	0.269064	0.446502	-0.1293	0.247884	0.428413	-0.118641	0.277362	0.495289	-0.12588	0.255543	0.473456	0.0106589	0.702674	0.782956	0.00342019	0.913684	0.943916	-0.0072387	0.827895	0.944566	-0.0655702	0.000317754	-0.163181	-0.163181	-0.163181	-0.163181	-0.163181	-0.163181	-0.120537	-0.163181	-0.148826	0.0509438	0.158747	-0.0521497	-0.106597	-0.163181	-0.163181	-0.120537	-0.163181	-0.0655702
BLOC1S1	2647	BLOC1S1	0.0955753	0.128962	0.0476147	-1.27291	0.0267631	0.11789	-1.23668	0.0243988	0.123242	-1.30342	0.02543	0.129192	-1.22208	0.0222483	0.142887	-1.25546	0.0163037	0.113113	0.0813478	0.312806	0.527513	0.0479606	0.64759	0.754726	-0.0333872	0.783258	0.927022	-1.35104	-0.82497	-1.35104	-1.35104	-1.14941	-0.91808	-1.35104	-1.35104	-1.35104	-1.35104	-1.35104	-1.35104	-0.136914	0.43137	-0.294455	-1.35104	-1.35104	-1.30839	-1.35104	-0.994895
BLOC1S2	282991	BLOC1S2	0.0708136	0	0.154949	-1.31508	0.0443817	0.157057	-1.38237	0.0425987	0.169293	-1.25841	0.0415796	0.172073	-1.41335	0.042124	0.209918	-1.34254	0.0400349	0.19241	-0.154949	0.113962	0.527513	-0.0841356	0.479896	0.63093	0.0708136	0.355918	0.731914	-0.91766	-1.41335	-1.41335	-1.41335	-1.41335	-1.41335	-1.41335	-1.41335	-1.41335	-1.41335	-1.41335	-1.41335	0.590247	-0.384786	-0.205462	-1.01282	-1.41335	-1.41335	-1.41335	-0.00736239
BLOC1S3	388552	BLOC1S3	0.0258445	0.0201578	0.0334886	-0.443318	0.301356	0.445375	-0.449204	0.296659	0.467803	-0.438361	0.305283	0.461179	-0.451692	0.294659	0.499699	-0.446005	0.299101	0.507445	-0.0133307	0.580413	0.689957	-0.00764407	0.777404	0.852213	0.00568667	0.807723	0.937154	-0.347521	-0.47185	-0.415266	-0.47185	-0.47185	-0.47185	-0.47185	-0.47185	-0.47185	-0.47185	-0.415266	-0.47185	0.619004	-0.457494	-0.161509	-0.47185	-0.47185	-0.429205	-0.47185	-0.115706
BLOC1S4	55330	BLOC1S4	0.0100556	0.146881	0.0157189	-0.239226	0.193179	0.353366	-0.20052	0.257627	0.437273	-0.271821	0.164345	0.358941	-0.140659	0.491084	0.587931	-0.277484	0.160241	0.407018	0.131162	0.399931	0.555894	-0.00566324	0.764151	0.841506	-0.136825	0.379645	0.740623	-0.28754	-0.28754	-0.28754	-0.28754	-0.28754	-0.28754	-0.28754	-0.28754	-0.28754	-0.28754	-0.28754	-0.28754	0.0228005	-0.230956	0.208156	-0.28754	-0.28754	-0.28754	-0.28754	0.0111187
BLOC1S5	63915	BLOC1S5	0.0278168	0.0395715	0.0203178	-0.329632	0.34032	0.460821	-0.321971	0.349021	0.482143	-0.336082	0.333086	0.463768	-0.316829	0.354926	0.507291	-0.328583	0.341446	0.507445	0.0192537	0.659239	0.750619	0.00749897	0.762204	0.840529	-0.0117548	0.793492	0.931249	-0.286011	-0.0002563	-0.3564	-0.3564	-0.3564	-0.3564	-0.3564	-0.3564	-0.3564	-0.3564	-0.3564	-0.3564	0.531125	-0.258789	-0.272336	-0.3564	-0.3564	-0.3564	-0.3564	-0.0813931
BLVRA	644	BLVRA	0.881249	0.682333	0.293846	0.48776	0.000117957	0.00215023	0.745895	0.00249564	0.0262934	0.270383	0.00579065	0.0497996	0.65887	0.00625507	0.064779	0.857786	0.0912397	0.302619	0.388487	0.0745542	0.527513	0.587403	0.222175	0.566317	0.198916	0.678633	0.883568	1.58535	1.61345	0.783892	-0.0234631	0.824534	0.502606	0.0331204	0.343908	0.227498	2.03312	0.590069	0.88727	-0.0234631	-0.0234631	0.0469262	0.263418	-0.0234631	0.387963	0.917643	1.09423
BLVRB	645	BLVRB	3.54653	3.86997	4.10812	3.17503	0.000672275	0.00882426	2.96892	0.000148554	0.00270793	3.34859	0.000165815	0.00305682	3.11043	0.000224326	0.00660835	2.78699	9.36594e-05	0.00350339	-0.238157	0.262343	0.527513	-0.561598	0.142419	0.566317	-0.323442	0.380343	0.740623	3.76465	3.02182	4.66067	3.86807	2.63552	3.78766	2.94644	3.23323	2.60503	2.78766	3.44757	3.95635	0.0228702	0.358157	-0.381027	3.74126	3.31171	2.32792	3.55298	3.50199
BLZF1	8548	BLZF1	0	0.0213409	0.0771208	0.023707	0.494302	0.572516	-0.011642	0.591584	0.659093	0.0534745	0.35175	0.480786	-0.0023054	0.92853	0.946001	-0.0236463	0.298402	0.507445	-0.0557799	0.333697	0.527513	-0.0771208	0.166253	0.566317	-0.0213409	0.270944	0.731914	-0.0236463	-0.0236463	-0.0236463	-0.0236463	-0.0236463	-0.0236463	-0.0236463	-0.0236463	-0.0236463	-0.0236463	-0.0236463	-0.0236463	-0.0236463	-0.00929098	0.0329373	-0.0236463	-0.0236463	0.800103	0.00492288	-0.0236463
BMI1	648	BMI1	0.0139444	0	0	-0.0342216	0.452907	0.540595	-0.0309098	0.492616	0.578672	-0.0370104	0.42265	0.507652	-0.0370104	0.42265	0.533804	-0.023066	0.606583	0.670692	0			0.0139444	0.355918	0.566317	0.0139444	0.355918	0.731914	-0.0370104	-0.0370104	-0.0370104	-0.0370104	-0.0370104	-0.0370104	-0.0370104	-0.0370104	-0.0370104	0.0606004	-0.0370104	-0.0370104	-0.0370104	-0.0370104	0.0740209	-0.0370104	-0.0370104	-0.0370104	-0.0370104	-0.0370104
BMP1	649	BMP1	0.0532311	0	0.0211625	0.0221344	0.030052	0.12513	0.0232886	0.21169	0.396321	0.0211625	0.0575064	0.204316	0			0.0532311	0.225785	0.446614	-0.0211625	0.0575064	0.527513	0.0320687	0.458088	0.614825	0.0532311	0.225785	0.731914	0.0976108	0	0	0	0	0	0	0	0	0	0.137504	0.0426443	0	0	0	0	0	0	0	0.0976108
BMP2K	55589	BMP2K	0	0.0291918	0.000755542	-0.0993927	0.452162	0.540086	-0.090889	0.486561	0.574009	-0.106554	0.42537	0.508921	-0.0781175	0.54387	0.632086	-0.107309	0.42265	0.516718	0.0284363	0.158776	0.527513	-0.000755542	0.330565	0.566317	-0.0291918	0.14912	0.731914	-0.107309	-0.064665	-0.107309	-0.107309	-0.107309	-0.107309	-0.107309	-0.107309	-0.107309	-0.107309	-0.107309	-0.107309	0.214619	-0.107309	-0.107309	-0.107309	-0.107309	-0.107309	-0.107309	-0.0929541
BMP3	651	BMP3	0	0	0	-0.0370104	0.42265	0.524737	-0.0370104	0.42265	0.526029	-0.0370104	0.42265	0.507652	-0.0370104	0.42265	0.533804	-0.0370104	0.42265	0.516718	0			0			0			-0.0370104	-0.0370104	-0.0370104	-0.0370104	-0.0370104	-0.0370104	-0.0370104	-0.0370104	-0.0370104	-0.0370104	-0.0370104	-0.0370104	-0.0370104	0.0740209	-0.0370104	-0.0370104	-0.0370104	-0.0370104	-0.0370104	-0.0370104
BMS1	9790	BMS1	0.0121841	0.0306874	0.00225918	-0.346614	0.202492	0.362006	-0.335576	0.211747	0.396321	-0.355909	0.194983	0.384419	-0.327481	0.218487	0.447609	-0.345984	0.202918	0.429896	0.0284283	0.174595	0.527513	0.00992492	0.259325	0.566317	-0.0185033	0.389063	0.742411	-0.315524	-0.358168	-0.329599	-0.358168	-0.358168	-0.358168	-0.358168	-0.358168	-0.358168	-0.358168	-0.358168	-0.358168	-0.0362404	0.337825	-0.301585	-0.358168	-0.358168	-0.358168	-0.220665	-0.343813
BNIP1	662	BNIP1	0.00609205	0.0231825	0.0262805	-0.475677	0.0518295	0.171478	-0.481418	0.0507161	0.186448	-0.470842	0.0513266	0.193234	-0.47394	0.0507062	0.228674	-0.491031	0.0493218	0.21517	-0.003098	0.888126	0.921229	-0.0201884	0.235863	0.566317	-0.0170904	0.324903	0.731914	-0.454479	-0.399512	-0.482768	-0.497123	-0.497123	-0.497123	-0.497123	-0.497123	-0.497123	-0.497123	-0.497123	-0.497123	0.153642	0.0684742	-0.222116	-0.497123	-0.497123	-0.234089	-0.497123	-0.372795
BNIP2	663	BNIP2	0.0305893	0.0156275	0.00224444	0.0113548	0.0992809	0.246341	0.0221733	0.138714	0.321097	0.00224444	0.330565	0.461179	0.0156275	0.178168	0.417025	0.0305893	0.355918	0.507445	0.0133831	0.248481	0.527513	0.0283448	0.3907	0.579678	0.0149617	0.657135	0.875003	0	0.0565835	0	0	0.0840643	0	0	0	0	0	0	0	0	0	0	0	0	0.0426443	0	0
BNIP3L	665	BNIP3L	0	0	0	-0.104609	0.189679	0.35115	-0.104609	0.189679	0.37397	-0.104609	0.189679	0.381478	-0.104609	0.189679	0.42415	-0.104609	0.189679	0.422118	0			0			0			-0.104609	-0.104609	-0.104609	-0.104609	-0.104609	-0.104609	-0.104609	-0.104609	-0.104609	-0.104609	-0.104609	-0.104609	0.071714	0.0328948	-0.104609	-0.104609	-0.104609	-0.104609	-0.104609	-0.104609
BOD1	91272	BOD1	0.0270048	0	0	-0.0941518	0.444168	0.534265	-0.0877382	0.47157	0.561349	-0.0995528	0.42265	0.507652	-0.0995528	0.42265	0.533804	-0.0725479	0.546251	0.617237	0			0.0270048	0.355918	0.566317	0.0270048	0.355918	0.731914	0.0894811	-0.0995528	-0.0995528	-0.0995528	-0.0995528	-0.0995528	-0.0995528	-0.0995528	-0.0995528	-0.0995528	-0.0995528	-0.0995528	0.199106	-0.0995528	-0.0995528	-0.0995528	-0.0995528	-0.0995528	-0.0995528	-0.0995528
BOD1L1	259282	BOD1L1	0	0.00159503	0.0477635	-0.143702	0.0990552	0.246341	-0.169143	0.0877831	0.24647	-0.122277	0.131049	0.317158	-0.168445	0.0883297	0.298677	-0.17004	0.087017	0.294765	-0.0461684	0.253179	0.527513	-0.0477635	0.237421	0.566317	-0.00159503	0.346594	0.731914	-0.17004	-0.17004	0.561143	-0.17004	-0.17004	-0.17004	-0.17004	-0.17004	-0.155685	-0.17004	-0.17004	-0.17004	0.104967	-0.0325369	-0.0724297	0.00628232	-0.17004	-0.17004	-0.17004	-0.17004
BOLA1	51027	BOLA1	0	0.0138142	0.00224444	-0.131901	0.373394	0.492106	-0.128901	0.382155	0.512216	-0.134427	0.366192	0.494992	-0.122858	0.40066	0.533804	-0.136672	0.359929	0.510481	0.0115698	0.431202	0.577193	-0.00224444	0.330565	0.566317	-0.0138142	0.346594	0.731914	-0.136672	-0.136672	-0.136672	-0.136672	-0.136672	-0.136672	-0.136672	-0.136672	-0.136672	-0.136672	-0.136672	-0.136672	-0.0940275	-0.136672	0.230699	-0.136672	-0.136672	-0.0940275	-0.136672	-0.136672
BOLA2	552900	BOLA2	0.187191	0.161271	0.0320426	0.0820876	0.118224	0.271883	0.158396	0.148071	0.333631	0.0178278	0.507904	0.573428	0.147056	0.265516	0.485463	0.172977	0.391993	0.516718	0.129228	0.326819	0.527513	0.155149	0.441094	0.60524	0.0259209	0.909841	0.972837	1.29613	1.06985	0.307713	-0.0142148	-0.0142148	-0.0142148	-0.0142148	0.272666	-0.0142148	-0.0142148	-0.0142148	-0.0142148	-0.0142148	0.0284296	-0.0142148	-0.0142148	-0.0142148	-0.0142148	0.353156	-0.0142148
BOLA2B	654483	BOLA2B	1.34862	0.624954	0.592331	0.637569	0.000503453	0.00697725	0.82715	0.0138515	0.0873677	0.477921	0.0105566	0.0752114	0.510545	0.110714	0.337199	1.23421	0.0694527	0.262642	0.0326234	0.922114	0.946052	0.756292	0.23511	0.566317	0.723669	0.277873	0.731914	1.3292	1.08722	0.252962	-0.114409	-0.114409	-0.114409	-0.0578259	0.307824	-0.114409	3.01322	0.885591	0.508521	0.0746244	-0.0578259	-0.0167986	0.625439	-0.114409	0.921215	0.421644	1.99996
BOLA2-SMG1P6	107282092	BOLA2-SMG1P6	0	0	0.0106123	-0.00376208	0.75364	0.795588	-0.00952305	0.42265	0.526029	0.00108926	0.940858	0.951745	-0.00952305	0.42265	0.533804	-0.00952305	0.42265	0.516718	-0.0106123	0.330565	0.527513	-0.0106123	0.330565	0.566317	0			-0.00952305	-0.00952305	-0.00952305	-0.00952305	-0.00952305	-0.00952305	-0.00952305	0.192111	-0.00952305	-0.00952305	-0.00952305	-0.00952305	-0.00952305	0.0190461	-0.00952305	-0.00952305	-0.00952305	-0.00952305	-0.00952305	-0.00952305
BOLA3	388962	BOLA3	0	0.123448	0.0086052	-0.558636	0.203827	0.363009	-0.525612	0.218992	0.402911	-0.586446	0.190999	0.381685	-0.471603	0.252693	0.47557	-0.595051	0.187048	0.420723	0.114843	0.380281	0.545157	-0.0086052	0.330565	0.566317	-0.123448	0.346594	0.731914	-0.595051	-0.595051	-0.595051	-0.595051	-0.595051	-0.595051	-0.595051	-0.595051	-0.595051	-0.595051	-0.595051	-0.595051	0.574874	-0.444491	-0.130383	-0.595051	-0.595051	-0.595051	-0.595051	-0.595051
BOP1	23246	BOP1	0.0371981	0.10425	0.0195732	-0.331574	0.0162191	0.0883729	-0.301531	0.00812064	0.0606234	-0.356872	0.0191041	0.109105	-0.272196	0.0143846	0.110717	-0.339248	0.0115232	0.0931181	0.0846766	0.261037	0.527513	0.0176249	0.550121	0.683889	-0.0670516	0.386639	0.741707	-0.200123	0.0457873	-0.292381	-0.376446	-0.376446	-0.376446	-0.376446	-0.376446	-0.376446	-0.376446	-0.376446	-0.376446	-0.00907463	0.0986392	-0.0895646	-0.376446	-0.376446	-0.376446	-0.376446	-0.212947
BORCS5	118426	BORCS5	0	0.0156275	0.000755542	-0.398692	0.155387	0.320573	-0.39433	0.157947	0.347023	-0.402365	0.153209	0.347231	-0.387493	0.161981	0.402825	-0.40312	0.152763	0.400959	0.014872	0.198384	0.527513	-0.000755542	0.330565	0.566317	-0.0156275	0.178168	0.731914	-0.40312	-0.346537	-0.40312	-0.40312	-0.40312	-0.40312	-0.40312	-0.40312	-0.40312	-0.40312	-0.40312	-0.388765	0.345341	-0.0927802	-0.252561	-0.40312	-0.40312	-0.40312	-0.40312	-0.40312
BORCS6	54785	BORCS6	0.00609205	0.0362323	0.0459183	-0.338491	0.00225141	0.0223815	-0.350907	0.00393186	0.0359546	-0.328035	0.00032292	0.00526399	-0.337721	0.00111354	0.019446	-0.367861	0.00747945	0.0708627	-0.00968602	0.816582	0.868208	-0.0398263	0.252159	0.566317	-0.0301403	0.265825	0.731914	-0.331309	-0.159828	-0.345384	-0.373953	-0.373953	-0.373953	-0.373953	0.248977	-0.373953	-0.373953	-0.373953	-0.373953	0.0696537	-0.0405292	-0.0291245	-0.373953	-0.373953	-0.373953	-0.373953	-0.223393
BORCS7	119032	BORCS7	0	0	0	-0.872006	0.156368	0.321811	-0.872006	0.156368	0.344692	-0.872006	0.156368	0.351269	-0.872006	0.156368	0.396184	-0.872006	0.156368	0.404304	0			0			0			-0.872006	-0.872006	-0.872006	-0.872006	-0.872006	-0.872006	-0.872006	-0.872006	-0.872006	-0.872006	-0.872006	-0.872006	0.755601	-0.193934	-0.561666	-0.872006	-0.872006	-0.872006	-0.872006	-0.872006
BORCS8	729991	BORCS8	0	0	0.0648769	-0.242074	0.475276	0.55682	-0.277292	0.42265	0.526029	-0.212416	0.52658	0.588687	-0.277292	0.42265	0.533804	-0.277292	0.42265	0.516718	-0.0648769	0.330565	0.527513	-0.0648769	0.330565	0.566317	0			-0.277292	-0.277292	-0.277292	-0.277292	-0.277292	-0.277292	-0.277292	-0.277292	-0.277292	-0.277292	-0.277292	-0.277292	0.554585	-0.277292	-0.277292	-0.277292	-0.277292	-0.277292	-0.277292	-0.277292
BPGM	669	BPGM	1.1126	2.31344	2.50076	2.09536	2.27495e-10	1.77783e-08	1.70847	5.36137e-05	0.00119858	2.42116	2.24663e-07	1.14564e-05	2.23384	0.000123776	0.00466646	1.033	0.0656803	0.254385	-0.187321	0.682953	0.768003	-1.38816	0.027141	0.446379	-1.20084	0.0566858	0.731914	3.13453	0.956028	3.47499	-0.0795956	0.711176	2.58716	2.65376	2.51256	1.66887	1.17137	3.4161	4.70386	-0.0795956	0.159191	-0.0795956	2.78236	2.35336	2.37721	2.72156	2.68382
BPHL	670	BPHL	0.0120092	0.326888	0.0659503	-1.80354	0.0250604	0.114083	-1.73667	0.0179521	0.102193	-1.85985	0.0258478	0.130139	-1.59891	0.012216	0.100376	-1.91379	0.0256514	0.14968	0.260938	0.286648	0.527513	-0.0539411	0.184751	0.566317	-0.314879	0.202021	0.731914	-1.84174	-1.59238	-1.6508	-1.9258	-1.9258	-1.73677	-1.9258	-1.9258	-1.9258	-1.9258	-1.50357	-1.9258	-0.247731	0.622634	-0.374902	-1.9258	-1.9258	-1.9258	-1.9258	-1.36999
BPI	671	BPI	2.28703	1.72888	1.10183	1.50011	3.00245e-07	1.31355e-05	1.97307	0.000121503	0.00231667	1.10183	0.000628697	0.00902759	1.72888	0.0156755	0.116348	2.28703	0.00436491	0.0502958	0.627051	0.336376	0.527513	1.1852	0.0698876	0.566317	0.558145	0.477641	0.779847	3.31615	3.23879	0.443607	2.14405	1.67356	2.23573	0	0.978196	0.226509	3.26003	1.07039	3.21412	0	0	0	0.910733	0	0.879706	1.44361	1.28096
BPIFA2	140683	BPIFA2	0	0.00473826	0	-0.0313185	0.437361	0.530974	-0.0298717	0.45567	0.5494	-0.0325369	0.42265	0.507652	-0.0277987	0.483709	0.581085	-0.0325369	0.42265	0.516718	0.00473826	0.346594	0.527513	0			-0.00473826	0.346594	0.731914	-0.0325369	-0.0325369	-0.0325369	-0.0325369	0.0101074	-0.0325369	-0.0325369	-0.0325369	-0.0325369	-0.0325369	-0.0325369	-0.0325369	-0.0325369	0.0650739	-0.0325369	-0.0325369	-0.0325369	-0.0325369	-0.0325369	-0.0325369
BPIFA3	128861	BPIFA3	0	0.0460511	0.0407366	-0.145192	0.248463	0.401201	-0.153245	0.231924	0.414475	-0.138412	0.263966	0.442223	-0.133097	0.27842	0.495661	-0.179148	0.188523	0.421242	0.0053145	0.918434	0.943159	-0.0407366	0.330565	0.566317	-0.0460511	0.179669	0.731914	-0.179148	-0.179148	-0.179148	-0.179148	-0.179148	-0.179148	-0.179148	-0.179148	-0.179148	-0.179148	-0.179148	-0.179148	-0.179148	0.0596385	0.11951	-0.179148	-0.179148	-0.179148	-0.179148	-0.179148
BPIFC	254240	BPIFC	0	0.865046	0.276547	0.340029	0.0989609	0.246341	0.454051	0.222856	0.406658	0.24401	0.277188	0.452119	0.832509	0.214785	0.444613	-0.0325369	0.42265	0.516718	0.588499	0.389268	0.550964	-0.276547	0.215828	0.566317	-0.865046	0.19871	0.731914	-0.0325369	-0.0325369	-0.0325369	-0.0325369	-0.0325369	0.493532	-0.0325369	-0.0325369	-0.0325369	-0.0325369	-0.0325369	-0.0325369	0.0650739	-0.0325369	-0.0325369	-0.0325369	-0.0325369	-0.0325369	-0.0325369	0.0240466
BPNT1	10380	BPNT1	0	0.00159503	0.00299998	-0.374648	0.018205	0.0953758	-0.37579	0.0181267	0.102834	-0.373687	0.0181829	0.105889	-0.375092	0.0181386	0.126462	-0.376687	0.0180676	0.120501	-0.00140495	0.622782	0.725373	-0.00299998	0.213851	0.566317	-0.00159503	0.346594	0.731914	-0.376687	-0.376687	-0.376687	-0.376687	-0.376687	-0.376687	-0.376687	-0.376687	-0.376687	-0.376687	-0.376687	-0.376687	0.0879813	0.00182461	-0.0898059	-0.376687	-0.376687	-0.334043	-0.376687	-0.362332
BPTF	2186	BPTF	0.0219537	0.00159503	0	-0.0282324	0.267839	0.419385	-0.0225314	0.352533	0.485793	-0.0330333	0.218993	0.405515	-0.0314383	0.233737	0.458955	-0.0110796	0.670971	0.727067	0.00159503	0.346594	0.527513	0.0219537	0.219508	0.566317	0.0203586	0.251933	0.731914	-0.0330333	-0.018678	-0.0330333	-0.0330333	-0.0330333	-0.0330333	-0.0330333	-0.0330333	-0.0330333	0.077998	-0.0330333	-0.0330333	-0.018678	0.037356	-0.018678	-0.0330333	-0.0330333	-0.0330333	-0.0330333	-0.0330333
BRAF	673	BRAF	0.0120092	0	0.000755542	-0.196961	0.414114	0.524737	-0.194519	0.418922	0.526029	-0.199017	0.410117	0.507652	-0.199773	0.408659	0.533804	-0.187763	0.432583	0.521891	-0.000755542	0.330565	0.527513	0.0112536	0.38549	0.576731	0.0120092	0.355918	0.731914	-0.199773	-0.199773	-0.199773	-0.199773	-0.199773	-0.199773	-0.199773	-0.199773	-0.199773	-0.199773	-0.199773	-0.199773	0.38519	-0.185417	-0.199773	-0.199773	-0.199773	-0.185417	-0.199773	-0.199773
BRAT1	221927	BRAT1	0.00408131	0.052464	0.0425673	0.037415	0.0618552	0.188627	0.0312966	0.274526	0.452578	0.0425673	0.142105	0.333268	0.052464	0.315489	0.499699	0.00408131	0.355918	0.507445	0.00989669	0.863093	0.90329	-0.038486	0.185854	0.566317	-0.0483827	0.353503	0.731914	0	0.0285692	0	0	0	0	0	0	0	0	0.0703893	0	0	0	0	0.495695	0	0.0285692	0.443607	0.214125
BRCC3	79184	BRCC3	0.0556524	0.0391326	0.00672616	-0.0296551	0.644518	0.699464	-0.00813956	0.902032	0.920001	-0.0477734	0.473317	0.544424	-0.015367	0.815893	0.855776	0.00115282	0.988662	0.991538	0.0324065	0.254922	0.527513	0.0489262	0.413875	0.589907	0.0165198	0.794608	0.932083	0.335067	0.147134	0.00208395	-0.0544996	-0.0544996	-0.0544996	-0.0544996	-0.0544996	-0.0544996	-0.0544996	-0.0544996	-0.0544996	0.108999	-0.0544996	-0.0544996	-0.0544996	-0.0544996	-0.0259304	-0.0544996	-0.0118552
BRD1	23774	BRD1	0.0177612	0	0.0157189	-0.0443657	0.0539577	0.174936	-0.0486805	0.0457605	0.176529	-0.0407321	0.0837926	0.247739	-0.056451	0.0549354	0.238629	-0.0386898	0.126998	0.360948	-0.0157189	0.330565	0.527513	0.0020423	0.93246	0.957446	0.0177612	0.355918	0.731914	-0.056451	-0.056451	-0.056451	-0.056451	-0.056451	-0.056451	-0.056451	-0.056451	-0.056451	-0.056451	-0.056451	-0.056451	0.0276133	-0.0138066	-0.0138066	-0.056451	-0.056451	-0.056451	-0.056451	-0.056451
BRD2	6046	BRD2	0.342152	0.0141691	0.00517998	0.0280408	0.703332	0.751979	0.110816	0.475024	0.564448	-0.0416651	0.244374	0.424834	-0.0326759	0.330844	0.499699	0.295307	0.422127	0.516718	0.00898917	0.351439	0.530906	0.336972	0.362751	0.568868	0.327983	0.37487	0.737532	-0.0468451	0.00973845	-0.0468451	-0.0468451	-0.0468451	-0.0468451	-0.0468451	-0.0468451	-0.0468451	-0.0468451	-0.0468451	-0.0468451	0.0507657	-0.0324898	-0.0182759	-0.0468451	-0.0468451	-0.0468451	-0.0468451	-0.0324898
BRD3	8019	BRD3	0	0.0458586	0.0163158	-0.0713327	0.213249	0.370147	-0.0661866	0.238039	0.420062	-0.0756663	0.194367	0.383956	-0.0461235	0.4438	0.551197	-0.0919821	0.150861	0.397716	0.0295428	0.490929	0.620004	-0.0163158	0.212923	0.566317	-0.0458586	0.276679	0.731914	-0.0919821	-0.0919821	-0.0493378	-0.0919821	-0.0919821	-0.0919821	-0.0919821	-0.0919821	0.264162	-0.0919821	-0.0919821	-0.0919821	0.0585776	0.0190492	-0.0776268	-0.0919821	-0.0919821	-0.0919821	-0.0919821	-0.0634129
BRD4	23476	BRD4	0.0101734	0.0728678	0.0321153	-0.290836	0.0609042	0.186753	-0.283603	0.0548582	0.193532	-0.296927	0.0558219	0.201326	-0.256174	0.0558252	0.240488	-0.318869	0.05607	0.231822	0.0407525	0.489011	0.618181	-0.0219419	0.345455	0.566317	-0.0626944	0.26995	0.731914	-0.300473	-0.127408	-0.329042	-0.329042	-0.329042	-0.329042	-0.329042	-0.329042	-0.329042	-0.329042	-0.329042	-0.329042	0.00438179	-0.140008	0.135626	-0.329042	-0.329042	0.0494697	-0.329042	-0.329042
BRD8	10902	BRD8	0	0	0.00373362	-0.0859494	0.102558	0.251406	-0.0879762	0.0989884	0.264671	-0.0842426	0.105095	0.281646	-0.0879762	0.0989884	0.318083	-0.0879762	0.0989884	0.316651	-0.00373362	0.233939	0.527513	-0.00373362	0.233939	0.566317	0			-0.0879762	-0.0879762	-0.0879762	-0.0879762	-0.0879762	-0.0879762	-0.0879762	-0.0313927	-0.0879762	-0.0879762	-0.0736209	-0.0879762	0.0363519	0.0230551	-0.059407	-0.0879762	-0.0879762	-0.0879762	-0.0879762	-0.0879762
BRD9	65980	BRD9	0	0	0	-0.595532	0.42265	0.524737	-0.595532	0.42265	0.526029	-0.595532	0.42265	0.507652	-0.595532	0.42265	0.533804	-0.595532	0.42265	0.516718	0			0			0			-0.595532	-0.595532	-0.595532	-0.595532	-0.595532	-0.595532	-0.595532	-0.595532	-0.595532	-0.595532	-0.595532	-0.595532	-0.595532	1.19106	-0.595532	-0.595532	-0.595532	-0.595532	-0.595532	-0.595532
BRDT	676	BRDT	0.101957	0.00159503	0.0119215	0.0177029	0.420692	0.524737	0.035933	0.434879	0.535465	0.00235131	0.856641	0.87715	-0.00797516	0.231186	0.456782	0.0923863	0.40013	0.516718	-0.0103265	0.401494	0.557175	0.090035	0.413304	0.589563	0.100362	0.362991	0.733235	-0.0095702	-0.0095702	-0.0095702	-0.0095702	-0.0095702	-0.0095702	-0.0095702	-0.0095702	-0.0095702	-0.0095702	-0.0095702	-0.0095702	0.0047851	0.0047851	-0.0095702	-0.0095702	-0.0095702	0.216938	-0.0095702	-0.0095702
BRI3BP	140707	BRI3BP	1.38906	1.44682	0.488623	-0.137226	0.721958	0.769165	0.369222	0.388045	0.517684	-0.563707	0.21123	0.398279	0.394492	0.397706	0.533804	0.336731	0.481546	0.562229	0.958199	0.0111039	0.527513	0.900439	0.0286452	0.461669	-0.0577602	0.894389	0.967344	0.584584	1.45863	-0.321147	-1.05233	0.925865	-0.0237615	-1.05233	-0.662764	-1.05233	-0.0888565	-0.374259	-0.338635	-0.196341	0.625741	-0.4294	-0.813544	-0.506362	-0.825822	0.69183	0.286807
BRINP2	57795	BRINP2	0.0430003	0	0	-0.0239369	0.540303	0.60924	-0.0137243	0.72416	0.77121	-0.0325369	0.42265	0.507652	-0.0325369	0.42265	0.533804	0.0104634	0.81665	0.853457	0			0.0430003	0.17421	0.566317	0.0430003	0.17421	0.731914	0.130962	-0.0325369	-0.0325369	-0.0325369	-0.0325369	-0.0325369	-0.0325369	-0.0325369	-0.0325369	0.104967	-0.0325369	-0.0325369	0.0650739	-0.0325369	-0.0325369	-0.0325369	-0.0325369	-0.0325369	-0.0325369	-0.0325369
BRIP1	83990	BRIP1	0.0674983	0.0167289	0.011681	-0.532427	0.434738	0.529749	-0.517629	0.445602	0.542963	-0.544888	0.425832	0.509232	-0.53984	0.429425	0.539066	-0.489071	0.467523	0.549741	0.00504786	0.790559	0.84878	0.0558173	0.287595	0.566317	0.0507694	0.344061	0.731914	-0.556569	-0.556569	-0.556569	-0.556569	-0.556569	-0.556569	-0.556569	-0.432241	-0.556569	-0.234641	-0.556569	-0.458958	1.09878	-0.542214	-0.556569	-0.556569	-0.556569	-0.556569	-0.556569	-0.556569
BRIX1	55299	BRIX1	0.103209	0.0550581	0.00956185	-1.14759	0.0899788	0.23288	-1.11145	0.0933396	0.256208	-1.17801	0.0864239	0.251461	-1.13252	0.0914734	0.304199	-1.08437	0.090076	0.300652	0.0454963	0.206707	0.527513	0.0936476	0.399824	0.583018	0.0481513	0.669527	0.88049	-1.18758	-1.18758	-1.18758	-1.18758	-0.900695	-1.18758	-1.18758	-1.18758	-1.18758	-1.18758	-1.18758	-1.18758	-0.430553	0.738423	-0.30787	-1.18758	-1.18758	-1.18758	-1.18758	-1.10351
BRK1	55845	BRK1	0.602195	0.706365	0.391907	-0.917868	0.291321	0.439745	-0.771903	0.355978	0.488153	-1.04079	0.24628	0.427297	-0.726329	0.380604	0.529889	-0.830498	0.332087	0.507445	0.314457	0.228051	0.527513	0.210288	0.550586	0.684241	-0.104169	0.779999	0.925699	-0.432694	0.0983758	-0.772769	-1.43269	-1.43269	-1.15769	-1.43269	-0.999734	-1.16966	-0.169659	-0.237346	-1.43269	1.281	-0.819162	-0.46184	-0.838145	-0.763667	-0.896641	-0.282134	0.664917
BROX	148362	BROX	0.448258	1.56199	1.07866	0.656695	0.0320403	0.130248	0.654563	0.0802122	0.234868	0.65849	0.157034	0.352287	1.14182	0.0568146	0.242017	0.0280891	0.933131	0.949292	0.48333	0.480849	0.611322	-0.630401	0.252048	0.566317	-1.11373	0.0854063	0.731914	0.145428	0.095846	-0.322558	-0.420169	0.164793	0.0127902	-0.420169	3.27025	0.969398	-0.420169	1.71733	0.345366	0.164793	-0.145162	-0.0196312	5.5778	3.32937	5.1509	-0.00874291	0.629462
BRPF1	7862	BRPF1	0.047632	0.0278846	0.00297808	0.0135283	0.296	0.444024	0.031739	0.234428	0.417385	-0.00180702	0.765413	0.796554	0.0230995	0.43665	0.544665	0.0428469	0.404594	0.516718	0.0249065	0.399813	0.555894	0.0446539	0.385297	0.576731	0.0197473	0.727986	0.905951	-0.0047851	0.246176	-0.0047851	-0.0047851	-0.0047851	-0.0047851	-0.0047851	0.0517984	-0.0047851	-0.0047851	-0.0047851	-0.0047851	-0.0047851	0.0095702	-0.0047851	-0.0047851	-0.0047851	-0.0047851	-0.0047851	-0.0047851
BRPF3	27154	BRPF3	0.0492612	0.0305563	0	0.0177096	0.163009	0.325325	0.0387397	0.166727	0.354643	0			0.0305563	0.346594	0.499699	0.0492612	0.355918	0.507445	0.0305563	0.346594	0.527513	0.0492612	0.355918	0.566317	0.0187049	0.753364	0.918518	0	0.275007	0	0	0	0	0	0	0	0	0	0	0	0	0	0	0	0	0	0
BRSK1	84446	BRSK1	0	0	0.00513741	-0.0160723	0.484729	0.564759	-0.0188612	0.42265	0.526029	-0.0137238	0.546784	0.605803	-0.0188612	0.42265	0.533804	-0.0188612	0.42265	0.516718	-0.00513741	0.330565	0.527513	-0.00513741	0.330565	0.566317	0			-0.0188612	-0.0188612	-0.0188612	-0.0188612	-0.0188612	-0.0188612	-0.0188612	-0.0188612	-0.0188612	-0.0188612	-0.0188612	-0.0188612	-0.0188612	0.0377224	-0.0188612	-0.0188612	-0.0188612	-0.0188612	-0.0188612	0.0787496
BRWD3	254065	BRWD3	0.0955753	0.0631903	0	0.035364	0.148936	0.31161	0.0773587	0.151973	0.33929	0			0.0631903	0.308059	0.499699	0.0955753	0.355918	0.507445	0.0631903	0.308059	0.527513	0.0955753	0.355918	0.566317	0.0323849	0.777917	0.925352	0	0	0	0	0	0	0	0	0	0	0	0	0	0	0	0	0	0	0	0
BSCL2	26580	BSCL2	0	0.00791261	0	-0.0217032	0.224561	0.381284	-0.019287	0.260648	0.440288	-0.0237378	0.198999	0.38715	-0.0158252	0.336096	0.499699	-0.0237378	0.198999	0.426868	0.00791261	0.178378	0.527513	0			-0.00791261	0.178378	0.731914	-0.0237378	-0.0237378	-0.0237378	-0.0237378	-0.0237378	-0.0237378	-0.0237378	-0.0237378	-0.0237378	-0.0237378	-0.0237378	-0.0237378	-0.0237378	0.0189065	0.00483132	-0.0237378	-0.0237378	-0.0237378	-0.0237378	-0.0237378
BSDC1	55108	BSDC1	0.00205076	0.00628706	0.000755542	-0.14892	0.372366	0.491211	-0.146923	0.377503	0.50828	-0.150601	0.368101	0.496902	-0.14507	0.382342	0.531529	-0.149306	0.37138	0.516718	0.00553152	0.407128	0.560948	0.00129521	0.57043	0.696237	-0.0042363	0.536704	0.811505	-0.137002	-0.0947733	-0.151357	-0.151357	-0.151357	-0.151357	-0.151357	-0.151357	-0.151357	-0.151357	-0.151357	-0.151357	0.260069	-0.151357	-0.108713	-0.151357	-0.151357	-0.151357	-0.151357	-0.151357
BSG	682	BSG	2.40042	2.12252	0.949981	0.215875	0.631388	0.687424	0.918398	0.102302	0.269705	-0.375723	0.427303	0.510208	0.796817	0.225731	0.452386	1.07471	0.119333	0.350513	1.17254	0.0628497	0.527513	1.45044	0.031497	0.484291	0.277897	0.705648	0.896221	2.53128	3.34842	0.913083	-1.3257	2.70287	1.12847	-1.1882	-0.318508	-0.871528	1.47338	-0.819813	0.409819	0.502115	0.154561	-0.656677	-0.980875	-1.3257	-0.369647	0.239894	0.94333
BSN	8927	BSN	0.490821	0	0.00224444	0.0803827	0.24123	0.39457	0.195734	0.189352	0.373666	-0.0167554	0.311771	0.461179	-0.0189999	0.268625	0.486807	0.471821	0.171936	0.419649	-0.00224444	0.330565	0.527513	0.488576	0.159296	0.566317	0.490821	0.157685	0.731914	-0.0189999	-0.0189999	-0.0189999	-0.0189999	-0.0189999	-0.0189999	-0.0189999	-0.0189999	-0.0189999	2.15732	-0.0189999	-0.0189999	0.0236445	-0.00464458	-0.0189999	-0.0189999	-0.0189999	0.0236445	-0.0189999	-0.0189999
BSPRY	54836	BSPRY	0.00408131	0.0124407	0.0037047	-0.202588	0.0440857	0.156601	-0.199831	0.0435932	0.171291	-0.20491	0.0430379	0.175482	-0.196174	0.0409013	0.205346	-0.204533	0.0430086	0.201333	0.00873598	0.460639	0.596678	0.000376606	0.946359	0.964923	-0.00835937	0.484068	0.783637	-0.208615	-0.208615	-0.208615	-0.208615	-0.208615	-0.208615	-0.208615	-0.208615	-0.208615	-0.208615	-0.208615	-0.208615	-0.0842864	0.017894	0.0663925	-0.208615	-0.208615	-0.208615	-0.208615	-0.208615
BST1	683	BST1	0.327473	0.155531	0.148613	0.186164	0.00049525	0.00688618	0.230756	0.0156255	0.0941045	0.148613	0.0133134	0.0878908	0.155531	0.0910144	0.303557	0.327473	0.093037	0.305343	0.00691825	0.944294	0.963138	0.17886	0.333563	0.566317	0.171941	0.372323	0.735326	0.584963	0.0976108	0	0	0	0.475085	0	0.356144	0	0	0.422233	0.321928	0	0	0	0.250962	0	0.0976108	0.176323	0.189034
BST2	684	BST2	0.294114	0.200599	0.0305362	-0.379404	0.317075	0.445375	-0.264874	0.464068	0.555088	-0.47585	0.239825	0.421496	-0.305787	0.418371	0.533804	-0.212272	0.572968	0.641394	0.170063	0.347324	0.527803	0.263578	0.21756	0.566317	0.0935154	0.719926	0.902259	0.43472	1.03958	-0.395355	-0.506386	-0.506386	-0.506386	-0.506386	-0.506386	-0.506386	-0.506386	-0.506386	-0.161558	-0.422322	0.550197	-0.127875	-0.382058	-0.506386	-0.506386	-0.435997	-0.506386
BTAF1	9044	BTAF1	0.212155	0.0230621	0.000755542	0.0392483	0.328673	0.449595	0.0962671	0.26847	0.446161	-0.00876751	0.454582	0.529248	0.0135391	0.496179	0.59061	0.202632	0.32592	0.507445	0.0223066	0.216859	0.527513	0.211399	0.306791	0.566317	0.189093	0.357533	0.733235	0.0331213	0.141037	0.00483224	-0.00952305	-0.00952305	-0.00952305	-0.00952305	-0.00952305	-0.00952305	-0.00952305	-0.00952305	-0.00952305	-0.00952305	0.0190461	-0.00952305	-0.00952305	-0.00952305	-0.00952305	-0.00952305	-0.00952305
BTBD1	53339	BTBD1	0.0120092	0.0108456	0	0.000405618	0.948828	0.959055	0.00656959	0.48408	0.57185	-0.0047851	0.42265	0.507652	0.00606055	0.620366	0.694962	0.00722408	0.592593	0.658529	0.0108456	0.346594	0.527513	0.0120092	0.355918	0.566317	0.00116354	0.943756	0.983347	-0.0047851	-0.0047851	-0.0047851	-0.0047851	-0.0047851	0.0928257	-0.0047851	-0.0047851	-0.0047851	0.0792792	-0.0047851	-0.0047851	-0.0047851	-0.0047851	0.0095702	-0.0047851	-0.0047851	-0.0047851	-0.0047851	-0.0047851
BTBD11	121551	BTBD11	0	0.00476938	0	-0.0455253	0.248328	0.401126	-0.0440689	0.258814	0.43844	-0.0467517	0.239798	0.421496	-0.0419823	0.27476	0.493508	-0.0467517	0.239798	0.458769	0.00476938	0.194686	0.527513	0			-0.00476938	0.194686	0.731914	-0.0467517	-0.0181826	-0.0467517	-0.0467517	-0.0467517	-0.0467517	-0.0467517	-0.0467517	-0.0467517	-0.0467517	-0.0467517	-0.0467517	-0.0467517	0.0508591	-0.00410737	-0.0467517	-0.0467517	-0.0467517	-0.0467517	-0.0467517
BTBD2	55643	BTBD2	0	0.027615	0	-0.0521837	0.423428	0.524947	-0.0437512	0.492467	0.578672	-0.0592847	0.374365	0.502628	-0.0316697	0.614643	0.690372	-0.0592847	0.374365	0.516718	0.027615	0.171762	0.527513	0			-0.027615	0.171762	0.731914	-0.0592847	-0.0592847	-0.0592847	-0.0592847	-0.0592847	0.0517466	-0.0592847	-0.0592847	-0.0592847	-0.0592847	-0.0592847	-0.0592847	0.104214	-0.0592847	-0.0449294	-0.0592847	-0.0592847	-0.0592847	-0.0592847	-0.0592847
BTD	686	BTD	0.0139444	0	0.0203875	-0.911414	0.0140578	0.0802757	-0.91917	0.0140273	0.0878722	-0.904883	0.0134317	0.0883781	-0.92527	0.0140562	0.109475	-0.911326	0.0134008	0.102181	-0.0203875	0.190323	0.527513	-0.0064431	0.756279	0.835559	0.0139444	0.355918	0.731914	-0.827659	-0.92527	-0.92527	-0.92527	-0.92527	-0.92527	-0.92527	-0.92527	-0.92527	-0.92527	-0.800942	-0.92527	-0.220398	0.089085	0.131313	-0.92527	-0.92527	-0.92527	-0.92527	-0.662236
BTF3	689	BTF3	0.721046	0.542311	0.213814	-0.653902	0.419063	0.524737	-0.433125	0.584439	0.653456	-0.839819	0.322602	0.461179	-0.511322	0.538159	0.626894	-0.332587	0.69017	0.744025	0.328498	0.430322	0.576816	0.507232	0.2864	0.566317	0.178734	0.760051	0.920238	1.0574	2.42663	-0.697489	-1.05363	-1.05363	-1.05363	-1.05363	-1.05363	-1.05363	-0.697489	-0.547742	-0.983244	1.25671	-0.366572	-0.890134	-1.05363	-1.05363	-0.802672	-1.05363	0.221374
BTF3L4	91408	BTF3L4	0.407745	0.544798	0.165658	-1.15647	0.222926	0.37964	-0.983203	0.275333	0.453316	-1.30238	0.188278	0.379755	-0.923242	0.305943	0.499699	-1.0603	0.248442	0.466987	0.379141	0.351798	0.530957	0.242087	0.472405	0.625941	-0.137053	0.779601	0.925699	0.646326	1.92976	-0.497187	-1.46804	-1.46804	-0.702506	-1.46804	-1.46804	-1.46804	-1.46804	-1.46804	-1.46804	1.18042	-0.0458077	-1.13462	-1.46804	-1.46804	-1.46804	-1.46804	-1.01386
BTG3	10950	BTG3	0	0.114285	0.0982281	-0.149286	0.588202	0.649624	-0.167712	0.549337	0.62308	-0.13377	0.627839	0.676847	-0.117712	0.679506	0.741948	-0.231998	0.42265	0.516718	0.0160573	0.905119	0.933202	-0.0982281	0.157012	0.566317	-0.114285	0.346594	0.731914	-0.231998	-0.231998	-0.231998	-0.231998	-0.231998	-0.231998	-0.231998	0.925046	-0.231998	-0.231998	-0.231998	-0.231998	-0.231998	-0.231998	0.463996	-0.231998	-0.231998	-0.10767	-0.231998	-0.231998
BTK	695	BTK	0	0.00159503	0.00150364	0.00122641	0.183204	0.3444	0.000897206	0.33317	0.467803	0.00150364	0.330565	0.461179	0.00159503	0.346594	0.499699	0			9.1393e-05	0.967135	0.976567	-0.00150364	0.330565	0.566317	-0.00159503	0.346594	0.731914	0	0	0	0	0	0	0	0	0	0	0	0.0285692	0	0	0	0	0	0	0	0
BTN1A1	696	BTN1A1	0.104455	0.057335	0	0.0356342	0.166644	0.328158	0.0779499	0.170531	0.35771	0			0.057335	0.346594	0.499699	0.104455	0.355918	0.507445	0.057335	0.346594	0.527513	0.104455	0.355918	0.566317	0.0471197	0.701236	0.895532	0	0.516015	0	0	0	0	0	0	0	0.731183	0	0	0	0	0	0	0	0	0	0
BTN2A1	11120	BTN2A1	0.0358517	0.0712829	0.00584375	-0.786998	0.200053	0.359695	-0.759889	0.209539	0.394174	-0.809827	0.192136	0.382016	-0.744387	0.214091	0.444138	-0.779819	0.202168	0.429464	0.0654391	0.38662	0.548905	0.0300079	0.438807	0.603369	-0.0354312	0.665195	0.878891	-0.81567	-0.81567	-0.81567	-0.81567	-0.81567	-0.81567	-0.81567	-0.81567	-0.81567	-0.81567	-0.81567	-0.81567	0.0162069	-0.731606	0.715399	-0.81567	-0.81567	-0.704639	-0.81567	-0.81567
BTN3A1	11119	BTN3A1	0	0.00159503	0	-0.0912589	0.424376	0.525312	-0.0907718	0.426437	0.528859	-0.091669	0.42265	0.507652	-0.090074	0.42941	0.539066	-0.091669	0.42265	0.516718	0.00159503	0.346594	0.527513	0			-0.00159503	0.346594	0.731914	-0.091669	-0.0773137	-0.091669	-0.091669	-0.091669	-0.091669	-0.091669	-0.091669	-0.091669	-0.091669	-0.091669	-0.091669	-0.091669	0.183338	-0.091669	-0.091669	-0.091669	-0.091669	-0.091669	-0.091669
BTN3A3	10384	BTN3A3	0.22074	0.0986139	0.0503895	0.0637841	0.213267	0.370147	0.118968	0.248126	0.428028	0.0173135	0.610917	0.661744	0.065538	0.52994	0.619826	0.187664	0.365214	0.514505	0.0482244	0.649384	0.742567	0.17035	0.410523	0.58762	0.122126	0.58378	0.836205	0.155958	-0.033076	-0.033076	-0.033076	-0.033076	-0.033076	-0.033076	-0.033076	-0.033076	-0.033076	-0.033076	0.205711	-0.033076	0.0235076	0.00956838	-0.033076	-0.033076	0.241931	-0.033076	0.410531
BUB3	9184	BUB3	0.618387	1.05791	0.352657	-1.48915	3.11913e-10	2.37166e-08	-1.21069	0.00010507	0.00206248	-1.72365	9.26674e-10	9.57363e-08	-1.0184	0.0160406	0.117437	-1.45792	0.00280169	0.0370908	0.705255	0.075768	0.527513	0.26573	0.445963	0.608539	-0.439525	0.348918	0.731914	-0.53529	0.396179	-0.880961	-2.07631	-0.165576	-1.33646	-2.07631	-2.07631	-2.07631	-1.61164	-1.49135	-1.58061	-0.10178	0.128458	-0.0266782	-2.00592	-2.07631	-1.35384	-1.56029	-0.362613
BUD13	84811	BUD13	0.00609205	0.0606632	0.0244562	-0.0868518	0.314199	0.445375	-0.0801573	0.352543	0.485793	-0.0924893	0.290472	0.461179	-0.0562824	0.552275	0.637995	-0.110854	0.23184	0.451606	0.0362069	0.591273	0.699403	-0.0183642	0.474642	0.62695	-0.0545711	0.396378	0.746004	-0.116946	-0.116946	-0.116946	-0.116946	-0.116946	-0.116946	-0.116946	0.347723	-0.116946	-0.0743012	-0.116946	-0.116946	0.109563	-0.116946	0.00738258	-0.116946	-0.116946	-0.116946	-0.116946	-0.116946
BUD31	8896	BUD31	0	0.0973438	0	-0.230147	0.462429	0.547161	-0.200422	0.515473	0.59653	-0.255178	0.42265	0.507652	-0.157834	0.603358	0.680607	-0.255178	0.42265	0.516718	0.0973438	0.169915	0.527513	0			-0.0973438	0.169915	0.731914	-0.255178	0.156248	-0.255178	-0.255178	-0.255178	-0.255178	-0.255178	-0.255178	-0.255178	-0.255178	-0.255178	-0.255178	-0.255178	0.510356	-0.255178	-0.255178	-0.255178	-0.255178	-0.255178	-0.255178
BYSL	705	BYSL	0.00609205	0.0199032	0.00596388	-0.574063	0.0455626	0.15969	-0.569776	0.0456676	0.176417	-0.577673	0.0450945	0.179184	-0.563734	0.0451971	0.215642	-0.577545	0.0449452	0.204848	0.0139393	0.436034	0.580192	0.000128165	0.986208	0.992224	-0.0138112	0.453541	0.766218	-0.540993	-0.555068	-0.555068	-0.583637	-0.583637	-0.583637	-0.583637	-0.583637	-0.583637	-0.583637	-0.583637	-0.583637	0.0853895	0.164824	-0.250214	-0.583637	-0.583637	-0.583637	-0.583637	-0.513248
BZW1	9689	BZW1	2.89943	2.11768	0.915296	1.34138	5.57057e-06	0.000166722	2.17977	8.26978e-07	4.03468e-05	0.635373	0.0231357	0.121723	1.83776	0.00141096	0.0229047	2.6195	0.00010732	0.00383355	1.20239	0.0197785	0.527513	1.98413	0.000255169	0.0183994	0.781743	0.144842	0.731914	2.64037	2.738	1.15837	-0.279923	2.94813	1.80754	-0.279923	0.236092	-0.279923	3.20163	0.668678	0.646076	0.195162	-0.129363	-0.0657983	-0.116424	0.877121	0.804141	1.14231	2.57806
BZW2	28969	BZW2	0.981426	0.819098	0.163637	0.275235	0.0619954	0.188896	0.669609	0.0157143	0.0941045	-0.0568702	0.561081	0.618877	0.59859	0.0878939	0.298446	0.760919	0.118376	0.349226	0.655461	0.0676368	0.527513	0.817789	0.0987782	0.566317	0.162329	0.758983	0.919816	1.57026	2.02742	0.146864	-0.220507	0.651336	-0.0961791	-0.220507	-0.163924	-0.220507	0.421039	-0.0314734	-0.0699475	0.101421	-0.0699475	-0.0314734	-0.220507	-0.0441844	-0.220507	0.325461	1.21245
C10orf120	399814	C10orf120	0	0.0432852	0.0487368	0.0375876	0.194494	0.354465	0.0243479	0.33317	0.467803	0.0487368	0.330565	0.461179	0.0432852	0.346594	0.499699	0			-0.00545161	0.93404	0.954922	-0.0487368	0.330565	0.566317	-0.0432852	0.346594	0.731914	0	0	0	0	0	0	0	0	0	0	0.925999	0	0	0	0	0	0	0	0.389567	0
C11orf52	91894	C11orf52	0	0	0.0065993	-0.101104	0.193447	0.353395	-0.104686	0.184195	0.370895	-0.0980868	0.201233	0.387981	-0.104686	0.184195	0.420466	-0.104686	0.184195	0.420699	-0.0065993	0.274146	0.527513	-0.0065993	0.274146	0.566317	0			-0.104686	-0.104686	-0.0903308	-0.104686	-0.104686	-0.104686	-0.104686	-0.104686	-0.104686	-0.104686	-0.104686	-0.104686	0.0588126	-0.104686	0.0458735	-0.104686	-0.104686	-0.104686	-0.104686	0.00634518
C11orf58	10944	C11orf58	0.590607	1.0702	0.264636	-0.973777	0.248814	0.401408	-0.650373	0.407513	0.526029	-1.24612	0.174106	0.368748	-0.44055	0.586067	0.664472	-0.920146	0.27248	0.489304	0.805567	0.10417	0.527513	0.325971	0.398474	0.583018	-0.479596	0.397366	0.746659	0.752281	1.44902	-0.878485	-1.51075	1.82553	-0.569647	-1.51075	-1.39972	-1.51075	-1.06715	-1.36019	-1.42669	1.22043	-0.525253	-0.695178	-1.51075	-1.51075	-1.25979	-1.46811	0.189687
C11orf98	102288414	C11orf98	0	0.0420568	0.0447073	-0.696047	0.348103	0.468355	-0.707474	0.342	0.476011	-0.686424	0.353293	0.482039	-0.689074	0.351807	0.505153	-0.731131	0.329835	0.507445	-0.00265046	0.961552	0.975271	-0.0447073	0.208323	0.566317	-0.0420568	0.346594	0.731914	-0.731131	-0.731131	-0.731131	-0.731131	-0.731131	-0.731131	-0.731131	-0.731131	-0.731131	-0.731131	-0.504623	-0.731131	1.12884	-0.397707	-0.731131	-0.731131	-0.731131	-0.731131	-0.731131	-0.108201
C12orf10	60314	C12orf10	0.0553375	0.044081	0.0478546	-0.058012	0.0528751	0.173375	-0.0573871	0.0537378	0.191782	-0.0585383	0.168228	0.362394	-0.0623118	0.059894	0.248239	-0.0510554	0.260494	0.478507	-0.00377355	0.933504	0.954498	0.0074829	0.891449	0.928149	0.0112565	0.810558	0.938988	0.156642	0.00463845	-0.0637485	-0.106393	-0.106393	-0.106393	-0.106393	-0.106393	-0.106393	-0.106393	0.0179353	-0.106393	-0.0223286	-0.00878207	0.0311107	-0.106393	-0.106393	-0.0778237	-0.106393	0.607303
C12orf29	91298	C12orf29	0.157849	0.118891	0.107341	0.0532011	0.531259	0.60226	0.0687235	0.464448	0.555389	0.0401296	0.649929	0.696603	0.0516793	0.594534	0.67256	0.0906373	0.485646	0.5656	0.0115497	0.885206	0.919769	0.0505078	0.670211	0.77325	0.038958	0.755006	0.918914	0.583553	0.288933	0.0303995	-0.0672113	-0.0672113	-0.0672113	-0.0672113	-0.0245669	-0.0672113	-0.0672113	0.365748	0.00317804	0.134423	-0.0672113	-0.0672113	-0.0672113	-0.0672113	-0.0672113	0.171576	0.527337
C12orf4	57102	C12orf4	0.0587752	0.0197616	0.000755542	0.0172467	0.17675	0.33958	0.03683	0.192118	0.375867	0.000755542	0.330565	0.461179	0.0197616	0.305125	0.499699	0.0587752	0.355918	0.507445	0.019006	0.323078	0.527513	0.0580196	0.361716	0.568743	0.0390136	0.545509	0.81789	0	0.0143553	0.0143553	0	0	0	0	0	0	0	0	0	0	0	0	0	0	0	0	0
C12orf43	64897	C12orf43	0.00808336	0.0372251	0.00799257	-0.43652	0.27424	0.425031	-0.427572	0.281264	0.459122	-0.444055	0.268402	0.444911	-0.414823	0.29157	0.499699	-0.443965	0.268461	0.485238	0.0292325	0.34258	0.527513	9.07919e-05	0.993425	0.995788	-0.0291417	0.346901	0.731914	-0.395464	-0.201086	-0.452048	-0.452048	-0.452048	-0.367984	-0.452048	-0.452048	-0.452048	-0.452048	-0.452048	-0.452048	0.547952	-0.452048	-0.0959041	-0.452048	-0.452048	-0.452048	-0.452048	-0.437693
C12orf57	113246	C12orf57	0.965845	2.09555	2.11292	0.840166	0.252102	0.404821	0.562432	0.491444	0.577915	1.07405	0.264803	0.442823	1.05668	0.345779	0.499699	-0.0730248	0.941235	0.955575	-0.0173703	0.989212	0.992258	-1.14707	0.343855	0.566317	-1.1297	0.395703	0.745282	-0.660358	0.0107613	-1.03887	-1.03887	-1.03887	-1.03887	3.93382	-1.03887	4.34276	5.01011	-0.728529	-1.03887	0.890922	-0.502817	-0.388105	-1.03887	-1.03887	-0.914541	5.88142	0.11169
C12orf73	728568	C12orf73	0	0.0237916	0	0.00611785	0.324375	0.445375	0.0133828	0.33317	0.467803	0			0.0237916	0.346594	0.499699	0			0.0237916	0.346594	0.527513	0			-0.0237916	0.346594	0.731914	0	0	0	0	0	0	0	0	0	0	0	0	0	0	0	0	0	0	0	0
C15orf40	123207	C15orf40	0.00808336	0	0.0210809	-0.282261	0.32585	0.446602	-0.291785	0.313806	0.467803	-0.274241	0.336351	0.466145	-0.295322	0.309454	0.499699	-0.287238	0.319485	0.507445	-0.0210809	0.330565	0.527513	-0.0129976	0.570608	0.696237	0.00808336	0.355918	0.731914	-0.238738	-0.295322	-0.295322	-0.295322	-0.295322	-0.295322	-0.295322	0.105216	-0.295322	-0.295322	-0.295322	-0.295322	0.427144	-0.295322	-0.131823	-0.295322	-0.295322	-0.295322	-0.295322	-0.295322
C15orf48	84419	C15orf48	0.312312	0.719129	0.126042	-0.521272	0.320036	0.445375	-0.29593	0.548575	0.622504	-0.711034	0.214019	0.400405	-0.117947	0.81787	0.857292	-0.524764	0.323069	0.507445	0.593087	0.0588099	0.527513	0.18627	0.409339	0.58762	-0.406817	0.243667	0.731914	0.313484	0.698977	-0.837076	-0.837076	-0.837076	0.345616	-0.837076	-0.837076	-0.837076	-0.837076	-0.673577	-0.739465	-0.794432	0.461582	0.332849	-0.837076	-0.837076	-0.837076	-0.458564	-0.3829
C16orf58	64755	C16orf58	0.0100556	0.0566723	0.0510285	-0.664353	0.200787	0.360026	-0.672361	0.196975	0.381884	-0.65761	0.203213	0.39017	-0.651966	0.204371	0.436499	-0.698583	0.186967	0.420723	0.0056438	0.931901	0.953108	-0.0409729	0.268997	0.566317	-0.0466167	0.426363	0.757183	-0.708639	-0.708639	-0.057874	-0.708639	-0.708639	-0.708639	-0.708639	-0.708639	-0.708639	-0.708639	-0.624574	-0.665994	-0.0763703	0.647505	-0.571135	-0.708639	-0.708639	-0.708639	-0.708639	-0.54514
C16orf91	283951	C16orf91	0	0.303262	0.0227873	-0.613111	0.0595904	0.184292	-0.532879	0.0695128	0.218472	-0.680676	0.0616196	0.2117	-0.400201	0.253213	0.476041	-0.703463	0.060081	0.240787	0.280475	0.338257	0.527513	-0.0227873	0.330565	0.566317	-0.303262	0.301664	0.731914	-0.703463	-0.703463	-0.703463	-0.703463	-0.703463	-0.703463	-0.703463	-0.703463	1.78711	-0.703463	-0.703463	-0.270504	0.260011	0.0873087	-0.34732	-0.703463	-0.703463	-0.703463	-0.703463	-0.703463
C16orf96	342346	C16orf96	0	0.00473826	0.00224444	-0.00234828	0.680494	0.730988	-0.00211983	0.721781	0.769269	-0.00254066	0.664009	0.707594	-4.68379e-05	0.994665	0.996641	-0.0047851	0.42265	0.516718	0.00249382	0.643058	0.737024	-0.00224444	0.330565	0.566317	-0.00473826	0.346594	0.731914	-0.0047851	-0.0047851	-0.0047851	-0.0047851	-0.0047851	-0.0047851	-0.0047851	-0.0047851	-0.0047851	-0.0047851	-0.0047851	-0.0047851	-0.0047851	0.0095702	-0.0047851	-0.0047851	-0.0047851	0.0378592	-0.0047851	-0.0047851
C17orf49	124944	C17orf49	0.303601	0.463828	0.210283	-1.59242	0.0237469	0.110427	-1.49284	0.0217363	0.115122	-1.67628	0.0177616	0.104662	-1.42274	0.0181546	0.126462	-1.58296	0.0124732	0.0980736	0.253545	0.172304	0.527513	0.0933185	0.625087	0.738479	-0.160226	0.472231	0.777225	-0.823061	-0.79571	-1.31125	-1.88656	-0.991261	-1.28249	-1.88656	-1.72307	-1.88656	-1.33075	-1.06281	-1.88656	0.403271	0.138465	-0.541735	-1.88656	-1.88656	-1.87221	-1.72307	-0.453605
C17orf75	64149	C17orf75	0.0160905	0.0244536	0.0109242	-0.0129478	0.521484	0.595256	-0.0075895	0.721021	0.768855	-0.0174601	0.407141	0.507652	-0.00393064	0.87761	0.905789	-0.0122937	0.574769	0.643138	0.0135294	0.515843	0.63939	0.00516631	0.727787	0.812974	-0.0083631	0.710376	0.89752	0.000184925	0.135115	-0.0140289	-0.0283842	-0.0283842	-0.0283842	-0.0283842	-0.0283842	-0.0283842	-0.0283842	-0.0283842	-0.0283842	0.0281993	0.000184925	-0.0283842	-0.0283842	-0.0283842	-0.0283842	-0.0283842	0.122175
C17orf80	55028	C17orf80	0.0158616	0.00159503	0	-0.0106323	0.535148	0.605368	-0.00637812	0.713438	0.763123	-0.0142148	0.42265	0.507652	-0.0126197	0.468721	0.569908	0.00164684	0.940645	0.95522	0.00159503	0.346594	0.527513	0.0158616	0.355918	0.566317	0.0142666	0.404638	0.747918	0.0968165	0.000140514	-0.0142148	-0.0142148	-0.0142148	-0.0142148	-0.0142148	-0.0142148	-0.0142148	-0.0142148	-0.0142148	-0.0142148	-0.0142148	0.0284296	-0.0142148	-0.0142148	-0.0142148	-0.0142148	-0.0142148	-0.0142148
C17orf97	400566	C17orf97	0	0	0.00584375	-0.0477934	0.331279	0.452573	-0.0509658	0.308016	0.467803	-0.045122	0.352598	0.481531	-0.0509658	0.308016	0.499699	-0.0509658	0.308016	0.507445	-0.00584375	0.330565	0.527513	-0.00584375	0.330565	0.566317	0			-0.0509658	-0.0509658	-0.0509658	-0.0509658	-0.0509658	-0.0509658	-0.0509658	0.0600655	-0.0509658	-0.0509658	-0.0509658	-0.0509658	-0.0223966	-0.0509658	0.0733624	-0.0509658	-0.0509658	-0.0509658	-0.0509658	-0.0509658
C18orf25	147339	C18orf25	0.206063	0.00473826	0	-0.200986	0.383524	0.500533	-0.150599	0.507067	0.589269	-0.243417	0.311738	0.461179	-0.238679	0.318861	0.499699	-0.0373543	0.891465	0.915004	0.00473826	0.346594	0.527513	0.206063	0.320449	0.566317	0.201324	0.330878	0.731914	-0.145806	-0.200773	-0.243417	-0.243417	-0.243417	-0.243417	-0.243417	-0.243417	-0.243417	-0.243417	-0.243417	-0.243417	0.360654	-0.145806	-0.214848	-0.243417	-0.243417	-0.243417	-0.243417	-0.243417
C19orf25	148223	C19orf25	0.0288048	0.122336	0.00792419	-0.910013	0.0978278	0.244997	-0.870117	0.103877	0.271614	-0.943609	0.0923453	0.261519	-0.829197	0.109262	0.33582	-0.922729	0.0948196	0.308101	0.114412	0.118229	0.527513	0.0208806	0.507366	0.652333	-0.0935314	0.216043	0.731914	-0.7499	-0.486865	-0.800974	-0.951533	-0.951533	-0.951533	-0.951533	-0.951533	-0.951533	-0.951533	-0.951533	-0.951533	0.118856	0.465306	-0.584162	-0.951533	-0.951533	-0.951533	-0.951533	-0.951533
C19orf33	64073	C19orf33	0.626188	0.249609	0.0733732	0.0813851	0.667448	0.719262	0.266494	0.302378	0.467803	-0.0744957	0.667545	0.710506	0.10174	0.688836	0.750308	0.478319	0.273516	0.490054	0.176236	0.39988	0.555894	0.552815	0.19333	0.566317	0.376578	0.397833	0.746659	1.17982	1.65949	-0.0638046	-0.147869	-0.147869	-0.0912854	-0.147869	0.162471	0.053765	2.4633	-0.1193	-0.147869	0.295738	-0.147869	-0.147869	-0.147869	-0.147869	-0.147869	-0.147869	-0.0774796
C19orf38	255809	C19orf38	0	0	0.0161866	0.008787	0.237258	0.391259	0			0.0161866	0.241942	0.422258	0			0			-0.0161866	0.241942	0.527513	-0.0161866	0.241942	0.566317	0			0	0	0	0	0	0	0	0	0	0	0	0.0565835	0	0	0	0	0	0	0	0
C19orf47	126526	C19orf47	0	0.147535	0.0578116	0.027261	0.61943	0.676499	0.0409284	0.616604	0.679527	0.0157516	0.808283	0.834508	0.105475	0.456442	0.560633	-0.04206	0.283718	0.499231	0.0897233	0.54577	0.661693	-0.0578116	0.324067	0.566317	-0.147535	0.296826	0.731914	-0.04206	-0.04206	-0.04206	-0.04206	-0.04206	-0.04206	-0.04206	-0.04206	0.0555508	-0.04206	-0.04206	-0.04206	0.0555508	-0.0134908	-0.04206	1.042	-0.04206	-0.04206	-0.04206	-0.0277047
C19orf66	55337	C19orf66	0.120592	0.0718471	0.0261538	0.03793	0.301408	0.445375	0.0743118	0.268585	0.446161	0.00729264	0.793399	0.822139	0.0529859	0.483823	0.581134	0.101731	0.418026	0.516718	0.0456932	0.544552	0.660926	0.0944383	0.450551	0.610783	0.048745	0.726275	0.905951	-0.0188612	-0.00450588	-0.0188612	-0.0188612	-0.0188612	-0.0188612	-0.0188612	-0.0188612	-0.0188612	-0.0188612	-0.0188612	-0.0188612	0.0377224	-0.0188612	-0.0188612	-0.0188612	-0.0188612	-0.0188612	0.613407	0.314563
C1GALT1	56913	C1GALT1	0.0158616	0.106425	0.00225918	-0.0589092	0.428154	0.52764	-0.0238708	0.7618	0.803046	-0.0884152	0.273156	0.448866	0.0157507	0.876688	0.905203	-0.0748128	0.332036	0.507445	0.104166	0.223149	0.527513	0.0136024	0.425733	0.594522	-0.0905634	0.290541	0.731914	0.0203569	0.0336537	-0.0906744	-0.0906744	-0.0906744	-0.0906744	-0.0906744	-0.0906744	0.631792	-0.0906744	-0.0906744	-0.0906744	-0.0906744	0.110959	-0.0202851	-0.0906744	-0.0906744	-0.0906744	-0.0906744	-0.0763191
C1orf116	79098	C1orf116	0.170294	0.344621	0.0519903	-0.419088	0.296012	0.444024	-0.301634	0.421039	0.526029	-0.517997	0.224971	0.408129	-0.225366	0.537317	0.626184	-0.399693	0.312556	0.507445	0.292631	0.0207879	0.527513	0.118304	0.117694	0.566317	-0.174327	0.164453	0.731914	-0.432484	-0.0742919	-0.569987	-0.569987	-0.355862	-0.445659	-0.569987	-0.527343	-0.555632	-0.169449	-0.472376	-0.569987	0.593512	-0.225159	-0.368353	-0.555632	-0.499598	-0.569987	0.245588	-0.0141709
C1orf131	128061	C1orf131	0	0	0	-0.0142148	0.42265	0.524737	-0.0142148	0.42265	0.526029	-0.0142148	0.42265	0.507652	-0.0142148	0.42265	0.533804	-0.0142148	0.42265	0.516718	0			0			0			-0.0142148	-0.0142148	-0.0142148	-0.0142148	-0.0142148	-0.0142148	-0.0142148	-0.0142148	-0.0142148	-0.0142148	-0.0142148	-0.0142148	-0.0142148	0.0284296	-0.0142148	-0.0142148	-0.0142148	-0.0142148	-0.0142148	-0.0142148
C1orf141	400757	C1orf141	0	0	0.0231912	0.0125895	0.160457	0.3239	0			0.0231912	0.163005	0.358147	0			0			-0.0231912	0.163005	0.527513	-0.0231912	0.163005	0.566317	0			0	0	0	0	0	0	0	0	0	0	0.226509	0	0	0	0	0	0	0	0	0
C1orf162	128346	C1orf162	0.0305893	0.0195914	0.043783	0.0349236	0.166555	0.328158	0.024403	0.165984	0.354191	0.043783	0.330565	0.461179	0.0195914	0.346594	0.499699	0.0305893	0.355918	0.507445	-0.0241916	0.61866	0.721958	-0.0131938	0.807056	0.87118	0.0109978	0.767934	0.923336	0.214125	0.176323	0.831877	0	0	0	0	0	0	0	0	0	0	0	0	0	0	0	0	0
C1orf167	284498	C1orf167	0.0495855	0.0110253	0.00592807	-0.179017	0.455533	0.54273	-0.167092	0.482035	0.570084	-0.189059	0.43454	0.514404	-0.183962	0.445067	0.552431	-0.145402	0.535528	0.607284	0.00509724	0.566846	0.678826	0.0436574	0.290495	0.566317	0.0385602	0.349199	0.731914	-0.194988	-0.138404	-0.194988	-0.194988	-0.194988	-0.194988	-0.194988	-0.194988	-0.194988	0.0680469	-0.194988	-0.194988	-0.194988	-0.194988	0.389975	-0.194988	-0.194988	-0.194988	-0.152343	-0.110923
C1orf174	339448	C1orf174	0.0270048	0	0.00299998	-0.178243	0.360301	0.480673	-0.173457	0.370576	0.502133	-0.182272	0.351891	0.480896	-0.185272	0.345773	0.499699	-0.158267	0.406094	0.516718	-0.00299998	0.213851	0.527513	0.0240049	0.409427	0.58762	0.0270048	0.355918	0.731914	-0.185272	-0.185272	-0.185272	-0.185272	-0.185272	-0.185272	-0.185272	-0.185272	-0.185272	-0.185272	-0.185272	-0.185272	0.300155	-0.185272	-0.114883	-0.185272	-0.185272	-0.185272	-0.185272	-0.170917
C1orf198	84886	C1orf198	0.0411519	0.0167289	0	-0.0462422	0.514479	0.589652	-0.0313603	0.65107	0.708751	-0.0587743	0.42265	0.507652	-0.0420454	0.553478	0.639041	-0.0176224	0.803242	0.842442	0.0167289	0.346594	0.527513	0.0411519	0.172833	0.566317	0.024423	0.454265	0.766274	0.0787293	0.0917854	-0.0587743	-0.0587743	-0.0587743	-0.0587743	-0.0587743	-0.0587743	-0.0587743	-0.0587743	-0.0587743	-0.0587743	0.117549	-0.0587743	-0.0587743	-0.0587743	-0.0587743	-0.0587743	-0.0587743	-0.0587743
C1orf21	81563	C1orf21	0	0	0	-0.261545	0.367376	0.486606	-0.261545	0.367376	0.499183	-0.261545	0.367376	0.496222	-0.261545	0.367376	0.519087	-0.261545	0.367376	0.516266	0			0			0			-0.261545	-0.261545	-0.261545	-0.261545	-0.261545	-0.261545	-0.261545	-0.261545	-0.261545	-0.261545	-0.261545	-0.261545	0.452151	-0.24719	-0.204961	-0.261545	-0.261545	-0.261545	-0.261545	-0.261545
C1orf210	149466	C1orf210	0	0	0.0148996	-0.47942	0.283889	0.433063	-0.487508	0.278102	0.455216	-0.472608	0.288848	0.461179	-0.487508	0.278102	0.495661	-0.487508	0.278102	0.494031	-0.0148996	0.235006	0.527513	-0.0148996	0.235006	0.566317	0			-0.487508	-0.487508	-0.430924	-0.487508	-0.487508	-0.487508	-0.487508	-0.487508	-0.487508	-0.487508	-0.487508	-0.487508	-0.142679	0.630187	-0.487508	-0.487508	-0.487508	-0.487508	-0.487508	-0.260999
C1orf35	79169	C1orf35	0.0196434	0.00934047	0.0137047	-0.461466	0.0414354	0.151326	-0.461388	0.0408574	0.164821	-0.461531	0.0407695	0.17005	-0.465896	0.0402072	0.203312	-0.455593	0.0384697	0.187156	-0.0043642	0.752982	0.821817	0.00593869	0.79359	0.863708	0.0103029	0.64741	0.868835	-0.475236	-0.391172	-0.460881	-0.475236	-0.475236	-0.475236	-0.475236	-0.475236	-0.475236	-0.475236	-0.475236	-0.460881	0.193791	-0.119092	-0.0746982	-0.475236	-0.475236	-0.475236	-0.475236	-0.286202
C1orf43	25912	C1orf43	0	0.00628706	0	-0.161388	0.0258538	0.116005	-0.159468	0.0251239	0.124813	-0.163004	0.0257193	0.129749	-0.156717	0.0227267	0.144468	-0.163004	0.0257193	0.149731	0.00628706	0.346594	0.527513	0			-0.00628706	0.346594	0.731914	-0.163004	-0.163004	-0.163004	-0.163004	-0.163004	-0.163004	-0.163004	-0.163004	-0.163004	-0.163004	-0.163004	-0.163004	-0.0124445	0.0511206	-0.0386761	-0.163004	-0.163004	-0.163004	-0.163004	-0.163004
C1orf50	79078	C1orf50	0.101705	0.0370471	0.00517998	-0.0428235	0.63086	0.687027	-0.0101679	0.910621	0.927052	-0.0703229	0.450058	0.526572	-0.0384558	0.671468	0.734763	0.0262022	0.809901	0.847968	0.0318671	0.312175	0.527513	0.0965251	0.22598	0.566317	0.064658	0.426793	0.757458	0.151006	0.187532	0.00856142	-0.0755028	-0.0755028	-0.0755028	-0.0755028	-0.0755028	-0.0755028	-0.0755028	-0.0755028	-0.0611476	0.151006	-0.0755028	-0.0755028	-0.0755028	-0.0755028	-0.0755028	-0.0755028	-0.0755028
C1QA	712	C1QA	0.506119	0.473529	0.130721	0.07703	0.765636	0.806004	0.270866	0.369199	0.50093	-0.0862001	0.733861	0.769862	0.256608	0.45407	0.559132	0.289198	0.406156	0.516718	0.342808	0.200758	0.527513	0.375398	0.179733	0.566317	0.0325901	0.925657	0.97623	0.839662	-0.216922	0.39661	-0.216922	-0.216922	0.654922	-0.216922	-0.216922	-0.216922	0.825723	-0.216922	-0.146532	-0.216922	-0.216922	0.433843	-0.079418	-0.216922	0.278774	0.0817368	0.0699596
C1QB	713	C1QB	0.671273	0.805022	0.28599	0.496512	0.000136713	0.00241393	0.746507	0.00294722	0.0294509	0.28599	0.0101045	0.0730518	0.805022	0.0171049	0.122343	0.671273	0.110125	0.337208	0.519032	0.0991668	0.527513	0.385283	0.334844	0.566317	-0.133749	0.770312	0.923336	2.04264	0	0.847997	0	0.505891	0.807355	0	0	0	0.678072	0.163499	0.286881	0	0	0	0	0.422233	0.632268	0.422233	0.9855
C1QBP	708	C1QBP	2.80249	2.91554	2.17995	-2.91866	0.0135981	0.078218	-2.54619	0.0131483	0.0843406	-3.23232	0.00589549	0.05053	-2.49673	0.010871	0.0919361	-2.60978	0.00989581	0.0845722	0.735588	0.208525	0.527513	0.622539	0.29844	0.566317	-0.113049	0.867285	0.957064	-0.688716	-0.0681562	-1.71517	-5.41227	-1.80702	-1.98601	-5.17349	-3.29791	-4.17349	-2.66381	-1.86384	-3.47117	0.787987	0.133076	-0.921063	-4.50154	-3.32142	-4.17961	-2.61319	-1.17502
C1QC	714	C1QC	1.09017	1.40731	0.389304	0.767787	1.33806e-05	0.000340157	1.2451	0.000250309	0.00415212	0.365841	0.00276032	0.0287789	1.38385	0.00135287	0.0222754	1.0667	0.0713873	0.267398	1.01801	0.00768088	0.527513	0.700862	0.205481	0.566317	-0.317147	0.58812	0.836205	2.04349	0.783892	0.681409	-0.0234631	1.15286	2.14325	-0.0234631	0.239571	0.100865	2.81448	0.377075	0.645564	-0.0234631	0.0469262	-0.0234631	0.178171	1.0606	1.25749	1.3716	0.88727
C1QTNF4	114900	C1QTNF4	0.0196434	0.201275	0.101472	-0.0612351	0.764874	0.805533	-0.0501941	0.819302	0.852929	-0.0705328	0.736917	0.772762	0.0292695	0.914819	0.935583	-0.152362	0.469598	0.551201	0.0998023	0.656636	0.748854	-0.0818289	0.358391	0.568164	-0.181631	0.394864	0.744467	-0.172005	-0.172005	-0.172005	-0.172005	-0.172005	-0.172005	-0.172005	-0.172005	-0.172005	-0.172005	-0.172005	-0.172005	-0.172005	-0.172005	0.34401	-0.172005	-0.172005	-0.172005	-0.172005	-0.172005
C1R	715	C1R	0.115854	0.0505119	0.00746022	0.0402094	0.0235484	0.109953	0.079099	0.0384205	0.15925	0.00746022	0.0949706	0.265644	0.0505119	0.0562793	0.241201	0.115854	0.174561	0.4201	0.0430516	0.0962044	0.527513	0.108394	0.200099	0.566317	0.0653421	0.432767	0.75817	0.443607	0.124328	0.0703893	0	0	0	0	0	0.0143553	0	0	0	0	0	0	0	0	0.0143553	0	0.0143553
C1RL	51279	C1RL	0.0751527	0.0108456	0.00525172	0.0206704	0.182687	0.3444	0.03898	0.256435	0.436032	0.00525172	0.089433	0.255821	0.0108456	0.346594	0.499699	0.0751527	0.355918	0.507445	0.00559393	0.630204	0.731415	0.069901	0.388433	0.578759	0.064307	0.428275	0.757973	0	0	0	0	0	0	0	0	0	0	0.0426443	0	0	0	0	0	0	0	0	0.0285692
C1S	716	C1S	0.330947	0.0705804	0.0793231	0.1274	0.0112096	0.068657	0.184491	0.0577899	0.19852	0.0793231	0.0862518	0.251331	0.0705804	0.0122291	0.100376	0.330947	0.144379	0.387716	-0.00874275	0.859549	0.900546	0.251624	0.25535	0.566317	0.260367	0.236383	0.731914	1.15056	0.124328	0.389567	0	0	0.176323	0	0.0285692	0	0.137504	0	0	0	0	0	0.0143553	0.0840643	0.731183	0.0285692	0.0565835
C2	717	C2	0.0561238	0	0.00654359	0.014777	0.198796	0.358495	0.0245542	0.3149	0.467803	0.00654359	0.330565	0.461179	0			0.0561238	0.336801	0.507445	-0.00654359	0.330565	0.527513	0.0495803	0.394334	0.581479	0.0561238	0.336801	0.731914	0	0	0	0	0	0	0	0	0	0	0	0.124328	0	0	0	0	0	0	0	0
C20orf27	54976	C20orf27	0.184293	0.0973438	0.018129	0.0717313	0.0103489	0.0656619	0.135384	0.0218717	0.115539	0.018129	0.106701	0.283409	0.0973438	0.169915	0.409819	0.184293	0.0874826	0.295319	0.0792148	0.258734	0.527513	0.166164	0.116241	0.566317	0.0869488	0.449484	0.764242	0.495695	0.464668	0.176323	0	0	0	0	0	0	0.298658	0	0	0	0	0	0	0	0.0840643	0	0.0840643
C20orf78	100128496	C20orf78	0	0	0	-0.349877	0.42265	0.524737	-0.349877	0.42265	0.526029	-0.349877	0.42265	0.507652	-0.349877	0.42265	0.533804	-0.349877	0.42265	0.516718	0			0			0			-0.349877	-0.349877	-0.349877	-0.349877	-0.349877	-0.349877	-0.349877	-0.349877	-0.349877	-0.349877	-0.349877	-0.349877	0.699754	-0.349877	-0.349877	-0.349877	-0.349877	-0.349877	-0.349877	-0.349877
C2CD2	25966	C2CD2	0.0270048	0	0	-0.786895	0.0502401	0.167695	-0.780481	0.0505792	0.186363	-0.792296	0.0497197	0.189789	-0.792296	0.0497197	0.226121	-0.765291	0.050249	0.217153	0			0.0270048	0.355918	0.566317	0.0270048	0.355918	0.731914	-0.792296	-0.792296	-0.792296	-0.792296	-0.792296	-0.792296	-0.792296	-0.792296	-0.792296	-0.603262	-0.792296	-0.792296	-0.317211	0.318735	-0.00152404	-0.792296	-0.792296	-0.792296	-0.792296	-0.792296
C2CD2L	9854	C2CD2L	0.0572197	0	0	-0.0165775	0.625639	0.682045	-0.0029878	0.939225	0.94976	-0.0280214	0.42265	0.507652	-0.0280214	0.42265	0.533804	0.0291983	0.659146	0.717604	0			0.0572197	0.355918	0.566317	0.0572197	0.355918	0.731914	-0.0280214	-0.0280214	-0.0280214	-0.0280214	-0.0280214	-0.0280214	-0.0280214	-0.0280214	-0.0280214	0.372517	-0.0280214	-0.0280214	-0.0280214	0.0560428	-0.0280214	-0.0280214	-0.0280214	-0.0280214	-0.0280214	-0.0280214
C2CD3	26005	C2CD3	0.144785	0.0489876	0.021654	0.00312237	0.960471	0.968272	0.0407126	0.62337	0.685434	-0.0285325	0.640083	0.687439	-0.00119896	0.98574	0.990158	0.0945989	0.538628	0.610363	0.0273336	0.55175	0.666155	0.123131	0.409838	0.58762	0.0957978	0.525208	0.805668	-0.0501866	-0.0358313	-0.0501866	-0.0501866	-0.0501866	-0.0501866	-0.0501866	-0.0501866	-0.0501866	-0.0501866	-0.0501866	-0.0501866	0.100373	-0.0501866	-0.0501866	-0.0501866	0.0202028	-0.0501866	-0.0501866	-0.0501866
C2CD4A	145741	C2CD4A	0	0.0167289	0	0.00430171	0.324375	0.445375	0.00940998	0.33317	0.467803	0			0.0167289	0.346594	0.499699	0			0.0167289	0.346594	0.527513	0			-0.0167289	0.346594	0.731914	0	0.15056	0	0	0	0	0	0	0	0	0	0	0	0	0	0	0	0	0	0
C2CD5	9847	C2CD5	0.00613206	0.0157031	0.000755542	-0.00384854	0.729964	0.776616	0.00199274	0.866198	0.890683	-0.00876751	0.454582	0.529248	0.00618008	0.657334	0.723981	-0.00339099	0.767541	0.812847	0.0149476	0.144942	0.527513	0.00537652	0.256826	0.566317	-0.00957106	0.366629	0.734231	0.00483224	0.0470605	-0.00952305	-0.00952305	0.0608663	-0.00952305	-0.00952305	-0.00952305	-0.00952305	-0.00952305	-0.00952305	-0.00952305	-0.00952305	0.0190461	-0.00952305	-0.00952305	-0.00952305	-0.00952305	-0.00952305	-0.00952305
C2orf49	79074	C2orf49	0.0375763	0	0.0336097	-0.0833153	0.474566	0.556375	-0.0926362	0.433619	0.534521	-0.0754662	0.514723	0.579237	-0.109076	0.370296	0.521249	-0.0714995	0.540919	0.612259	-0.0336097	0.212264	0.527513	0.00396668	0.932224	0.957446	0.0375763	0.355918	0.731914	0.153959	-0.109076	0.0544229	-0.109076	-0.109076	-0.109076	-0.109076	-0.109076	-0.109076	-0.109076	-0.109076	-0.109076	0.189582	-0.109076	-0.0805067	-0.109076	-0.109076	-0.109076	-0.109076	0.366009
C2orf69	205327	C2orf69	0	0.029226	0	0.00273017	0.762846	0.803637	0.0116546	0.505376	0.587715	-0.0047851	0.42265	0.507652	0.0244409	0.431994	0.541368	-0.0047851	0.42265	0.516718	0.029226	0.346594	0.527513	0			-0.029226	0.346594	0.731914	-0.0047851	-0.0047851	-0.0047851	-0.0047851	-0.0047851	-0.0047851	-0.0047851	-0.0047851	-0.0047851	-0.0047851	-0.0047851	-0.0047851	-0.0047851	0.0095702	-0.0047851	-0.0047851	-0.0047851	-0.0047851	0.258249	-0.0047851
C2orf88	84281	C2orf88	0	0	0	-0.118715	0.42265	0.524737	-0.118715	0.42265	0.526029	-0.118715	0.42265	0.507652	-0.118715	0.42265	0.533804	-0.118715	0.42265	0.516718	0			0			0			-0.118715	-0.118715	-0.118715	-0.118715	-0.118715	-0.118715	-0.118715	-0.118715	-0.118715	-0.118715	-0.118715	-0.118715	0.237429	-0.118715	-0.118715	-0.118715	-0.118715	-0.118715	-0.118715	-0.118715
C3	718	C3	1.76047	1.42835	0.718132	0.58574	0.00943609	0.0615461	1.05017	0.000403927	0.00604591	0.194644	0.394756	0.507652	0.904864	0.0191295	0.130743	1.23698	0.00191951	0.0285586	0.710219	0.0649228	0.527513	1.04234	0.00467149	0.142474	0.332121	0.405983	0.747918	1.66238	1.00758	0.587544	-0.523488	0.505082	1.00758	-0.523488	-0.178659	-0.439423	1.25051	0.371815	-0.12295	0.00258117	-0.20156	0.198978	0.00258117	0.154584	0.432569	0.292088	0.904119
C3orf20	84077	C3orf20	0	0.0692145	0.000755542	0.0134231	0.470969	0.553773	0.034148	0.397345	0.526029	-0.00402956	0.489369	0.55677	0.0644294	0.37999	0.529422	-0.0047851	0.42265	0.516718	0.0684589	0.35161	0.530957	-0.000755542	0.330565	0.566317	-0.0692145	0.346594	0.731914	-0.0047851	0.618145	0.0095702	-0.0047851	-0.0047851	-0.0047851	-0.0047851	-0.0047851	-0.0047851	-0.0047851	-0.0047851	-0.0047851	-0.0047851	0.0095702	-0.0047851	-0.0047851	-0.0047851	-0.0047851	-0.0047851	-0.0047851
C3orf33	285315	C3orf33	0	0.029226	0.295719	0.0978338	0.187915	0.34935	-0.0537752	0.0486727	0.182666	0.225504	0.0880947	0.25336	-0.0409888	0.246073	0.470724	-0.0702148	0.0474639	0.210273	-0.266493	0.0498712	0.527513	-0.295719	0.0285705	0.461669	-0.029226	0.346594	0.731914	-0.0702148	-0.0702148	0.42548	-0.0702148	-0.0702148	-0.0702148	-0.0702148	-0.0702148	-0.0702148	-0.0702148	-0.0702148	-0.0702148	0.000174507	0.027396	-0.0275705	0.652251	-0.0702148	0.0803449	-0.0702148	-0.0702148
C3orf52	79669	C3orf52	0.271863	0.332968	0.401497	0.306982	0.039023	0.145796	0.255269	0.249649	0.429671	0.350531	0.0827837	0.247164	0.282002	0.409887	0.533804	0.220897	0.450535	0.536045	-0.0685283	0.857037	0.898877	-0.129634	0.701596	0.793347	-0.0611056	0.8869	0.96474	-0.0509658	-0.0509658	-0.0509658	-0.0509658	-0.0509658	-0.0509658	2.56021	-0.0509658	-0.0509658	-0.0509658	-0.0509658	-0.0509658	0.0733624	-0.0509658	-0.0223966	-0.0509658	2.86168	-0.0509658	-0.0509658	0.0330985
C3orf79	152118	C3orf79	0.190489	0.225397	0	0.0960569	0.169387	0.330249	0.210125	0.1734	0.359995	0			0.225397	0.346594	0.499699	0.190489	0.355918	0.507445	0.225397	0.346594	0.527513	0.190489	0.355918	0.566317	-0.0349075	0.907522	0.971712	1.33342	2.02857	0	0	0	0	0	0	0	0	0	0	0	0	0	0	0	0	0	0
C4A	720	C4A	0.203944	0.339869	0.0775155	0.170263	0.0127392	0.0749258	0.280402	0.039237	0.160866	0.0775155	0.154747	0.349098	0.339869	0.0685588	0.266956	0.203944	0.355918	0.507445	0.262353	0.154246	0.527513	0.126428	0.567591	0.696237	-0.135925	0.610687	0.847056	1.42761	1.25701	0.687061	0.757023	0.704872	0.895303	0	0	0	0	0	0	0	0	0	0	0.201634	0	0	0
C4B	721	C4B	0.820634	0.738295	0.260909	0.495611	2.75769e-06	9.42305e-05	0.774319	4.66953e-05	0.00107283	0.260909	0.00665684	0.0550469	0.738295	0.00326577	0.041363	0.820634	0.0115429	0.0931181	0.477386	0.0329786	0.527513	0.559725	0.0521319	0.566317	0.0823389	0.781348	0.925938	1.12433	0.903038	0.443607	0.748461	0.555816	0.713696	0	0.111031	0.0426443	1.50589	0.0840643	0.214125	0	0	0	0.111031	0.201634	0	0.536053	0.286881
C4B_2	100293534	C4B_2	0.820634	0.738295	0.260909	0.495611	2.75769e-06	9.42305e-05	0.774319	4.66953e-05	0.00107283	0.260909	0.00665684	0.0550469	0.738295	0.00326577	0.041363	0.820634	0.0115429	0.0931181	0.477386	0.0329786	0.527513	0.559725	0.0521319	0.566317	0.0823389	0.781348	0.925938	1.12433	0.903038	0.443607	0.748461	0.555816	0.713696	0	0.111031	0.0426443	1.50589	0.0840643	0.214125	0	0	0	0.111031	0.201634	0	0.536053	0.286881
C4BPA	722	C4BPA	2.80266	1.76882	0.69985	1.39529	1.10902e-07	5.44191e-06	2.22112	2.40844e-06	9.51219e-05	0.69985	0.00060462	0.00874501	1.76882	0.000268993	0.00740694	2.80266	0.00184746	0.0283659	1.06897	0.00638488	0.527513	2.10281	0.00643617	0.175652	1.03383	0.118774	0.731914	2.84599	2.38681	0.941106	2.1375	1.44361	1.80323	0.0840643	0.495695	0.0285692	2.68482	0.454176	0.505891	0	0	0	0.594549	1.36177	1.81147	2.03562	1.84398
[truncated: 7,562 more rows]
[truncated: 21 more columns]

## Sheet: MonotonicGenes
IDs	EntrezGeneID	Symbol	UC.AverageExprs(norm)	HGIN.AverageExprs(norm)	NU_LGIN.AverageExprs(norm)	NU_LGIN_HGIN_UC_vs_C.logFC	NU_LGIN_HGIN_UC_vs_C.pval	NU_LGIN_HGIN_UC_vs_C.padj	HGIN_UC_vs_C.logFC	HGIN_UC_vs_C.pval	HGIN_UC_vs_C.padj	NU_LGIN_vs_C.logFC	NU_LGIN_vs_C.pval	NU_LGIN_vs_C.padj	HGIN_vs_C.logFC	HGIN_vs_C.pval	HGIN_vs_C.padj	UC_vs_C.logFC	UC_vs_C.pval	UC_vs_C.padj	HGIN_vs_NU_LGIN.logFC	HGIN_vs_NU_LGIN.pval	HGIN_vs_NU_LGIN.padj	UC_vs_NU_LGIN.logFC	UC_vs_NU_LGIN.pval	UC_vs_NU_LGIN.padj	UC_vs_HGIN.logFC	UC_vs_HGIN.pval	UC_vs_HGIN.padj	38455_D5	38456_D3	38457_D1	38517_D2	38625_D4	38626_D4	39167_D1	39183_D2	39184_D3	39185_D5	39249_D1	39337_N	39338_N	39339_N	39340_N	39341_N	39342_D3	39343_N	39344_D4	39345_D1
[truncated: 187 more rows]
[truncated: 27 more columns]

[truncated: 1 more sheets: Top50]
