# Supplementary material for: Dysregulated mitochondrial energy metabolism drives the progression of mucosal field effects to invasive bladder cancer
Source: J Pathol. 2025 Sep 25;267(3):329–46. doi: 10.1002/path.6474 (PMC12531120; doi:10.1002/path.6474)
Supplement: Supplementary file 1 — Supplementary materials and methods Figure S1. Histograms of VAFs of α, β, and γ mutations in individual cystectomy samples Figure S2. Mutational landscape of bladder cancer evolution from field effects after filtration for COSMIC mutation Figure S3. Analysis of pathways affected by α, β, and γ mutations after filtration for COSMIC mutations Figure S4. Mutational signature of bladder cancer evolution from mucosal field effects Figure S5. Expression profile for monotonically dysregulated genes identified via RNA‐seq of all mucosal samples from a cystectomy sample Figure S6. Expression profiles for selected genes identified via RNA‐seq of all mucosal samples from a cystectomy sample Figure S7. Immune landscape of bladder cancer evolution from field effects Figure S8. T‐cell exhaustion signatures in progression to bladder cancer from mucosal field effects Figure S9. Immunohistochemical validation of the basal field effects, immune infiltration, and retention of microsatellite stability gene Figure S10. Expression patterns for proteins identified by sequencing of all mucosal samples from a cystectomy sample Figure S11. Proteome profiling of a whole‐organ map of a cystectomy sample obtained from a patient with bladder cancer Figure S12. Heatmap of proteins showing alterations in the same direction as their respective mRNA Figure S13. Metabolomic profile of bladder cancer evolution from mucosal field effects Figure S14. Expression pattern of mRNA encoding enzymes involved in mitochondrial oxidative phosphorylation in the TCGA cohort (n = 408) Figure S15. Enlarged views of panels B and D from Figure 2 Figure S16. Enlarged views of panels A and B from Figure 6 Table S1. Summary of mutations identified in the cystectomy specimen Table S2. List of α mutations and their VAFs in individual mucosal samples of the cystectomy Table S3. List of β mutations and their VAFs in individual mucosal samples of the cystectomy Table S4. List of γ mutations and their VAFs in individual mucos [file PATH-267-329-s001.zip › path6474-sup-0009-TableS10.xlsx]

## Sheet: Cover page
	Dysregulated mitochondrial energy metabolism drives the progression of mucosal field effects to invasive bladder cancer
	S Lee, SY Jung, P Kuś et al. J Pathol https://doi.org/10.1002/path.6474
	Table S10. Expression levels of metabolites identified by targeted metabolomics in individual mucosal samples

## Sheet: TableS10_Express_Metabolites_Sa
Table S10. Expression levels of metabolites identified by targeted metabolomics in individual mucosal samples.
	D11	D9	D12	E7	H7	D10	D8	H14	G14	I8	H13	H11	H12	I9	I12	I10	I11	F7	G7	F13	F14	E14	E8	E9	H8	G13	G8	G9	G12	G11	E10	G10	F11	E12	E11	E13	F10	F9	F8	F12	H9	H10
sn-glycerol-3-phosphate	9.88962	9.63792	9.71886	8.89106	9.89901	9.99127	10.0423	10.8469	10.4631	10.4022	11.0119	9.78328	9.70191	9.67714	9.60767	8.9718	10.1158	6.76544	6.28556	7.62855	7.84747	7.60317	5.84087	6.47045	6.33624	11.1576	10.4	10.9348	10.1851	8.73339	8.44967	9.94632	7.77514	8.95234	8.16005	7.81161	6.21821	6.92681	7.30641	7.05309	6.06435	6.25635
Betaine	7.25223	6.87163	6.89519	6.33174	7.24139	6.69098	6.20398	6.96207	6.77778	6.85611	6.68531	6.28196	5.58204	6.75969	6.35504	6.80895	6.37579	6.23383	6.30831	6.50625	6.41028	5.93125	6.62931	6.3938	5.77232	7.21208	7.08313	7.16177	6.55508	7.31413	5.99997	5.73648	7.11571	6.44193	6.43291	6.55359	6.59661	6.14349	5.71826	6.32117	5.75175	5.80873
Farnesyl-PP	6.94609	6.81801	6.87469	6.16492	6.6641	7.35634	6.90129	7.2798	6.95709	6.77949	7.59135	6.66346	6.43833	6.23431	6.09624	5.97453	6.70828	3.01456	2.33021	4.40879	5.05491	4.64226	1.75922	2.83675	1.89796	7.47987	6.84166	7.52038	6.82655	5.2335	5.70453	6.73225	4.77091	6.18245	5.57811	4.90255	2.61607	3.68308	4.07	3.911	1.44823	1.98579
taurine	5.46268	5.13173	4.56322	4.82736	5.55179	4.91528	5.20762	3.43439	3.40256	4.01615	2.76777	4.93821	4.80245	3.41629	2.59784	2.81966	4.57129	5.62093	4.9177	6.45201	4.20106	4.48295	5.25328	5.57628	5.07159	4.67103	5.18319	4.6294	5.01273	3.78337	5.61574	5.27313	4.9812	4.75561	5.90615	5.30642	5.24871	4.14059	4.78392	5.0252	3.60456	3.66901
lactate	4.23412	4.22211	3.76771	3.25214	3.79697	4.37642	4.73728	3.56008	3.6929	3.79292	2.86968	3.88764	3.09975	3.51242	2.94703	3.12504	3.25534	4.4938	3.91898	4.50177	3.1786	3.89853	3.74735	4.13713	2.86809	4.14243	3.36272	3.706	3.43414	2.95707	3.00053	3.2117	3.78234	4.24874	4.19753	4.01341	4.02204	3.00449	3.75277	3.58256	3.18083	2.84163
Oleic acid	1.85872	5.5444	2.37362	3.03372	0.714784	5.49208	4.91869	2.91907	-0.35317	4.10462	4.19264	2.54239	3.66722	0.373514	0.688537	0.679024	2.87063	2.9418	0.668988	5.16628	3.30841	1.98077	3.787	5.3798	1.4817	2.66784	3.4207	0.791351	3.85687	5.41296	5.42567	3.13494	3.84518	3.90349	5.15185	3.98935	3.01687	4.12094	3.42997	3.34212	3.74147	1.95608
Erythrono-1,4-lactone	3.31223	2.93593	3.51713	2.30116	2.62759	2.51407	2.44737	3.26026	3.55287	3.16162	3.5152	3.37238	2.57945	2.73834	2.67344	2.46096	2.87595	1.63378	1.14991	1.61902	1.54484	1.95069	1.62192	1.32569	0.851866	2.79094	3.26497	3.71132	2.92046	2.55545	1.90443	3.30702	1.54524	2.24179	1.7036	1.97653	1.62695	1.74358	1.72079	2.04008	2.6014	1.3018
Adenine	2.79054	2.37266	0.917895	1.72636	2.25136	1.49943	1.94163	2.39083	2.62393	2.3514	2.79408	2.46691	2.15699	1.7372	2.549	2.44925	2.42961	1.1852	0.137663	0.456264	1.01571	0.778325	-0.210972	0.64876	0.415292	1.88043	2.75517	2.94321	2.45924	2.69021	1.88948	2.05907	1.73217	1.47746	1.11087	0.967725	0.894707	1.62152	1.68458	0.654988	0.12694	0.129565
succinate	2.16707	2.26013	1.83474	1.47293	1.96947	2.65411	2.57434	2.7464	1.5675	1.88498	1.24345	1.54799	1.37256	1.88644	1.31646	0.80091	3.25349	2.93664	2.47767	2.50242	1.58496	2.42131	2.45615	2.04286	0.862478	2.26795	1.77441	2.00993	1.39198	1.56508	1.79778	1.58496	1.92851	2.02315	1.67048	1.74864	1.82907	1.51097	1.78407	1.19031	1.15195	1.12947
Myristoleic acid	3.04165	2.99026	3.13989	2.90689	1.38298	2.95181	3.30113	1.18827	1.88893	1.22366	1.0971	1.4238	0.964604	1.26724	1.06504	1.32958	1.55603	1.82892	1.41894	1.95733	1.87107	1.35164	1.48551	1.36961	1.29835	0.915132	2.14356	2.27631	1.52859	2.52143	1.75898	2.078	1.52097	1.63685	2.50697	0.604044	1.12859	2.24665	2.06986	1.19241	0.623529	0.440444
Guanidine acetic acid	2.49348	2.10541	1.87144	1.55036	2.44098	2.29797	1.43235	2.0046	1.97003	1.92543	1.78798	1.28436	0.946677	1.72931	1.40993	1.46782	1.30925	1.77915	1.41683	1.44724	1.5207	1.48636	1.4948	1.52089	1.27066	2.13734	2.10718	2.41369	1.45552	2.40195	0.974071	0.494018	2.30206	1.30595	1.56405	1.68477	1.31883	1.52165	1.44628	1.12376	1.2976	0.986153
Fumaric acid	3.87923	3.3486	1.36757	0.717674	3.99354	3.4929	-0.919421	0.0562586	1.88913	0.551333	0.520312	-1.03745	-0.78405	1.63191	-1	0.631145	-1.22239	1.06891	2.33526	2.16557	2.09121	1.10993	-2.55901	2.11879	0.577586	3.94907	1.99803	3.10566	0.901105	1.4827	0.96094	-1.5615	2.87049	1.106	-0.278336	2.33102	2.18861	-1.0307	-0.133455	1.02175	0.478446	0.511795
1,3-diphopshateglycerate	1.57393	1.82419	1.5616	0.488793	1.97409	1.82994	1.92886	0.727289	0.602557	1.65542	1.44066	1.58512	0.954903	1.38125	1.013	0.969185	-0.0449357	2.0537	1.40622	1.8603	0.869924	1.41202	2.01463	0.699391	-0.492464	2.35678	-0.501436	0.621795	0.117576	0.297617	0.229074	0.0255425	2.0676	1.53066	2.77194	1.65509	1.56351	-0.237977	1.83103	0.528856	1.05694	0.540698
Histamine	0.793356	1.23062	1.30505	1.58814	1.12805	0.47072	0.921026	0.748809	0.583041	1.01281	0.887167	1.89548	1.54974	-0.0283378	1.438	1.7927	1.01331	2.01695	1.49891	1.4108	1.38319	1.51506	1.78006	1.43518	1.33224	0.512209	0.985265	0.434619	0.670473	1.95744	1.60327	1.14822	1.4939	1.60919	1.75991	1.34353	1.73577	1.79626	1.77355	1.60186	1.34942	1.22045
Uracil	0.711292	1.1702	1.01487	1.13321	0.858756	1.68071	1.64455	0.693549	0.878514	1.10998	0.727278	0.631121	0.322299	0.766027	1.07621	0.223421	0.649376	1.47551	1.61923	1.42157	1.75806	1.25335	1.61466	1.17932	1.0131	0.377548	0.953566	0.72297	0.574415	1.37142	1.31149	1.1771	1.7701	1.32729	1.32844	1.41521	1.79809	1.83434	1.14433	1.70685	1.22479	1.13027
Acetyl Carnitine	0.416725	0.236046	0.280831	0.818708	0.86064	0.697017	0.681998	-0.0237254	0.129539	0.730509	-0.0752862	1.46185	1.02901	0.926856	1.2961	0.862108	0.378867	1.70784	1.47516	1.18522	1.06539	1.00171	1.50629	1.0037	0.962961	0.553368	0.708372	0.288585	0.91097	1.39619	0.748232	1.1695	1.24712	1.04406	1.41421	0.993334	1.74667	1.63265	1.56512	1.10784	0.99361	0.970206
octulose-monophosphate (O8P-O1P)	0.732896	0.840832	0.899632	0.601203	1.28397	1.46305	1.37198	0.659608	0.610605	1.1156	0.971834	1.10598	0.839699	1.09856	0.637541	0.537032	0.689594	0.412148	0.604022	1.13382	0.444263	0.254857	0.547148	0.857632	0.19373	1.31981	0.153084	0.470677	0.728436	0.691266	0.199687	0.743373	0.565148	0.345607	0.436998	-0.0839923	0.296834	0.189501	0.817294	-0.515095	-0.428817	-0.483832
cholesteryl sulfate	0.434364	0.787183	0.768781	0.0122876	0.998947	0.879837	0.878917	0.523241	0.82639	0.8382	0.928752	0.993199	0.500367	1.09471	1.04925	0.799076	0.332142	-0.538995	0.902922	1.56892	0.489768	0.0140585	0.651594	1.27703	0.235207	1.58518	-0.135572	0.766707	0.538445	0.297617	-0.0829637	1.24033	0.024284	0.277598	0.0119453	-0.460682	0.29993	0.540404	0.566376	0.308277	-0.279515	-0.187155
HBA	1.45828	1.0422	0.571749	0.626579	0.851127	1.89127	1.80277	1.27011	0.752945	0.728275	1.0232	1.04151	0.593037	0.956585	0.520371	0.218511	0.565288	1.23352	0.718544	1.2991	0.81239	0.57586	0.422986	0.641693	0.511095	1.73379	0.397487	0.989614	0.390644	0.701236	0.590162	0.785892	0.763398	0.816099	0.528158	0.726932	0.255611	0.28185	0.918703	0.294942	0.467236	0.365727
Malonate (Propanedioate)	1.41178	0.82847	0.684072	0.843352	0.77887	1.8731	1.56322	1.53069	0.807841	1.0565	0.886203	0.865465	0.694208	0.715212	0.724119	0.199453	0.555287	0.808928	0.58622	1.0691	0.762787	0.990667	0.333948	0.36939	0.407146	1.61374	0.505734	0.944719	0.976995	0.705306	0.238137	0.807295	0.818495	1.06216	0.692016	0.758246	0.610681	0.529014	0.443249	-0.0494135	0.235519	0.00173338
Ketoglutarate	1.14244	0.851486	0.454881	0.667828	1.01174	1.60713	1.66516	2.33594	0.545623	0.703392	0.601743	0.364077	0.57791	0.738977	0.312854	0.241106	0.0817041	0.544695	0.900144	0.755187	1.11576	0.0653433	0.686917	1.18648	-0.140909	1.57369	0.475424	0.96587	0.604595	0.892989	0.579031	0.269007	0.818247	1.18875	1.14527	0.589887	-0.00806095	1.17894	0.361118	0.218526	0.120654	-0.0964665
N-Aetyl Aspartic acid	0.912681	0.654342	0.455429	0.476846	0.731989	1.15034	1.81313	0.0727506	0.00238097	0.567694	0.351994	0.0998788	-0.0184347	0.355744	0.183894	-0.355518	-0.11388	0.822346	0.789588	1.45747	0.58672	0.367042	0.706587	0.633218	0.462028	1.0187	0.997869	0.140497	0.352347	0.427411	0.587565	0.283657	1.01674	1.13463	0.666444	0.422418	0.727713	0.489226	0.487934	0.366096	0.346812	-0.0195575
Urea	1.99662	1.75412	0.669416	0.594708	1.99848	1.52641	0.71048	0.124031	1.00078	0.68979	-0.93325	-0.715563	-0.623297	0.114666	0.00749741	0.037453	-0.335954	1.0797	0.995081	0.934132	0.547439	0.685198	0.790141	0.75977	-0.289213	1.83476	0.95593	1.50754	-0.724392	1.61308	-0.132764	-1.52866	2.1774	0.614047	0.212792	0.921616	0.529754	0.748518	-0.358195	0.556025	0.263689	-0.373376
Myo-Inositol	2.62165	2.46934	1.40317	1.01512	1.93876	2.54883	2.24623	3.03979	2.92672	1.19009	2.84221	2.88157	1.80006	2.5272	2.03553	1.7049	2.29313	-2.4051	-2.27704	-0.181974	-0.666134	-1.97715	-2.39355	-3.0474	-0.72606	2.19921	2.67027	3.07072	2.95784	0.924506	1.02066	1.3509	0.845909	1.65611	1.01582	0.7599	-2.85437	0.052629	-2.86264	-1.50666	-2.7261	-0.30386
Malic acid	1.65505	1.44941	0.657396	0.474758	1.2979	0.246338	1.91401	3.30693	0.802581	1.23813	0.791947	0.200637	0.674384	-0.172787	-0.59239	-0.803051	0.312978	-0.406491	1.05258	1.63964	-0.553651	-1.28939	-0.0125801	-1.21727	-3.57307	2.09212	1.19074	0.737349	1.50062	-0.291902	-0.538826	0.943788	-0.00613541	0.206593	-0.771711	-0.312261	-0.883027	-0.778948	-0.114314	-0.525047	-1.14959	-1.25715
Arginine	0.857247	0.80177	0.88965	1.01566	0.698864	0.226394	0.100932	0.688794	-0.170239	0.0597859	-0.364914	0.90907	0.713803	-1.82777	-0.662378	-0.0769401	-0.701968	2.41225	0.137826	-0.345067	0.239515	-0.0892874	0.743836	0.221351	-0.0359843	0.930343	0.759938	0.260382	0.945457	1.14594	0.450549	0.327049	-0.0397999	0.0110354	0.539563	0.152812	0.737835	0.66991	-0.469416	0.027232	-0.721853	-0.308215
Maltose	0.534902	0.119918	-0.953774	-0.532573	0.450795	0.787034	0.220057	0.869116	0.0900637	0.190754	-0.0748591	-0.0278767	-0.0261183	0.246627	-0.239981	-0.762409	-0.45529	0.575309	-0.589688	0.444895	-0.302279	-0.503736	-0.248307	-0.180455	-0.515556	0.79065	0.0397408	0.0378285	-0.449517	-0.82727	-0.226423	-0.919887	0.335941	-0.365863	-0.588275	1.1501	0.0921836	-0.370844	-0.00180281	-0.294344	-0.208287	-0.961325
dihydroorotate	0.489474	0.478492	-0.132963	-0.0898466	-0.815693	-0.249098	1.04994	0.518334	-0.128815	0.369682	-0.644312	-0.612839	-0.505556	-0.19513	-1.01411	-1.48358	-0.662013	0.315511	0.100227	0.661971	0.132885	1.00275	-0.539568	0.344687	-0.351909	1.52563	-1.28203	-0.264261	0.60177	-1.32421	-0.094673	0.744634	0.152571	-0.0574023	0.719405	-0.0459198	0.834537	-1.52689	-0.484706	0.292856	0.217495	0.312811
hexose-phosphate	0.619436	0.895474	0.343191	-0.169245	-0.235431	1.23612	2.56588	-0.51171	-0.210752	-0.582716	-0.21875	-0.201026	-0.300388	-0.662241	-0.445511	-1.33846	-1.10434	-0.23055	1.75744	-0.0853997	-0.487864	-0.890871	0.00606016	-0.508372	-1.43361	0.966587	0.917769	0.465968	-0.173489	0.235997	-1.42097	-0.0511693	-0.589123	0.0353743	-0.142932	-0.690525	-0.902666	-0.429738	-1.06119	-0.698523	-0.970909	-0.818061
acetylphosphate	0.085951	-0.780502	-0.641486	-0.713565	-0.113829	0.238173	0.113941	-0.107755	-0.0140251	-0.786862	0.177818	-0.283488	-0.592949	-0.635703	-0.0980047	-0.776012	0.257308	-0.426806	-0.515652	-0.136358	-0.600877	-0.601249	-1.20304	-2.30576	-0.646505	1.285	-0.682008	0.24704	-0.639425	-0.0335233	-1.93949	-0.226906	-1.39895	-0.366962	-0.965668	-0.908191	-0.675536	-1.05543	-0.63748	-0.944119	-1.13965	-1.64916
2-Aminobutyraldehyde	0.761579	-0.147771	0.735518	-0.391265	-1.07406	0.0344163	0.16883	0.346202	-0.338526	0.367705	0.928149	-1.19186	-1.87423	-1.22668	-0.782692	-0.717251	-0.189903	-0.83568	-1.48079	-1.33023	-0.928332	-0.867992	-1.04508	-1.57128	-1.62934	-1.07487	0.704508	1.13559	-0.119615	-0.28604	-0.331616	0.201067	-1.02435	-0.366795	-0.135796	-0.962394	-1.65079	-1.29896	-0.717344	-1.56412	-1.9782	-2.1562
N, N Dimethyl Glycine	1.22144	0.406908	0.593623	0.645381	0.357821	0.450338	0.120654	-0.177324	-0.0764957	-0.976907	-0.952439	-1.02661	-0.229885	0.393746	-1.75314	-1.51813	-3.41675	0.396698	0.0393874	-0.493245	-2.81964	-0.219054	1.05823	0.860138	-0.289266	-0.734477	-0.439312	0.162253	-2.8838	0.725767	0.357952	-1.29167	0.92781	-0.0256925	0.208364	-0.124738	-0.255583	-0.5755	0.142402	-2.36225	-0.279162	-0.670428
DL-Pipecolic acid	0.254327	-0.0141746	-0.0490041	-0.00538911	-0.494345	0.0454851	-0.410804	-1.00378	-1.19013	-0.930479	-1.1298	0.191352	-0.417927	-1.06837	-0.688696	-1.1419	-1.10024	0.655477	0.0595251	-0.322963	-0.347543	-0.286539	0.348178	0.275051	-0.319808	-0.788911	-0.367369	-1.05936	-0.565039	-0.57779	0.150958	-0.318656	-0.312257	0.00853495	-0.0524154	-0.276204	0.058069	0.0385138	-0.457722	-0.514234	-0.699324	-0.761582
Lysine	0.0206656	-0.257355	-0.492501	-0.396267	-0.233486	-0.473804	-0.679089	-1.10722	-1.0035	-0.959843	-1.34028	0.0515589	-0.654306	-0.93463	-1.22256	-0.750822	-1.54728	0.641512	-0.0493488	-0.399173	-0.294273	-0.762702	-0.00589649	-0.00133902	-0.396175	-0.741035	-0.511075	-1.32313	-0.739146	-0.405728	-0.204945	-0.86327	-0.949635	-0.171397	0.0936622	-0.484278	-0.455321	-0.671074	-1.03249	-0.767267	-0.930384	-1.0977
Histidine	0.683805	0.627066	0.0531727	0.0286289	-0.337883	-0.367066	-0.631775	-1.1156	-0.951041	-0.641678	-1.78734	-1.04905	-1.61596	-0.902619	-2.35619	-1.34099	-2.27601	0.340123	0.0508335	-0.0237132	-0.211245	-0.647315	0.125442	-0.278727	-0.968177	-0.894458	-0.873781	-1.15537	-0.976998	-0.317623	-0.718512	-1.87882	0.194288	-0.41697	0.159112	-0.028091	0.589668	0.404505	-0.0253919	-0.577652	-0.832541	-0.691946
Glutamine	-0.29372	-0.320096	-0.787294	-0.589506	-0.951584	-0.786984	-0.667464	-1.58434	-1.66465	-1.53287	-1.2324	-0.774257	-1.08603	-1.8775	-1.78712	-2.23347	-1.87422	0.141757	-0.558875	-0.954191	-0.576501	-1.51559	-0.306239	-0.222975	-1.09764	-1.50181	-0.958132	-1.20546	-1.04892	-0.896711	-0.877849	-1.62309	-1.37198	-1.14696	-0.848145	-1.17804	-0.673935	-1.06254	-1.21399	-0.757467	-1.2195	-1.52415
Frctose-6-Phosphate	0.224636	0.39218	-0.374159	-0.969475	-0.933766	0.48715	1.65904	-0.9697	-1.8446	-1.45006	-1.68168	-1.03553	-1.26073	-1.23495	-1.94792	-1.61627	-3.06678	-1.17676	0.995511	-0.422246	-1.28487	-1.27932	-1.66816	-1.17003	-1.27809	-0.308122	0.103026	-1.41555	-1.16341	-0.161098	-1.23727	-0.147083	-1.20501	-0.521166	-0.77808	-1.56747	-2.00085	-1.83404	-0.916437	-1.48821	-2.17356	-2.31294
D-Erythronic acid ?-lactone	-0.620228	-0.785055	0.0751408	-0.867845	-4.38034	-1.10429	-1.4781	0.335527	0.253523	0.0567592	0.70218	-0.262252	-0.774757	-0.476437	-4.4824	-0.524255	-0.0347833	-2.22482	-2.37642	-1.947	-1.67838	-1.84451	-2.18682	-2.12023	-2.4937	-0.245151	0.381651	0.41972	-0.260599	-0.76265	-1.37596	-0.0659623	-1.72807	-1.06288	-1.71495	-1.60376	-2.15739	-1.58954	-1.78382	-1.38031	-0.751241	-2.60419
Ribose-5-phosphate	-1.25287	-1.07568	-1.5067	-1.17784	-0.20115	-0.61454	-1.07639	-0.882764	-0.195079	-0.849551	-1.74069	-1.75881	-1.16387	-1.53949	-1.4166	-1.50607	-1.41935	-1.36941	-1.73445	-0.167063	-1.38518	-2.12181	-1.43684	-1.05966	-0.808169	0.275204	-2.2189	-0.7226	-1.56828	-1.22987	-1.90051	-1.77912	-0.172606	-1.43796	-1.78234	-1.71461	-1.43979	-1.51506	-1.75951	-1.99344	-3.74147	-2.1923
Glutamic acid	-2.83042	-2.23443	-2.18804	-1.37128	-1.03198	-1.70283	-1.84208	-2.09183	-1.63825	-1.39285	-2.05952	-0.967668	-1.46316	-1.54704	-1.23945	-1.44795	-1.64967	-0.49795	-0.724473	-1.48603	-0.877568	-1.45531	-0.593875	-1.01439	-1.23164	-1.51446	-1.29801	-1.58899	-1.26262	-0.777939	-1.2109	-0.903078	-1.03327	-1.14197	-0.86298	-1.03979	-0.704419	-0.865232	-1.51471	-1.24726	-1.678	-0.975144
Creatinine	-0.558755	-1.61154	-2.21477	-1.62834	-0.637395	-0.0999997	-2.46485	-2.11635	-2.06954	-2.16864	-2.79057	-1.64645	-1.81922	-2.37814	-2.31172	-2.51843	0.937904	-2.11958	-1.27918	-1.94614	-2.434	-2.1643	-1.43651	0.378314	-1.39017	-1.26442	-2.26276	-2.48857	-1.4653	-2.51281	-1.71765	-4.18363	-1.2783	-1.30861	-1.99611	-1.6143	-2.40984	-2.19247	-2.94441	-2.00842	-1.28263	-2.34584
Uric acid	-1.20878	-1.36764	-0.473451	-2.12702	-2.00633	-1.28469	-1.79561	-1.58637	-2.46421	-2.30769	-3.70388	-1.90537	1.04083	-2.16354	-0.895482	-3.11665	-1.25546	-2.42188	-2.07654	-1.53201	-2.47596	-2.11732	-1.29691	-0.0619547	-1.17891	-1.55166	-1.70265	-1.61713	-2.05001	-1.7633	-2.31025	-2.98948	-2.10661	-2.03977	-2.37158	-1.82648	-1.69938	-2.67111	-1.72933	-3.37399	-2.96078	-2.40547
Serine	0.0281719	-0.101025	-0.398969	-0.839926	-0.112148	-0.475524	-1.03482	-1.06854	-1.29499	-1.29753	-2.60758	-2.0681	-2.53069	-1.13136	-2.06712	-1.4208	-6.11542	0.00366763	-0.892807	-0.732225	-0.984346	-0.877534	-0.392904	-1.20881	-2.09056	-1.88503	-1.34973	-2.19942	-1.44262	-2.12309	-1.02271	-2.98116	-0.284765	-0.0946876	-0.0880217	-0.370137	-0.309418	-0.95524	-1.16069	-1.31751	-1.24619	-1.70873
shikimate	-0.340449	-0.712598	-2.12188	-2.10343	0.396821	0.243791	-1.89785	-1.36897	-2.19274	-2.25993	-2.45536	-3.2955	-2.73816	-1.70709	-3.26085	-3.75377	-3.3491	-1.63679	-2.38608	-0.651884	-2.10564	-2.72109	-1.62889	1.32254	-2.41227	0.594181	-2.04525	-2.01077	-2.04035	-0.878894	-1.80558	-4.93031	-0.273656	-1.00171	-2.8764	-1.52196	-1.79598	-3.70495	-1.4068	-2.65762	-1.91053	-2.1348
Proline	0.00410539	-0.0218282	-0.681302	-0.885255	-0.507979	-0.603109	-0.795364	-2.07596	-3.87104	-3.85602	-3.09989	-5.13381	-2.7477	-1.34227	-2.27647	-4.46152	-4.98765	-1.89929	-1.05832	-2.53934	-3.44458	-1.52527	-0.394976	-2.48093	-2.4969	-2.26774	-1.20432	-1.76413	-3.94205	-3.89919	-1.23468	-2.38261	-0.720867	-0.75052	-2.56616	-0.45272	-0.886152	-3.45202	-4.13728	-2.90339	-1.59142	-3.32248
trehalose-6-Phosphate	-1.96927	-1.43347	-1.04543	-3.89604	-1.37641	-2.19213	-2.35249	0.364173	-4.69162	-2.56387	-2.12078	-2.04515	-3.07814	-1.6272	-2.01096	-2.78644	-3.23362	2.24098	-3.98592	-1.90605	-4.96274	-1.97236	-3.74242	-2.7208	-1.43068	-1.06485	-3.74705	-2.50301	-1.89979	-4.34826	-2.99645	-6.15271	-0.34685	-1.70353	-2.17386	-2.72647	-1.31034	-1.66753	-3.08297	-3.10215	-4.41216	-5.04474
Phenyl alanine	-1.1279	-1.41228	-1.78481	-1.76912	-1.5627	-1.9407	-2.17321	-1.78649	-1.98315	-1.41375	-2.77119	-1.3122	-1.54516	-2.40673	-3.59099	-2.92023	-3.52096	-1.53434	-1.84809	-2.13589	-2.41768	-2.42869	-1.42744	-1.70742	-1.99484	-2.35747	-1.09552	-1.86011	-1.45914	-1.87949	-1.95057	-2.32353	-1.99643	-1.8075	-1.5143	-2.02555	-1.42236	-2.17907	-2.42909	-2.2419	-2.71472	-2.6819
Spermidine	-0.61352	-1.63362	-1.739	-1.79213	-2.8849	-1.80012	-0.697349	-2.05127	-1.54834	-1.82255	-1.25051	-2.81201	-2.85348	-2.8924	-3.28496	-3.07314	-2.3765	-1.86612	-2.78545	-2.7207	-2.83932	-2.3279	-1.76144	-2.50457	-4.9158	-2.06296	-0.841289	-1.10054	-1.73773	-2.73607	-2.64167	-2.33022	-2.40377	-2.03186	-1.88124	-2.68821	-2.588	-2.69407	-3.08994	-3.3525	-4.7753	-3.30959
Valine	-1.03955	-1.51837	-1.96667	-1.97975	-1.77548	-2.05007	-2.48668	-1.71121	-1.96529	-3.58539	-2.65359	-2.69409	-3.13432	-2.77111	-3.22203	-3.15571	-3.68566	-1.97724	-2.32794	-2.16577	-2.42055	-3.06226	-1.89204	-1.89484	-2.78559	-2.27048	-1.6989	-2.05083	-2.07267	-2.70457	-2.57927	-3.60073	-1.77595	-2.34883	-1.7065	-2.4029	-1.97032	-2.54505	-2.61147	-2.90325	-2.92918	-3.19027
Choline	-2.25019	-2.43421	-2.88285	-2.23003	-2.33798	-2.17466	-2.21368	-2.8292	-2.70964	-2.63757	-3.01008	-2.71629	-3.27622	-2.93856	-2.6731	-3.01273	-3.27127	-2.3858	-3.15951	-2.66642	-2.50819	-3.00791	-2.0177	-2.65572	-3.62252	-2.95243	-2.75286	-2.46145	-2.40546	-2.25307	-2.74894	-2.89904	-2.67158	-2.40013	-2.11619	-2.5064	-2.76686	-2.58896	-2.66085	-2.92798	-3.21909	-2.75129
Glucosamine/Galactosamine	-1.02059	-1.66183	-1.42233	-1.56576	-1.01572	-1.94567	-1.70449	-1.58195	-1.49693	-1.21937	-1.96952	-1.61411	-2.06832	-1.92542	-1.61615	-1.89244	-1.73012	-3.12451	-3.77459	-4.14928	-3.56433	-3.38861	-5.51497	-3.87526	-4.79329	-1.46063	-1.42643	-1.44171	-1.76799	-1.18347	-1.76283	-1.68824	-2.06231	-2.2826	-2.47831	-3.76537	-3.85142	-2.77425	-2.45748	-4.03508	-4.99344	-5.53334
Isovaleryl Carnitine	-0.804947	-1.41912	-1.36062	-5.14426	-5.36766	-5.55545	-5.38743	-2.28907	-2.31575	-1.77013	-1.83096	-4.36148	-6.10066	-5.66707	-3.83555	-4.82906	-2.2138	-1.30445	-1.29216	-1.89846	-1.68784	-5.19219	-1.53382	-1.68207	-4.50789	-1.73395	-1.67635	-1.64542	-5.01315	-1.11296	-1.91403	-2.00035	-0.891638	-1.68725	-1.6374	-5.32964	-1.10775	-1.52757	-1.18688	-4.32719	-1.74527	-1.94546
citrulline	-2.12029	-2.23478	-2.20388	-1.83766	-1.9738	-2.34467	-2.63471	-3.44655	-3.31876	-2.73289	-4.12695	-3.24009	-3.2771	-2.1749	-2.88647	-2.4554	-3.91178	-0.738246	-1.20894	-2.5998	-1.34891	-2.10351	-1.3666	-2.05276	-2.36487	-2.40285	-3.30304	-3.58694	-3.23997	-3.05665	-2.58845	-3.65722	-2.06603	-1.86892	-1.55598	-1.30043	-1.38961	-1.38642	-1.96344	-2.50664	-2.4741	-2.37704
Allo-Threonine	-1.93495	-2.35631	-2.79259	-2.65448	-2.02038	-2.18252	-2.49589	-4.01757	-3.72289	-2.51175	-4.25118	-3.21203	-3.47989	-2.48728	-2.90521	-2.9767	-4.31263	-1.04317	-1.91102	-1.78003	-2.16068	-2.23869	-1.08301	-2.26137	-2.37878	-3.18718	-3.39634	-3.97752	-2.6953	-2.62466	-2.4237	-3.01825	-1.78397	-2.17245	-1.62908	-1.59133	-1.46459	-1.70382	-2.53983	-2.12394	-2.41974	-2.53959
Homoserine	-2.02705	-2.0602	-2.79259	-2.65344	-2.02038	-2.18252	-2.33818	-3.89006	-3.79692	-2.80429	-4.18745	-3.17277	-3.47989	-2.46865	-3.30233	-2.95573	-4.31176	-1.04317	-1.91102	-1.78013	-2.16068	-2.23894	-1.08301	-2.263	-2.37982	-3.12315	-3.34733	-5.46806	-2.74035	-2.68906	-2.4237	-2.98461	-1.78397	-2.16884	-1.62908	-1.62059	-1.46054	-1.69215	-2.53923	-2.12878	-2.41974	-2.54197
Quinic acid	-4.44162	-1.24241	-4.68892	-2.01964	-1.75498	-2.68374	-2.06841	-4.8796	-2.05566	-1.83534	-4.90104	-4.20141	-4.60377	-2.2363	-1.89569	-1.70211	-2.68195	-2.27557	-2.47429	-2.9438	-2.3396	-2.65216	-3.59247	-2.65235	-3.29283	-4.96234	-1.3204	-1.60156	-1.74843	-1.55969	-2.26791	-1.21264	-2.10397	-5.99081	-5.7476	-2.5334	-2.39769	-2.14269	-2.06128	-2.91246	-2.61721	-4.33902
Octonyl Carnitine	-4.15743	-4.31505	-4.25936	-3.69079	-1.35142	-3.99794	-0.529807	-3.35176	-3.93091	-1.51026	-2.43496	-3.5018	-1.40447	-4.35352	-1.40931	-1.92759	-5.43399	-2.85666	-4.06609	-5.21585	-5.92557	-2.52749	-2.80684	-4.15712	-5.25184	-4.50773	-4.89922	-5.4786	-5.80854	-4.61857	-5.67153	-5.31889	-5.22739	-6.95556	-5.51778	-1.32173	-1.78444	-2.91853	-3.72636	-2.09666	-2.09361	-2.3992
GMP	-2.27261	-2.63217	-2.20494	-3.2131	-3.31133	-2.44306	-2.26421	-3.56536	-3.69626	-3.93827	-3.6305	-3.05433	-3.92734	-4.3574	-4.10478	-4.6461	-5.01575	-3.18335	-2.54364	-3.68662	-3.54231	-3.48016	-3.09087	-3.57957	-3.63771	-3.66435	-1.72716	-2.38432	-3.23338	-2.11831	-2.39818	-2.73027	-3.10398	-3.96001	-2.74972	-4.30954	-4.57888	-3.3472	-4.42487	-4.24422	-3.92445	-4.73205
Hydroxyglutaric acid	-2.68893	-2.73262	-2.59406	-3.12968	-3.86162	-2.67543	-3.42598	-3.09247	-5.22836	-4.30478	-4.46278	-4.57774	-3.7596	-4.55787	-4.67327	-5.02578	-4.37384	-3.51911	-4.57397	-3.01377	-2.88964	-3.47034	-3.60355	-3.15617	-4.01182	-3.82379	-3.44967	-4.22311	-3.80498	-2.28434	-2.89563	-3.12094	-3.75844	-3.12523	-2.34199	-2.98876	-3.5747	-5.21086	-2.83315	-4.79949	-4.34432	-5.06157
Alanine	-3.738	-4.35152	-3.2274	-4.44921	-3.88422	-3.28914	-3.554	-4.74503	-3.48362	-3.85393	-3.94736	-2.60067	-3.39922	-2.9179	-3.75216	-4.34663	-3.60355	-3.30159	-1.74077	-3.04439	-2.95735	-2.26194	-2.50573	-3.48642	-3.48686	-4.86753	-3.78549	-3.78898	-3.63045	-3.3905	-3.70008	-4.54246	-2.85876	-3.75715	-3.29656	-3.09737	-1.91142	-3.2505	-3.36806	-2.83218	-2.43058	-2.71701
Glycine	-2.91904	-3.10952	-2.57255	-3.29445	-3.36902	-2.84617	-3.68858	-5.36502	-5.71602	-4.96156	-6.50655	-4.7468	-4.86814	-3.89436	-4.26258	-4.41753	-4.58396	-2.45709	-2.77028	-2.15304	-3.28946	-2.52021	-1.35727	-2.78418	-4.23321	-5.28551	-4.37518	-4.69658	-3.76969	-4.67218	-3.30862	-5.89404	-2.33896	-2.28014	-2.21325	-1.85465	-2.5865	-3.44726	-3.60773	-2.90527	-3.45979	-3.82012
1-Methyl-Histidine	-4.00732	-4.19696	-4.50028	-4.65533	-3.62624	-2.85831	-4.27142	-6.20237	-6.28181	-6.12432	-5.50936	-3.08194	-3.66072	-4.85176	-4.66902	-4.68216	-6.66893	-3.3882	-2.477	-4.16116	-4.04609	-4.36498	-2.78469	-2.29125	-2.96439	-6.52771	-5.11907	-5.43849	-5.63489	-3.87101	-3.23231	-4.09162	-4.25017	-3.20097	-4.02214	-3.53369	-3.59373	-4.11619	-4.23231	-4.16856	-3.71398	-4.07489
N-acetylalanine	-3.66121	-3.22784	-3.65446	-2.80345	-3.82942	-3.90103	-5.29081	-0.760881	-1.22784	-5.21603	-1.20092	-3.78528	-3.90896	-6.84506	-4.06271	-4.31995	-2.97745	-3.46124	-3.24969	-3.76367	-3.996	-3.0833	-4.1105	-3.77594	-4.17359	-0.785612	-0.0978827	0.144446	-0.441405	-3.29624	-3.92004	-4.10349	-3.09405	-3.98287	-3.55423	-3.72965	-3.94787	-3.32456	-4.51199	-5.02873	-4.89338	-5.05811
Isoleucine	-0.858771	-4.46702	-3.09272	-2.55589	-3.95315	-3.86905	-5.90599	-1.20994	-1.78709	-1.98336	-1.77511	-3.52289	-4.05523	-4.77419	-6.76377	-4.35034	-4.07578	-4.0247	-4.59375	-4.66278	-6.36317	-4.61595	-4.0565	-3.40347	-4.53834	-1.09177	-0.918632	-0.629899	-0.981317	-3.71051	-4.01263	-5.88136	-3.88389	-3.33593	-4.79641	-5.55446	-5.73522	-4.76743	-4.47515	-4.39462	-4.65197	-5.30898
Nonadecanoic acid	-3.9015	-4.54623	-4.61057	-3.97608	-3.03755	-4.55507	-4.64223	-3.36373	-2.88346	-3.2041	-2.88846	-3.47121	-3.71645	-2.79552	-3.50367	-3.07969	-2.54865	-3.54149	-3.60559	-4.80661	-3.57191	-3.34078	-4.04565	-4.29808	-3.97462	-3.75574	-3.70502	-3.09156	-4.28698	-3.55265	-5.87477	-2.92508	-3.67384	-3.84253	-4.61828	-5.96844	-3.21568	-3.66101	-3.06852	-4.17677	-3.97094	-3.7221
N-acetyl-glutamine	-4.45905	-4.77483	-5.05969	-4.73969	-4.3371	-4.89321	-4.88444	-3.95912	-3.70403	-3.53672	-3.8716	-4.33973	-3.36968	-3.37852	-4.66758	-3.99082	-3.57869	-5.47012	-4.56228	-5.69687	-4.04237	-5.10269	-4.33617	-5.37748	-4.63479	-5.10446	-3.26709	-3.2581	-5.29805	-2.33475	-3.79651	-6.42249	-6.44698	-3.72279	-3.90957	-5.1066	-4.16893	-3.51819	-3.97733	-5.14316	-4.45485	-4.33119
Tryptophan	-3.02606	-3.42125	-4.47453	-4.06508	-4.07172	-4.29715	-4.65669	-4.34351	-4.03062	-3.92802	-5.25968	-4.52784	-4.88921	-4.73064	-5.33427	-4.98618	-5.54933	-3.56167	-4.16303	-3.9106	-4.02337	-4.88713	-3.54824	-3.94154	-4.51733	-4.49359	-3.53152	-4.48836	-4.25305	-4.06272	-4.18496	-4.87185	-3.60779	-3.74415	-3.73267	-4.1441	-3.42556	-4.03531	-4.17513	-5.01813	-4.91773	-4.92738
Tyrosine	-3.43175	-3.55509	-4.15977	-4.40087	-3.57017	-4.15482	-4.33817	-3.82573	-4.38446	-3.93687	-5.03436	-4.60122	-4.83654	-4.82574	-5.96897	-5.27062	-5.29534	-3.85729	-4.3419	-4.60626	-4.77776	-4.76338	-3.65995	-3.97695	-4.62227	-4.65373	-3.81381	-3.77271	-3.70688	-4.75655	-4.12521	-5.44056	-4.20947	-4.30594	-4.14512	-4.10803	-3.77989	-4.32666	-5.00463	-5.00626	-4.88782	-5.49822
Suberic acid	-3.66197	-4.08172	-3.81977	-4.08404	-4.74477	-4.08054	-4.30318	-4.73955	-4.49925	-4.65896	-5.63814	-4.44418	-4.84	-4.56876	-5.46654	-4.73994	-4.07793	-4.46138	-4.51544	-4.92017	-4.39281	-4.82118	-3.70655	-4.01254	-4.79271	-4.76287	-5.04364	-4.46157	-4.93881	-4.33673	-5.68251	-4.57621	-4.61936	-3.82216	-4.02361	-3.73816	-3.77432	-4.00569	-3.79207	-4.44529	-6.31265	-4.95495
Deoxy carnitine	-3.79703	-4.98551	-4.30532	-4.93625	-3.90982	-4.39587	-5.33028	-2.4283	-4.66355	-4.06803	-5.59045	-5.74593	-5.24205	-4.82059	-5.45463	-4.58544	-4.95777	-4.31246	-4.69865	-5.0343	-5.35456	-5.0803	-4.34438	-4.47147	-5.1312	-3.97687	-4.44071	-5.13851	-4.59616	-4.85084	-5.2404	-4.8188	-3.423	-4.3244	-4.33446	-5.06292	-5.04474	-5.64472	-5.29129	-4.67786	-5.25673	-5.49886
Palmitic acid	-4.23264	-6.20341	-4.84339	-5.01033	-4.05808	-5.39076	-6.41151	-4.57149	-3.98936	-3.76295	-3.90197	-4.07303	-4.19002	-3.98036	-5.57766	-8.07515	-4.06413	-4.07127	-4.35691	-4.48682	-4.92828	-3.733	-4.14091	-5.35354	-4.7163	-4.58171	-4.68425	-3.93666	-4.21909	-4.50471	-4.05272	-4.59272	-3.74484	-4.42061	-4.20481	-4.41706	-8.25322	-7.13591	-3.98478	-4.25193	-4.32534	-4.95414
Glu-Tyr	-2.69066	-2.90292	-2.63867	-3.38567	-4.02254	-4.6858	-3.57717	-2.29303	-2.47645	-3.27505	-2.74013	-3.67485	-3.1197	-4.66363	-2.90481	-4.27262	-2.70344	-5.06277	-4.81452	-4.22762	-5.52646	-5.61671	-4.61369	-6.44562	-6.7929	-3.21683	-2.7657	-2.10939	-2.57937	-2.39715	-4.65729	-3.43897	-4.54506	-4.72275	-6.65535	-4.59049	-5.39914	-4.91731	-4.43736	-5.15353	-4.60672	-7.95967
Heptanoyl Carnitine	-3.96408	-4.35938	-4.69363	-4.54393	-3.37635	-3.49109	-4.71462	-2.9582	-2.73925	-3.13983	-2.8932	-3.10971	-3.60423	-3.0657	-3.20171	-3.74749	-3.22125	-6.52219	-5.8827	-6.3951	-5.41041	-6.43844	-7.93341	-4.7935	-7.20127	-2.96291	-3.45935	-2.83192	-3.02446	-3.54898	-3.3202	-3.22907	-4.9535	-4.8299	-3.95209	-4.64515	-5.93578	-5.76735	-6.03901	-7.37206	-6.86246	-7.00968
Carnitine	-3.42039	-4.85162	-4.88136	-4.60273	-3.35574	-4.93668	-5.24891	-2.65224	-5.2825	-5.13065	-5.87031	-4.29551	-4.59782	-6.08086	-6.39208	-3.45504	-8.33297	-4.30061	-4.97692	-5.176	-5.82717	-6.11395	-4.4938	-3.58821	-3.55823	-2.97086	-2.92746	-4.10276	-3.93629	-2.52942	-4.4532	-4.88768	-4.66676	-6.23583	-6.68814	-5.90231	-5.90289	-5.58266	-6.58868	-6.07307	-5.48662	-6.2519
Asparagine	-4.75515	-4.65138	-5.35921	-4.91256	-4.93506	-5.61677	-5.64614	-5.86009	-5.3329	-5.43992	-6.30069	-5.8649	-7.73712	-5.7143	-6.52665	-5.71604	-6.43041	-4.39955	-4.94195	-4.90487	-4.8926	-5.96164	-4.55251	-5.3252	-5.80343	-5.96606	-6.08706	-6.24078	-5.81286	-4.91008	-5.00455	-5.9846	-5.2279	-5.28696	-4.96225	-5.32572	-5.18206	-5.00362	-5.3776	-6.30956	-6.99317	-5.1404
Aminophosphovaleric acid	-4.68059	-4.82573	-5.41157	-5.42167	-4.74926	-5.72476	-5.88874	-4.71185	-5.48874	-5.31824	-6.51348	-5.88087	-5.77182	-5.79272	-6.35981	-6.25043	-7.08613	-5.40741	-5.78869	-6.02988	-5.71152	-5.73646	-5.22237	-6.09676	-5.82932	-5.44373	-5.1239	-5.17287	-5.16086	-5.29212	-5.77584	-6.659	-5.23872	-5.48143	-5.15578	-6.17724	-5.53325	-5.77204	-5.70788	-5.45058	-6.32823	-7.80743
2-Methyl glutamic acid	-5.01022	-5.89165	-8.08897	-7.60929	-6.35495	-4.31502	-4.56839	-6.89697	-9.1856	-5.05859	-5.81488	-5.43777	-6.24271	-5.21117	-5.0735	-5.79663	-6.51438	-4.94956	-5.76133	-7.00868	-7.54174	-5.73612	-6.1801	-6.83138	-5.88047	-4.24473	-3.57198	-7.67293	-8.23558	-6.38326	-7.10583	-7.62187	-6.2397	-4.50898	-4.92129	-5.91041	-5.65814	-4.69718	-4.54712	-6.2233	-6.76904	-5.79793
Dimethyl Arginine	-5.59474	-6.46997	-6.45572	-4.98661	-6.46234	-5.72161	-5.82945	-5.99105	-6.18368	-6.46366	-6.03399	-6.50478	-6.25909	-6.54287	-6.23571	-6.65951	-5.97957	-6.03346	-6.71133	-8.7467	-7.05502	-8.33733	-3.94908	-3.08771	-5.19086	-7.2056	-5.2021	-5.47635	-7.32255	-5.71395	-6.42626	-6.48076	-6.00926	-7.54854	-4.64577	-7.62146	-4.32133	-6.71601	-7.29197	-7.45886	-8.02596	-5.54116
2-Methylbutyroylcarnitine	-6.51974	-6.15157	-5.68813	-5.8269	-7.35626	-6.72871	-6.54205	-4.75946	-7.54365	-6.32642	-6.08219	-5.80606	-6.89618	-6.74179	-7.40114	-6.59601	-7.47861	-7.04386	-6.34481	-7.06567	-7.55312	-6.45374	-5.82312	-6.07959	-6.67103	-7.6113	-5.94894	-8.19278	-5.80058	-6.70018	-6.10502	-7.34938	-8.03441	-5.74971	-5.93428	-6.42647	-6.1192	-5.79532	-8.8271	-6.58767	-6.31468	-7.82491
SAH	-5.44458	-5.45635	-5.24242	-5.4387	-4.67602	-5.79228	-6.11327	-4.37903	-4.63811	-4.82522	-4.40803	-4.41568	-5.21033	-5.60404	-5.10198	-5.02986	-4.78879	-5.70129	-5.72506	-7.49343	-6.35368	-6.86058	-5.16127	-6.3634	-6.18406	-5.33057	-4.94918	-4.11478	-4.95517	-3.87858	-6.29535	-4.5041	-7.17998	-6.20819	-6.80997	-8.28074	-6.33575	-6.40773	-7.0551	-7.09409	-7.11561	-7.49311
2-Hydroxypyridine	-4.79481	-4.89727	-4.79893	-5.60788	-4.99166	-4.89678	-5.3326	-5.21976	-5.20814	-5.13813	-4.76957	-5.51577	-5.75232	-5.36176	-5.297	-5.6913	-5.18613	-6.98122	-6.58885	-6.4932	-6.46135	-6.14466	-6.72881	-7.04269	-6.89737	-5.00972	-5.3318	-4.89545	-4.80176	-5.55195	-6.09896	-5.57829	-5.78555	-5.83856	-5.23163	-5.83126	-6.63695	-6.1491	-6.52286	-6.682	-6.60959	-6.73584
Glutathione, Reduced (GSH)	-4.30068	-4.28766	-4.07986	-4.75286	-5.43994	-5.26083	-5.80192	-5.41318	-4.49181	-5.31415	-5.1855	-4.35979	-4.95597	-5.77567	-6.14808	-6.4562	-5.53911	-7.72112	-7.43392	-7.19918	-6.1315	-7.8122	-5.36324	-7.85816	-8.12439	-5.06279	-4.19365	-4.56134	-4.49919	-5.52501	-5.65596	-4.68609	-7.48863	-6.60744	-6.86906	-6.44742	-6.58573	-6.56294	-7.86829	-7.85644	-9.03446	-9.12326
Kynurenine	-6.35338	-6.38269	-6.65525	-5.96327	-5.79641	-6.1692	-6.22153	-5.52036	-4.40039	-7.35952	-6.31607	-6.31936	-7.26312	-5.7297	-5.50581	-5.71204	-4.85879	-6.01868	-6.91535	-6.50618	-7.30161	-5.47829	-8.00145	-9.75867	-6.69095	-6.614	-9.01997	-5.95186	-6.32759	-5.70467	-6.97646	-5.9147	-6.85452	-5.85283	-5.69967	-6.47023	-6.71747	-6.46549	-7.04789	-7.21493	-7.60589	-6.41371
Phospho Choline	-4.13696	-4.94997	-4.61404	-4.36158	-6.79692	-7.03021	-4.99023	-5.30798	-5.95679	-5.46815	-5.56626	-4.87078	-4.92532	-6.43687	-6.2673	-6.02171	-5.95443	-6.52093	-6.47174	-8.70252	-9.13006	-7.53941	-8.18554	-7.60069	-9.3305	-4.73118	-3.89999	-5.24823	-4.033	-6.11404	-6.21794	-4.78875	-9.29792	-7.24152	-7.83639	-7.90805	-7.74929	-8.83307	-8.51948	-7.71225	-6.89662	-7.0108
dGMP	-4.33425	-4.86998	-5.26974	-6.02172	-6.16678	-7.22858	-5.0954	-6.25368	-5.8722	-5.83441	-5.51999	-6.56596	-6.39452	-7.68956	-7.68935	-7.92673	-7.37378	-7.9996	-7.37103	-7.60887	-8.13126	-8.44449	-7.53069	-8.87543	-8.96653	-6.11652	-4.02076	-5.27145	-5.62549	-5.57616	-7.80914	-5.45473	-7.21275	-8.30379	-7.73349	-9.0782	-11.5141	-9.01368	-7.43379	-7.02361	-8.40031	-8.39514
Cystine	-7.20317	-6.26192	-8.68321	-5.76048	-6.60867	-9.16	-7.17606	-7.01034	-6.90942	-8.36877	-4.78314	-5.31561	-6.71566	-7.55288	-6.82853	-7.68273	-6.86305	-7.18589	-7.5764	-8.46015	-9.91385	-9.0967	-4.96859	-7.26294	-4.75345	-6.40182	-3.38548	-4.36016	-5.40714	-5.93476	-5.49051	-4.66476	-5.92504	-10.4088	-6.75467	-9.92304	-6.33846	-4.4991	-4.71306	-7.02773	-10.2222	-10.1299
Aspartame	-6.60652	-6.9285	-7.32372	-6.90632	-4.71084	-8.5474	-5.34354	-4.15285	-8.04326	-6.94597	-7.51782	-5.3229	-5.35921	-10.1699	-8.56807	-7.92673	-11.2405	-8.05237	-6.83749	-7.55885	-9.03668	-8.82077	-8.57892	-7.97803	-8.71714	-6.63163	-5.47361	-7.11916	-5.9814	-6.40565	-6.99849	-7.01086	-6.91834	-9.41405	-8.89522	-8.59934	-8.33695	-11.102	-9.04545	-8.06287	-8.97368	-9.93758
ADP	-6.58009	-6.62343	-8.17049	-7.19575	-8.08443	-6.48659	-4.93788	-3.9836	-4.6084	-8.59339	-8.15945	-7.83923	-6.14399	-6.74442	-8.05627	-7.97871	-9.23703	-7.3111	-6.89325	-10.2083	-7.60088	-8.14787	-7.62597	-8.66051	-8.39721	-8.58782	-6.86011	-3.59671	-7.81609	-7.29599	-8.65042	-8.04911	-9.33315	-7.06913	-6.56342	-7.00274	-8.11289	-8.02374	-8.76643	-9.21454	-8.56401	-8.53257
dCMP	-7.53251	-6.38808	-6.56923	-8.60149	-8.73571	-9.32755	-7.04203	-6.48723	-7.09002	-7.16455	-7.62606	-7.3803	-7.62111	-8.03474	-7.60663	-8.86786	-8.26049	-8.87132	-11.0685	-10.1619	-7.48863	-9.99305	-8.145	-9.3228	-9.22138	-7.41961	-6.22912	-6.32944	-7.3454	-6.8152	-9.42064	-6.34662	-8.09545	-8.99154	-8.65471	-10.9699	-7.44709	-10.6438	-8.98956	-8.73434	-9.12919	-8.83138
Cystathionine	-8.07614	-7.35293	-7.44824	-7.66017	-6.83944	-7.05067	-6.72203	-8.19017	-7.27569	-8.03819	-7.23951	-8.62173	-8.85979	-7.55843	-7.6928	-7.5113	-8.33267	-7.52132	-8.20088	-12.4578	-8.22836	-8.87877	-8.83251	-9.7251	-10.7224	-8.05221	-7.59253	-7.34355	-8.32062	-8.03997	-8.18867	-8.85801	-8.40516	-6.73815	-8.42532	-7.52365	-8.64409	-8.45056	-7.13707	-8.21376	-10.782	-11.6481
Homocysteine	-4.89178	-5.49751	-9.41539	-7.11029	-6.48822	-7.49695	-10.4985	-6.35026	-6.42921	-7.2505	-6.53193	-9.85868	-8.90624	-9.70977	-7.79416	-9.74638	-9.68972	-7.10672	-7.54914	-7.96357	-7.20202	-10.5524	-9.27496	-8.02929	-10.2537	-7.88952	-5.76589	-6.42718	-6.96448	-8.82275	-8.50464	-6.70184	-7.35959	-8.10205	-9.5764	-8.52147	-9.67034	-9.13341	-8.58239	-8.41518	-7.84093	-10.3896
Cytidine 5 -Monophosphate (5-CMP)	-7.27133	-6.95495	-8.15663	-6.32467	-10.0491	-7.23769	-6.42781	-8.03686	-8.85367	-7.85389	-8.85172	-6.32715	-5.85038	-9.23236	-11.4939	-11.5343	-9.2353	-10.1778	-9.1665	-9.44054	-9.54095	-9.8451	-8.37348	-6.2293	-8.36175	-6.59408	-4.58938	-7.75659	-6.20521	-7.14853	-9.03916	-7.58754	-8.35405	-7.82237	-10.102	-10.0713	-9.20199	-7.62461	-8.49899	-8.2195	-10.6357	-10.3706
