# Supplementary material for: Dysregulated mitochondrial energy metabolism drives the progression of mucosal field effects to invasive bladder cancer
Source: J Pathol. 2025 Sep 25;267(3):329–46. doi: 10.1002/path.6474 (PMC12531120; doi:10.1002/path.6474)
Supplement: Supplementary file 1 — Supplementary materials and methods Figure S1. Histograms of VAFs of α, β, and γ mutations in individual cystectomy samples Figure S2. Mutational landscape of bladder cancer evolution from field effects after filtration for COSMIC mutation Figure S3. Analysis of pathways affected by α, β, and γ mutations after filtration for COSMIC mutations Figure S4. Mutational signature of bladder cancer evolution from mucosal field effects Figure S5. Expression profile for monotonically dysregulated genes identified via RNA‐seq of all mucosal samples from a cystectomy sample Figure S6. Expression profiles for selected genes identified via RNA‐seq of all mucosal samples from a cystectomy sample Figure S7. Immune landscape of bladder cancer evolution from field effects Figure S8. T‐cell exhaustion signatures in progression to bladder cancer from mucosal field effects Figure S9. Immunohistochemical validation of the basal field effects, immune infiltration, and retention of microsatellite stability gene Figure S10. Expression patterns for proteins identified by sequencing of all mucosal samples from a cystectomy sample Figure S11. Proteome profiling of a whole‐organ map of a cystectomy sample obtained from a patient with bladder cancer Figure S12. Heatmap of proteins showing alterations in the same direction as their respective mRNA Figure S13. Metabolomic profile of bladder cancer evolution from mucosal field effects Figure S14. Expression pattern of mRNA encoding enzymes involved in mitochondrial oxidative phosphorylation in the TCGA cohort (n = 408) Figure S15. Enlarged views of panels B and D from Figure 2 Figure S16. Enlarged views of panels A and B from Figure 6 Table S1. Summary of mutations identified in the cystectomy specimen Table S2. List of α mutations and their VAFs in individual mucosal samples of the cystectomy Table S3. List of β mutations and their VAFs in individual mucosal samples of the cystectomy Table S4. List of γ mutations and their VAFs in individual mucos [file PATH-267-329-s001.zip › path6474-sup-0010-TableS11.xlsx]

## Sheet: Cover page
	Dysregulated mitochondrial energy metabolism drives the progression of mucosal field effects to invasive bladder cancer
	S Lee, SY Jung, P Kuś et al. J Pathol https://doi.org/10.1002/path.6474
	Table S11. Activation score of KEGG metabolomic pathways in individual mucosal samples

## Sheet: TableS11_KEGG_metabolomic_Path_
Table S11. Activation score of KEGG metabolomic pathways in individual mucosal samples.
	H11	I12	H13	I11	I8	H12	G14	I9	E7	H7	I10	H14	D10	D12	D9	D11	D8	F14	H8	E14	F13	G7	E9	F7	E8	G10	F9	H10	F12	E10	G11	E13	F11	E11	E12	G12	G8	G9	G13	F10	H9	F8
Glycerolipid metabolism	0.5	0.5	0.5	0.5	0.5	0.5	0.5	0.5	0.5	0.5	0.5	0.5	0.5	0.5	0.5	0.5	0.5	0.5	0.5	0.5	0.5	0.487805	0.5	0.5	0.487805	0.5	0.5	0.5	0.5	0.5	0.5	0.5	0.5	0.5	0.5	0.5	0.5	0.5	0.5	0.487805	0.5	0.5
Steroid biosynthesis	0.487805	0.47561	0.487805	0.487805	0.47561	0.487805	0.487805	0.47561	0.47561	0.47561	0.47561	0.487805	0.487805	0.47561	0.47561	0.47561	0.487805	0.47561	0.45122	0.47561	0.439024	0.426829	0.439024	0.45122	0.402439	0.487805	0.45122	0.45122	0.463415	0.47561	0.463415	0.463415	0.463415	0.463415	0.47561	0.487805	0.47561	0.487805	0.487805	0.439024	0.439024	0.463415
Terpenoid backbone biosynthesis	0.487805	0.47561	0.487805	0.487805	0.47561	0.487805	0.487805	0.47561	0.47561	0.47561	0.47561	0.487805	0.487805	0.47561	0.47561	0.47561	0.487805	0.47561	0.45122	0.47561	0.439024	0.426829	0.439024	0.45122	0.402439	0.487805	0.45122	0.45122	0.463415	0.47561	0.463415	0.463415	0.463415	0.463415	0.47561	0.487805	0.47561	0.487805	0.487805	0.439024	0.439024	0.463415
Taurine and hypotaurine metabolism	0.463415	0.45122	0.414634	0.463415	0.45122	0.463415	0.45122	0.45122	0.463415	0.463415	0.45122	0.45122	0.45122	0.463415	0.45122	0.463415	0.463415	0.463415	0.47561	0.463415	0.47561	0.47561	0.47561	0.47561	0.47561	0.463415	0.47561	0.47561	0.47561	0.463415	0.45122	0.47561	0.47561	0.47561	0.463415	0.463415	0.463415	0.463415	0.463415	0.47561	0.463415	0.47561
cAMP signaling pathway	0.42118	0.433507	0.42118	0.450656	0.42628	0.420387	0.427855	0.450963	0.42118	0.414578	0.416812	0.439243	0.42628	0.432725	0.414578	0.42118	0.432255	0.420387	0.42229	0.450656	0.444599	0.463001	0.438621	0.450963	0.450656	0.432725	0.403216	0.439243	0.42691	0.432255	0.408853	0.438621	0.414578	0.420387	0.444599	0.408853	0.408853	0.42118	0.432725	0.445062	0.42691	0.432725
Glycolysis / Gluconeogenesis	0.42691	0.406127	0.42691	0.364199	0.420387	0.397667	0.390803	0.427855	0.364199	0.420387	0.427855	0.390803	0.397667	0.42691	0.403216	0.399132	0.408853	0.386842	0.354461	0.42691	0.42691	0.411423	0.37857	0.433507	0.444599	0.355151	0.347477	0.42229	0.393847	0.356695	0.352446	0.42691	0.420387	0.43831	0.42118	0.347477	0.322583	0.368885	0.438621	0.42229	0.42118	0.438621
Propanoate metabolism	0.358703	0.348433	0.370538	0.392208	0.349982	0.343017	0.347228	0.390897	0.330722	0.330722	0.322582	0.377582	0.389258	0.329669	0.34163	0.35292	0.378579	0.353945	0.358194	0.371317	0.374554	0.368885	0.34683	0.379908	0.36634	0.36074	0.311519	0.371876	0.343017	0.373048	0.318429	0.357021	0.320214	0.332481	0.359072	0.313138	0.302868	0.364577	0.371876	0.337054	0.365251	0.371876
Citrate cycle (TCA cycle)	0.271477	0.291693	0.311988	0.303	0.31488	0.282055	0.362236	0.386244	0.33501	0.394989	0.33384	0.340608	0.394113	0.341794	0.371659	0.379797	0.297273	0.400977	0.339712	0.364736	0.381805	0.406621	0.405715	0.32257	0.286281	0.271894	0.293441	0.353557	0.345412	0.361213	0.347025	0.381805	0.368383	0.311041	0.365668	0.334425	0.338519	0.393894	0.391791	0.367224	0.341109	0.315361
Pyruvate metabolism	0.279667	0.313468	0.332387	0.312608	0.298186	0.272187	0.382975	0.370421	0.317771	0.379285	0.344722	0.299222	0.369392	0.338012	0.352181	0.370899	0.257494	0.364875	0.354612	0.351935	0.374511	0.380014	0.34925	0.317525	0.221229	0.277267	0.260363	0.340912	0.341883	0.31082	0.34949	0.364019	0.346293	0.253262	0.31997	0.328444	0.343426	0.386561	0.403502	0.375129	0.339865	0.303248
Inflammatory mediator regulation of TRP channels	0.402439	0.414634	0.317073	0.365854	0.317073	0.402439	0.280488	0.219512	0.402439	0.329268	0.426829	0.304878	0.207317	0.353659	0.317073	0.243902	0.243902	0.365854	0.426829	0.414634	0.317073	0.390244	0.390244	0.378049	0.414634	0.341463	0.402439	0.426829	0.414634	0.390244	0.390244	0.365854	0.329268	0.402439	0.390244	0.304878	0.329268	0.231707	0.170732	0.378049	0.426829	0.390244
Gastric acid secretion	0.402439	0.414634	0.317073	0.365854	0.317073	0.402439	0.280488	0.219512	0.402439	0.329268	0.426829	0.304878	0.207317	0.353659	0.317073	0.243902	0.243902	0.365854	0.426829	0.414634	0.317073	0.390244	0.390244	0.378049	0.414634	0.341463	0.402439	0.426829	0.414634	0.390244	0.390244	0.365854	0.329268	0.402439	0.390244	0.304878	0.329268	0.231707	0.170732	0.378049	0.426829	0.390244
Primary bile acid biosynthesis	0.326738	0.290789	0.331612	0.301522	0.311336	0.315633	0.346542	0.287595	0.29807	0.300122	0.289474	0.340377	0.287595	0.296775	0.288412	0.298974	0.300122	0.296972	0.310799	0.297435	0.308713	0.307306	0.307306	0.307306	0.321221	0.352159	0.308577	0.307826	0.307419	0.300122	0.311336	0.308713	0.307011	0.307419	0.297001	0.298974	0.326738	0.326738	0.340888	0.307011	0.296764	0.309566
Glycerophospholipid metabolism	0.250975	0.259612	0.249717	0.25502	0.26246	0.243001	0.271567	0.270581	0.234764	0.29006	0.260755	0.255008	0.277598	0.24101	0.25487	0.239112	0.243008	0.302578	0.301909	0.266119	0.290096	0.248642	0.270596	0.262914	0.280851	0.24083	0.291382	0.259917	0.275058	0.262114	0.278681	0.275416	0.308768	0.287053	0.279741	0.234678	0.237686	0.255839	0.237686	0.26496	0.255332	0.291382
Glycine, serine and threonine metabolism	0.232114	0.234408	0.261108	0.207947	0.250714	0.240437	0.274317	0.269823	0.275868	0.261296	0.226825	0.250813	0.23949	0.265589	0.248427	0.280682	0.209092	0.211074	0.273116	0.259314	0.229112	0.239752	0.284799	0.237028	0.296389	0.221866	0.239078	0.262009	0.216527	0.254639	0.287772	0.248876	0.283065	0.256713	0.223996	0.213999	0.256474	0.258428	0.244882	0.242483	0.27424	0.248655
Steroid hormone biosynthesis	0.317073	0.341463	0.341463	0.292683	0.304878	0.256098	0.341463	0.353659	0.195122	0.304878	0.341463	0.256098	0.256098	0.304878	0.231707	0.158537	0.231707	0.256098	0.292683	0.243902	0.365854	0.292683	0.353659	0.0853659	0.280488	0.378049	0.304878	0.256098	0.292683	0.219512	0.219512	0.134146	0.195122	0.195122	0.243902	0.256098	0.182927	0.292683	0.304878	0.243902	0.219512	0.317073
Biosynthesis of unsaturated fatty acids	0.268267	0.182606	0.297405	0.266237	0.298974	0.292363	0.0247252	0.134244	0.312648	0.1065	0.280754	0.273925	0.335815	0.301085	0.379565	0.224308	0.383848	0.301416	0.287681	0.270809	0.305106	0.114745	0.331102	0.293206	0.315633	0.281572	0.372072	0.281572	0.281572	0.294205	0.326876	0.287681	0.294205	0.296323	0.293206	0.296323	0.329231	0.164443	0.276662	0.383848	0.310799	0.281572
Pathways in cancer	0.097561	0.146341	0.256098	0.134146	0.231707	0.121951	0.402439	0.390244	0.304878	0.45122	0.317073	0.182927	0.426829	0.365854	0.426829	0.439024	0.0487805	0.426829	0.353659	0.353659	0.414634	0.439024	0.426829	0.280488	-0.121951	0.0853659	0.121951	0.353659	0.353659	0.341463	0.353659	0.426829	0.426829	0.134146	0.304878	0.317073	0.378049	0.439024	0.439024	0.426829	0.341463	0.219512
Tyrosine metabolism	-0.00804963	0.0401994	0.128027	0.0226461	0.103196	0.0115376	0.250862	0.248604	0.167929	0.290789	0.19051	0.063576	0.274428	0.218652	0.269407	0.281572	-0.0447674	0.274428	0.209383	0.211081	0.263519	0.285363	0.276662	0.146548	-0.161488	-0.0163572	0.0115376	0.218028	0.218028	0.198644	0.224308	0.270809	0.279191	0.0225858	0.167929	0.174707	0.235017	0.27788	0.290292	0.274428	0.200247	0.101447
Neomycin, kanamycin and gentamicin biosynthesis	0.195122	0.219512	0.195122	0.146341	0.170732	0.195122	0.158537	0.170732	0.158537	0.121951	0.146341	0.134146	0.280488	0.195122	0.280488	0.195122	0.402439	0.170732	0.0487805	0.121951	0.195122	0.414634	0.109756	0.134146	0.219512	0.207317	0.195122	0.170732	0.170732	0.0609756	0.207317	0.109756	0.097561	0.146341	0.219512	0.195122	0.292683	0.243902	0.243902	0.0853659	0.158537	0.109756
Starch and sucrose metabolism	0.157029	0.138285	0.146536	0.0786178	0.112155	0.146536	0.0952715	0.137848	0.114891	0.0886327	0.107861	0.123688	0.254291	0.168023	0.232428	0.162465	0.36074	0.127164	0.0684719	0.117342	0.157029	0.373048	0.0931402	0.0852773	0.116171	0.203755	0.110178	0.10744	0.137848	0.0679646	0.197739	0.0658299	0.0640355	0.124384	0.161008	0.146536	0.255448	0.162427	0.195601	0.0140562	0.0952715	0.123688
Butanoate metabolism	0.226291	0.226022	0.199324	0.23339	0.219963	0.211569	0.214506	0.240475	0.211203	0.21706	0.223663	0.24226	0.224969	0.181787	0.186928	0.189182	0.228499	0.25074	0.208344	0.23339	0.21972	0.253497	0.253245	0.216288	0.249865	0.227237	0.247788	0.23642	0.223639	0.236608	0.223047	0.220398	0.199443	0.240427	0.246052	0.212022	0.182788	0.224706	0.216044	0.212212	0.210007	0.221189
Carbon metabolism	0.196964	0.182633	0.209225	0.172282	0.209422	0.183726	0.223232	0.242832	0.184386	0.249186	0.217403	0.207396	0.246759	0.211904	0.226469	0.212947	0.210593	0.241147	0.19928	0.235571	0.253259	0.277337	0.239135	0.202424	0.193086	0.177381	0.164609	0.224444	0.21976	0.202018	0.209816	0.231328	0.236261	0.207981	0.225811	0.184109	0.180845	0.225955	0.265475	0.222264	0.206124	0.211359
Alanine, aspartate and glutamate metabolism	0.192362	0.18896	0.195229	0.186133	0.187401	0.187343	0.21578	0.233136	0.203003	0.234697	0.201607	0.190643	0.236748	0.195349	0.210454	0.22561	0.196892	0.259823	0.232812	0.232157	0.246003	0.263889	0.256162	0.212926	0.197305	0.181996	0.196992	0.233671	0.24105	0.236593	0.216476	0.229312	0.225626	0.195913	0.229255	0.210792	0.231927	0.233704	0.236607	0.245352	0.234336	0.201922
Metabolic pathways	0.214992	0.204629	0.202675	0.186474	0.17915	0.212011	0.235031	0.214997	0.225877	0.204739	0.194685	0.179431	0.198973	0.229067	0.207382	0.211791	0.199176	0.203965	0.211141	0.2148	0.193151	0.226181	0.192696	0.17443	0.204123	0.211417	0.188155	0.204845	0.195645	0.215279	0.211724	0.204734	0.194654	0.215107	0.213544	0.197476	0.216691	0.234309	0.209078	0.19138	0.181242	0.177012
Arginine biosynthesis	0.176985	0.168987	0.159618	0.143462	0.165967	0.167242	0.228223	0.188852	0.231187	0.261331	0.214174	0.177327	0.220247	0.208296	0.232949	0.243472	0.135726	0.268225	0.231199	0.22224	0.203063	0.255978	0.252886	0.251837	0.207103	0.144291	0.236852	0.220963	0.242124	0.21737	0.256539	0.24325	0.235413	0.198935	0.203263	0.211094	0.222818	0.25325	0.23853	0.249859	0.215928	0.171027
Pantothenate and CoA biosynthesis	0.162613	0.21905	0.159921	0.198526	0.194881	0.127974	0.223847	0.179384	0.225768	0.157414	0.15748	0.168537	0.19608	0.207433	0.180358	0.122862	0.15748	0.25367	0.240964	0.215293	0.192108	0.249213	0.20623	0.193998	0.239574	0.216135	0.260098	0.257098	0.269734	0.227608	0.186592	0.228693	0.227917	0.221247	0.206242	0.148419	0.180358	0.148419	0.0671077	0.249213	0.248117	0.203286
beta-Alanine metabolism	0.135657	0.148795	0.164428	0.170386	0.197198	0.104482	0.20606	0.172498	0.225616	0.135365	0.154585	0.132465	0.169022	0.201182	0.189843	0.166042	0.176082	0.240525	0.212168	0.207334	0.196837	0.222213	0.16964	0.195797	0.241027	0.178873	0.264811	0.23812	0.240193	0.197438	0.173987	0.226611	0.219853	0.220801	0.179782	0.154322	0.188052	0.164564	0.0792805	0.257654	0.229241	0.216637
Pyrimidine metabolism	0.162794	0.172973	0.174673	0.168916	0.171861	0.126288	0.185696	0.163834	0.197272	0.123602	0.130888	0.16596	0.145161	0.152741	0.171136	0.129915	0.190056	0.23268	0.213797	0.257862	0.196008	0.240257	0.177044	0.209208	0.201128	0.217691	0.182091	0.260703	0.272294	0.232579	0.128619	0.219427	0.182753	0.240945	0.171584	0.181185	0.0989338	0.139629	0.122953	0.257931	0.257243	0.176795
Arginine and proline metabolism	0.185566	0.17198	0.17201	0.155262	0.162634	0.173921	0.171202	0.143318	0.218327	0.184739	0.176005	0.156251	0.150837	0.206233	0.169606	0.179731	0.127183	0.16666	0.190985	0.189478	0.112193	0.168847	0.162316	0.219806	0.216129	0.167632	0.191217	0.175566	0.171202	0.188264	0.196134	0.198915	0.171575	0.172365	0.159426	0.199642	0.208489	0.183658	0.154415	0.201171	0.182586	0.124636
Histidine metabolism	0.186069	0.16127	0.109626	0.157727	0.164631	0.156401	0.136229	0.10802	0.197833	0.127377	0.200388	0.108728	0.066098	0.147673	0.137207	0.101368	0.0849626	0.195744	0.200426	0.198355	0.156157	0.19098	0.183572	0.18722	0.220189	0.149003	0.235678	0.222835	0.208628	0.179548	0.185425	0.18775	0.167796	0.203809	0.160628	0.14651	0.142207	0.0907436	0.0644768	0.219041	0.204668	0.203459
Biotin metabolism	0.219512	0.121951	0.097561	0.097561	0.109756	0.134146	0.109756	0.146341	0.134146	0.134146	0.207317	0.0731707	0.0731707	0.097561	0.0853659	0.0853659	0.0853659	0.207317	0.207317	0.158537	0.121951	0.146341	0.170732	0.231707	0.207317	0.158537	0.170732	0.134146	0.146341	0.182927	0.134146	0.121951	0.0609756	0.207317	0.146341	0.134146	0.134146	0.0609756	0.109756	0.158537	0.170732	0.121951
Purine metabolism	0.13252	0.169329	0.114131	0.147873	0.138105	0.192968	0.156519	0.119113	0.13268	0.176012	0.129006	0.103475	0.100099	0.118878	0.140854	0.135445	0.0974749	0.115082	0.142446	0.0996151	0.109698	0.0827398	0.142928	0.109055	0.0973791	0.0983225	0.140402	0.0854085	0.135582	0.131375	0.172604	0.102572	0.159783	0.0784766	0.100214	0.103706	0.132246	0.155257	0.145738	0.119575	0.0787645	0.112338
Phosphatidylinositol signaling system	0.439024	0.426829	0.439024	0.402439	0.353659	0.414634	0.439024	0.439024	0.341463	0.365854	0.414634	0.426829	0.390244	0.378049	0.402439	0.402439	0.390244	0.121951	0.158537	0.0365854	0.158537	-0.0609756	-0.146341	-0.109756	-0.097561	0.390244	0.243902	0.243902	0.0853659	0.365854	0.304878	0.304878	0.280488	0.317073	0.414634	0.426829	0.414634	0.426829	0.390244	-0.158537	-0.0731707	-0.097561
Galactose metabolism	0.439024	0.426829	0.439024	0.402439	0.353659	0.414634	0.439024	0.439024	0.341463	0.365854	0.414634	0.426829	0.390244	0.378049	0.402439	0.402439	0.390244	0.121951	0.158537	0.0365854	0.158537	-0.0609756	-0.146341	-0.109756	-0.097561	0.390244	0.243902	0.243902	0.0853659	0.365854	0.304878	0.304878	0.280488	0.317073	0.414634	0.426829	0.414634	0.426829	0.390244	-0.158537	-0.0731707	-0.097561
Ascorbate and aldarate metabolism	0.439024	0.426829	0.439024	0.402439	0.353659	0.414634	0.439024	0.439024	0.341463	0.365854	0.414634	0.426829	0.390244	0.378049	0.402439	0.402439	0.390244	0.121951	0.158537	0.0365854	0.158537	-0.0609756	-0.146341	-0.109756	-0.097561	0.390244	0.243902	0.243902	0.0853659	0.365854	0.304878	0.304878	0.280488	0.317073	0.414634	0.426829	0.414634	0.426829	0.390244	-0.158537	-0.0731707	-0.097561
Inositol phosphate metabolism	0.338706	0.339868	0.338706	0.298372	0.276105	0.323208	0.32643	0.330401	0.26393	0.266346	0.306379	0.310642	0.343017	0.30047	0.349982	0.315559	0.401275	0.149041	0.109769	0.08329	0.179492	0.260098	0.0142793	0.0403647	0.105051	0.31266	0.223025	0.211714	0.132441	0.247689	0.262319	0.222946	0.203144	0.244246	0.332327	0.330924	0.362267	0.349257	0.327366	-0.00614423	0.0671077	0.0266548
Biosynthesis of nucleotide sugars	0.296661	0.293617	0.291649	0.276445	0.246519	0.268892	0.302289	0.287282	0.220907	0.238245	0.276239	0.282612	0.244318	0.24427	0.249213	0.257564	0.253184	0.0186821	0.0437747	-0.0440524	0.044028	-0.114044	-0.181169	-0.134248	-0.171184	0.264689	0.12123	0.123551	-0.00614423	0.241238	0.202522	0.164443	0.155099	0.176838	0.25651	0.276039	0.266777	0.285131	0.255823	-0.197916	-0.145301	-0.0587978
Pentose phosphate pathway	0.0243902	0.0853659	0.0731707	0.109756	0.134146	0.097561	0.170732	0.0731707	0.0487805	0.146341	0.0853659	0.121951	0.0365854	-1.95e-18	0.0365854	-0.0609756	0.0243902	0.0487805	0.146341	-1.95e-18	0.170732	0.0121951	0.0853659	-1.95e-18	-0.0121951	0.0487805	0.0609756	0.0365854	0.0609756	0.0121951	0.0365854	-0.0365854	0.158537	-0.0243902	0.0121951	0.0243902	-0.0853659	0.121951	0.146341	0.0243902	-0.146341	0.0243902
Lysine degradation	0.183452	0.0885919	0.0595034	0.064119	0.0518012	0.0994157	0.0421775	0.0746611	0.0977242	0.0521867	0.114032	0.0388737	0.0421625	0.0641863	0.058011	0.0469199	0.0508679	0.128174	0.154414	0.117097	0.0712106	0.10048	0.117735	0.170336	0.163671	0.0974717	0.141283	0.0949925	0.109998	0.140343	0.0676528	0.087164	0.0334672	0.125607	0.103872	0.0878389	0.091512	0.0288557	0.042177	0.116112	0.122586	0.0986804
Nitrogen metabolism	0.142032	0.0817995	0.0730376	0.0743251	0.038108	0.0874033	0.0432761	0.038108	0.0763331	0.0249652	0.0658299	-0.0219805	0.0126259	0.00717154	0.00205338	-0.023701	0.048572	0.130146	0.111347	0.080309	0.0496446	0.111347	0.11781	0.131064	0.136712	0.113237	0.124384	0.130146	0.142482	0.111347	0.0931402	0.0679646	0.0191417	0.080309	0.0432761	0.0866656	0.0504304	0.0504304	0.00624371	0.13603	0.0997293	0.0619847
Glutamatergic synapse	0.142032	0.0817995	0.0730376	0.0743251	0.038108	0.0874033	0.0432761	0.038108	0.0763331	0.0249652	0.0658299	-0.0219805	0.0126259	0.00717154	0.00205338	-0.023701	0.048572	0.130146	0.111347	0.080309	0.0496446	0.111347	0.11781	0.131064	0.136712	0.113237	0.124384	0.130146	0.142482	0.111347	0.0931402	0.0679646	0.0191417	0.080309	0.0432761	0.0866656	0.0504304	0.0504304	0.00624371	0.13603	0.0997293	0.0619847
2-Oxocarboxylic acid metabolism	0.0994805	0.105105	0.0999203	0.0730491	0.0790149	0.0711713	0.10754	0.0852093	0.0895276	0.0846324	0.0977753	0.140255	0.084006	0.0220773	0.0427549	0.072277	0.0864115	0.141062	0.0830641	0.0629963	0.0579037	0.0883277	0.128149	0.0559041	0.0968851	0.0880591	0.134762	0.0947541	0.0851295	0.0896734	0.0914446	0.0680059	0.0667827	0.120611	0.0929781	0.133182	0.095766	0.144753	0.10177	0.0597721	0.0664992	0.0755881
Biosynthesis of amino acids	0.0697574	0.0360159	0.0459485	0.0055991	0.0288004	0.0616999	0.0342967	0.0301156	0.0578539	0.0565283	0.0434292	0.0547689	0.0222387	0.0461899	0.0342967	0.0302525	0.032251	0.0611371	0.0460097	0.0581374	0.0361903	0.0652045	0.0485959	0.076934	0.108345	0.0195331	0.0555424	0.0535351	0.0542212	0.0377322	0.022756	0.0574747	0.0461747	0.0704873	0.0447361	0.0513483	0.0150755	0.0515921	0.060174	0.0750441	0.0457359	0.0323568
Cocaine addiction	0.134146	0.109756	0.0121951	0.0853659	0.0609756	0.0609756	0.0487805	0.0609756	0.0365854	0.0121951	0.109756	-0.0609756	-1.95e-18	-0.0609756	-0.097561	-0.158537	-0.0121951	0.109756	0.097561	0.0853659	0.0365854	0.097561	0.097561	0.097561	0.109756	0.146341	0.146341	0.146341	0.121951	0.097561	0.109756	0.0731707	0.0365854	0.0731707	0.0487805	0.0731707	0.0243902	0.0243902	-1.95e-18	0.121951	0.0731707	0.0487805
Pathways of neurodegeneration - multiple diseases	0.134146	0.109756	0.0121951	0.0853659	0.0609756	0.0609756	0.0487805	0.0609756	0.0365854	0.0121951	0.109756	-0.0609756	-1.95e-18	-0.0609756	-0.097561	-0.158537	-0.0121951	0.109756	0.097561	0.0853659	0.0365854	0.097561	0.097561	0.097561	0.109756	0.146341	0.146341	0.146341	0.121951	0.097561	0.109756	0.0731707	0.0365854	0.0731707	0.0487805	0.0731707	0.0243902	0.0243902	-1.95e-18	0.121951	0.0731707	0.0487805
Spinocerebellar ataxia	0.134146	0.109756	0.0121951	0.0853659	0.0609756	0.0609756	0.0487805	0.0609756	0.0365854	0.0121951	0.109756	-0.0609756	-1.95e-18	-0.0609756	-0.097561	-0.158537	-0.0121951	0.109756	0.097561	0.0853659	0.0365854	0.097561	0.097561	0.097561	0.109756	0.146341	0.146341	0.146341	0.121951	0.097561	0.109756	0.0731707	0.0365854	0.0731707	0.0487805	0.0731707	0.0243902	0.0243902	-1.95e-18	0.121951	0.0731707	0.0487805
Huntington disease	0.134146	0.109756	0.0121951	0.0853659	0.0609756	0.0609756	0.0487805	0.0609756	0.0365854	0.0121951	0.109756	-0.0609756	-1.95e-18	-0.0609756	-0.097561	-0.158537	-0.0121951	0.109756	0.097561	0.0853659	0.0365854	0.097561	0.097561	0.097561	0.109756	0.146341	0.146341	0.146341	0.121951	0.097561	0.109756	0.0731707	0.0365854	0.0731707	0.0487805	0.0731707	0.0243902	0.0243902	-1.95e-18	0.121951	0.0731707	0.0487805
Retrograde endocannabinoid signaling	0.134146	0.109756	0.0121951	0.0853659	0.0609756	0.0609756	0.0487805	0.0609756	0.0365854	0.0121951	0.109756	-0.0609756	-1.95e-18	-0.0609756	-0.097561	-0.158537	-0.0121951	0.109756	0.097561	0.0853659	0.0365854	0.097561	0.097561	0.097561	0.109756	0.146341	0.146341	0.146341	0.121951	0.097561	0.109756	0.0731707	0.0365854	0.0731707	0.0487805	0.0731707	0.0243902	0.0243902	-1.95e-18	0.121951	0.0731707	0.0487805
Long-term potentiation	0.134146	0.109756	0.0121951	0.0853659	0.0609756	0.0609756	0.0487805	0.0609756	0.0365854	0.0121951	0.109756	-0.0609756	-1.95e-18	-0.0609756	-0.097561	-0.158537	-0.0121951	0.109756	0.097561	0.0853659	0.0365854	0.097561	0.097561	0.097561	0.109756	0.146341	0.146341	0.146341	0.121951	0.097561	0.109756	0.0731707	0.0365854	0.0731707	0.0487805	0.0731707	0.0243902	0.0243902	-1.95e-18	0.121951	0.0731707	0.0487805
Circadian entrainment	0.134146	0.109756	0.0121951	0.0853659	0.0609756	0.0609756	0.0487805	0.0609756	0.0365854	0.0121951	0.109756	-0.0609756	-1.95e-18	-0.0609756	-0.097561	-0.158537	-0.0121951	0.109756	0.097561	0.0853659	0.0365854	0.097561	0.097561	0.097561	0.109756	0.146341	0.146341	0.146341	0.121951	0.097561	0.109756	0.0731707	0.0365854	0.0731707	0.0487805	0.0731707	0.0243902	0.0243902	-1.95e-18	0.121951	0.0731707	0.0487805
FoxO signaling pathway	0.134146	0.109756	0.0121951	0.0853659	0.0609756	0.0609756	0.0487805	0.0609756	0.0365854	0.0121951	0.109756	-0.0609756	-1.95e-18	-0.0609756	-0.097561	-0.158537	-0.0121951	0.109756	0.097561	0.0853659	0.0365854	0.097561	0.097561	0.097561	0.109756	0.146341	0.146341	0.146341	0.121951	0.097561	0.109756	0.0731707	0.0365854	0.0731707	0.0487805	0.0731707	0.0243902	0.0243902	-1.95e-18	0.121951	0.0731707	0.0487805
Phospholipase D signaling pathway	0.134146	0.109756	0.0121951	0.0853659	0.0609756	0.0609756	0.0487805	0.0609756	0.0365854	0.0121951	0.109756	-0.0609756	-1.95e-18	-0.0609756	-0.097561	-0.158537	-0.0121951	0.109756	0.097561	0.0853659	0.0365854	0.097561	0.097561	0.097561	0.109756	0.146341	0.146341	0.146341	0.121951	0.097561	0.109756	0.0731707	0.0365854	0.0731707	0.0487805	0.0731707	0.0243902	0.0243902	-1.95e-18	0.121951	0.0731707	0.0487805
Glyoxylate and dicarboxylate metabolism	0.078012	0.0217835	0.0305752	0.015396	-0.0198907	0.0247294	-0.00621309	-0.0110775	0.0207651	-0.0254387	0.00890546	-0.0708617	-0.0319343	-0.0267905	-0.0435926	-0.0651761	-0.00590157	0.0693657	0.0485512	0.0361355	0.0177302	0.0535046	0.0589283	0.0700744	0.108209	0.0590678	0.0618387	0.0680221	0.0864076	0.0485512	0.031082	0.0317543	-0.0197846	0.0361355	0.00437952	0.0283037	-0.0079764	-0.0079764	-0.0465392	0.0758425	0.0454454	0.00729805
Aminoacyl-tRNA biosynthesis	0.0314717	-0.0356434	-0.017767	-0.0462031	-0.0334808	0.00379701	-0.0142601	-0.0301871	0.0420756	-0.0152272	-0.0104222	-0.0209015	-0.04215	0.0115016	0.00110504	0.00823923	-0.0337098	0.0313555	0.0233393	0.0173347	-0.0171815	0.0278453	0.00290299	0.0622044	0.0801754	-0.00456209	0.0396007	0.0125193	0.0277935	0.0251986	-0.00150855	0.0267355	-0.00833792	0.0260949	-0.0102788	0.0342226	0.023211	-0.00281004	-0.0226826	0.0643989	0.0264502	-0.0153041
Porphyrin and chlorophyll metabolism	0.0251121	0.00568701	-0.0590073	-0.0130656	-0.0393414	-0.0393925	-0.0372014	-0.023701	-0.0408883	-0.0643888	0.0074486	-0.139211	-0.0659079	-0.0850428	-0.132305	-0.166561	-0.0814019	0.0170402	-0.00182355	0.0140562	-0.00764395	0.00832962	0.00832962	0.00832962	0.0763331	0.0498966	0.0391893	0.0413081	0.0385296	-0.00182355	0.00248336	0.0147483	-0.0299882	0.00609309	-0.013848	-0.0176769	-0.0699824	-0.0699824	-0.0885022	0.0286862	-0.00541425	-0.0353526
Biosynthesis of cofactors	-0.00654772	-0.055179	-0.0375381	-0.0455609	-0.0467369	-0.043401	-0.0484961	-0.0581878	-0.0350285	-0.0914446	-0.0762115	-0.0576865	-0.0893695	-0.061888	-0.0530436	-0.0721976	-0.0398486	0.00361734	-0.0118608	0.00827502	-0.0156975	-0.0136787	0.0141911	-0.0102336	-0.000158398	0.00645664	-0.04794	0.0250436	0.0356386	-0.0185518	-0.0802926	-0.0306659	-0.0315783	0.0111195	-0.0570346	0.000852582	-0.0741477	-0.0654771	-0.0295235	0.0302352	0.00719517	-0.0408196
Taste transduction	-0.00479565	-0.0108434	-0.0725046	-0.0318704	-0.0804449	-0.082667	-0.0481928	-0.0439759	-0.0723728	-0.10832	-0.0362665	-0.150322	-0.0757569	-0.110022	-0.143574	-0.176564	-0.0911972	-0.0163655	-0.0306809	-0.0497639	-0.0880253	-0.0365506	-0.0443624	-0.0229901	-0.0115565	0.0425444	0.0288359	0.00210143	-0.0223896	-0.0118976	0.0158785	-0.0604788	-0.0902326	-0.0348896	-0.0647909	-0.0473439	-0.0525465	-0.05133	-0.0966233	-0.0236021	-0.0507494	-0.0615344
Glutathione metabolism	-0.0478575	-0.0694776	-0.0277793	-0.041202	-0.0705734	-0.0842423	-0.04102	-0.0898505	-0.0701082	-0.120847	-0.0569168	-0.132587	-0.0846019	-0.0888633	-0.134015	-0.120743	-0.0535918	-0.0570546	-0.094793	-0.0413838	-0.075088	-0.0610165	-0.051211	-0.0299796	-0.000714493	-0.0193465	-0.0367054	-0.0289023	-0.0365338	-0.0781208	-0.0820632	-0.0598378	-0.0866544	-0.0378621	-0.0602114	-0.0478483	-0.0345256	-0.0404113	-0.113895	-0.0537816	-0.082109	-0.0969379
Amino sugar and nucleotide sugar metabolism	0.0487805	0.0731707	0.0243902	0.0731707	0.0853659	-1.95e-18	0.0731707	-1.95e-18	0.0243902	0.0243902	0.0365854	0.0243902	-0.0365854	0.0121951	-0.0731707	-0.0121951	0.0121951	-0.170732	-0.280488	-0.170732	-0.195122	-0.182927	-0.219512	-0.158537	-0.365854	0.0609756	-0.109756	-0.304878	-0.158537	0.0365854	0.0487805	-0.195122	-0.0731707	-0.121951	-0.109756	-0.0121951	-0.0121951	0.0365854	0.0243902	-0.243902	-0.268293	-0.0243902
Valine, leucine and isoleucine degradation	-0.0940589	-0.154362	0.0119134	-0.11645	-0.0899065	-0.126086	0.0126259	-0.157349	-0.0658382	-0.133905	-0.146542	0.0202496	-0.109903	-0.0940589	-0.117462	-0.0120518	-0.187707	-0.119218	-0.125286	-0.185789	-0.140137	-0.147358	-0.0695523	-0.133905	-0.142887	-0.192414	-0.137986	-0.16332	-0.128469	-0.146051	-0.151768	-0.15851	-0.104322	-0.0984241	-0.146542	0.0381087	0.0315369	0.0541722	-0.00499922	-0.151192	-0.141966	-0.136123
Valine, leucine and isoleucine biosynthesis	-0.0940589	-0.154362	0.0119134	-0.11645	-0.0899065	-0.126086	0.0126259	-0.157349	-0.0658382	-0.133905	-0.146542	0.0202496	-0.109903	-0.0940589	-0.117462	-0.0120518	-0.187707	-0.119218	-0.125286	-0.185789	-0.140137	-0.147358	-0.0695523	-0.133905	-0.142887	-0.192414	-0.137986	-0.16332	-0.128469	-0.146051	-0.151768	-0.15851	-0.104322	-0.0984241	-0.146542	0.0381087	0.0315369	0.0541722	-0.00499922	-0.151192	-0.141966	-0.136123
Selenocompound metabolism	-0.0243902	-0.158537	-0.158537	-0.0853659	-0.182927	-0.109756	-0.121951	-0.134146	-0.256098	-0.231707	-0.158537	-0.317073	-0.182927	-0.182927	-0.256098	-0.231707	-0.170732	-0.121951	-0.097561	-0.0487805	-0.158537	-1.95e-18	-0.182927	-0.182927	-0.109756	-0.182927	-0.134146	-0.0731707	-0.0487805	-0.195122	-0.158537	-0.158537	-0.158537	-0.170732	-0.195122	-0.146341	-0.243902	-0.182927	-0.292683	-0.0609756	-0.0243902	-0.158537
cGMP-PKG signaling pathway	-0.0731707	-0.182927	-0.121951	-0.256098	-0.231707	-0.182927	-0.134146	-0.195122	-0.146341	-0.158537	-0.219512	-0.182927	-0.121951	-0.0853659	-0.146341	-0.134146	-0.0731707	-0.158537	-0.146341	-0.195122	-0.170732	-0.121951	-0.195122	-0.170732	-0.158537	-0.0243902	-0.146341	-0.182927	-0.195122	-0.0609756	-0.0243902	-0.231707	-0.170732	-0.146341	-0.231707	-0.121951	-0.0609756	-0.0853659	-0.158537	-0.256098	-0.158537	-0.256098
Melanogenesis	-0.292683	-0.329268	-0.268293	-0.280488	-0.219512	-0.243902	-0.219512	-0.268293	-0.243902	-0.195122	-0.304878	-0.195122	-0.231707	-0.219512	-0.195122	-0.207317	-0.219512	-0.231707	-0.231707	-0.243902	-0.231707	-0.231707	-0.243902	-0.243902	-0.207317	-0.317073	-0.243902	-0.280488	-0.280488	-0.231707	-0.304878	-0.207317	-0.256098	-0.219512	-0.243902	-0.158537	-0.256098	-0.170732	-0.256098	-0.231707	-0.243902	-0.304878
Phenylalanine, tyrosine and tryptophan biosynthesis	-0.292683	-0.329268	-0.268293	-0.280488	-0.219512	-0.243902	-0.219512	-0.268293	-0.243902	-0.195122	-0.304878	-0.195122	-0.231707	-0.219512	-0.195122	-0.207317	-0.219512	-0.231707	-0.231707	-0.243902	-0.231707	-0.231707	-0.243902	-0.243902	-0.207317	-0.317073	-0.243902	-0.280488	-0.280488	-0.231707	-0.304878	-0.207317	-0.256098	-0.219512	-0.243902	-0.158537	-0.256098	-0.170732	-0.256098	-0.231707	-0.243902	-0.304878
Ubiquinone and other terpenoid-quinone biosynthesis	-0.292683	-0.329268	-0.268293	-0.280488	-0.219512	-0.243902	-0.219512	-0.268293	-0.243902	-0.195122	-0.304878	-0.195122	-0.231707	-0.219512	-0.195122	-0.207317	-0.219512	-0.231707	-0.231707	-0.243902	-0.231707	-0.231707	-0.243902	-0.243902	-0.207317	-0.317073	-0.243902	-0.280488	-0.280488	-0.231707	-0.304878	-0.207317	-0.256098	-0.219512	-0.243902	-0.158537	-0.256098	-0.170732	-0.256098	-0.231707	-0.243902	-0.304878
Phenylalanine metabolism	-0.292683	-0.329268	-0.268293	-0.280488	-0.219512	-0.243902	-0.219512	-0.268293	-0.243902	-0.195122	-0.304878	-0.195122	-0.231707	-0.219512	-0.195122	-0.207317	-0.219512	-0.231707	-0.231707	-0.243902	-0.231707	-0.231707	-0.243902	-0.243902	-0.207317	-0.317073	-0.243902	-0.280488	-0.280488	-0.231707	-0.304878	-0.207317	-0.256098	-0.219512	-0.243902	-0.158537	-0.256098	-0.170732	-0.256098	-0.231707	-0.243902	-0.304878
Tryptophan metabolism	-0.314145	-0.288658	-0.33378	-0.261966	-0.253012	-0.321174	-0.22172	-0.279563	-0.263284	-0.32268	-0.298166	-0.303647	-0.293879	-0.3044	-0.234311	-0.23777	-0.30351	-0.253458	-0.263498	-0.288658	-0.242087	-0.272795	-0.248884	-0.281643	-0.226566	-0.31142	-0.273381	-0.249918	-0.33378	-0.294319	-0.283964	-0.273381	-0.25349	-0.240601	-0.238605	-0.290602	-0.212405	-0.324855	-0.268273	-0.24307	-0.303647	-0.283128
Fatty acid metabolism	-0.182927	-0.317073	-0.146341	-0.121951	-0.170732	-0.207317	-0.195122	-0.170732	-0.329268	-0.268293	-0.463415	-0.280488	-0.329268	-0.329268	-0.414634	-0.304878	-0.439024	-0.256098	-0.243902	-0.207317	-0.219512	-0.243902	-0.317073	-0.268293	-0.268293	-0.207317	-0.402439	-0.207317	-0.207317	-0.219512	-0.268293	-0.243902	-0.219512	-0.231707	-0.268293	-0.231707	-0.341463	-0.195122	-0.243902	-0.439024	-0.182927	-0.207317
Fatty acid degradation	-0.182927	-0.317073	-0.146341	-0.121951	-0.170732	-0.207317	-0.195122	-0.170732	-0.329268	-0.268293	-0.463415	-0.280488	-0.329268	-0.329268	-0.414634	-0.304878	-0.439024	-0.256098	-0.243902	-0.207317	-0.219512	-0.243902	-0.317073	-0.268293	-0.268293	-0.207317	-0.402439	-0.207317	-0.207317	-0.219512	-0.268293	-0.243902	-0.219512	-0.231707	-0.268293	-0.231707	-0.341463	-0.195122	-0.243902	-0.439024	-0.182927	-0.207317
Fatty acid biosynthesis	-0.182927	-0.317073	-0.146341	-0.121951	-0.170732	-0.207317	-0.195122	-0.170732	-0.329268	-0.268293	-0.463415	-0.280488	-0.329268	-0.329268	-0.414634	-0.304878	-0.439024	-0.256098	-0.243902	-0.207317	-0.219512	-0.243902	-0.317073	-0.268293	-0.268293	-0.207317	-0.402439	-0.207317	-0.207317	-0.219512	-0.268293	-0.243902	-0.219512	-0.231707	-0.268293	-0.231707	-0.341463	-0.195122	-0.243902	-0.439024	-0.182927	-0.207317
Fatty acid elongation	-0.182927	-0.317073	-0.146341	-0.121951	-0.170732	-0.207317	-0.195122	-0.170732	-0.329268	-0.268293	-0.463415	-0.280488	-0.329268	-0.329268	-0.414634	-0.304878	-0.439024	-0.256098	-0.243902	-0.207317	-0.219512	-0.243902	-0.317073	-0.268293	-0.268293	-0.207317	-0.402439	-0.207317	-0.207317	-0.219512	-0.268293	-0.243902	-0.219512	-0.231707	-0.268293	-0.231707	-0.341463	-0.195122	-0.243902	-0.439024	-0.182927	-0.207317
Cysteine and methionine metabolism	-0.314082	-0.343739	-0.279759	-0.310742	-0.362412	-0.3847	-0.371537	-0.392833	-0.413804	-0.380008	-0.371981	-0.347954	-0.432604	-0.413285	-0.414635	-0.433324	-0.461085	-0.39361	-0.328699	-0.434926	-0.434612	-0.404815	-0.406825	-0.40902	-0.354242	-0.237371	-0.344517	-0.433854	-0.421282	-0.374586	-0.294482	-0.443496	-0.410801	-0.430368	-0.404664	-0.371058	-0.272144	-0.291092	-0.41017	-0.386051	-0.42156	-0.372293
Platelet activation	-0.47561	-0.47561	-0.487805	-0.47561	-0.5	-0.402439	-0.268293	-0.414634	-0.463415	-0.47561	-0.45122	-0.219512	-0.402439	-0.47561	-0.463415	-0.439024	-0.268293	-0.426829	-0.426829	-0.414634	-0.487805	-0.402439	-0.45122	-0.426829	-0.414634	-0.487805	-0.426829	-0.414634	-0.5	-0.47561	-0.47561	-0.390244	-0.5	-0.365854	-0.414634	-0.47561	-0.47561	-0.158537	-0.5	-0.426829	-0.426829	-0.47561
